# Supplementary material for: Unravelling the Impact of Cyclic Mechanical Stretch in Keratoconus—A Transcriptomic Profiling Study
Source: Int J Mol Sci. 2023 Apr 18;24(8):7437. doi: 10.3390/ijms24087437 (PMC10139219; doi:10.3390/ijms24087437)
Supplement: Supplementary file 1 [file ijms-24-07437-s001.zip]

Archive with 13 entries (13 files):
- Supplementary Table S1.xlsx
- Supplementary Table S10.pdf
- Supplementary Table S11.pdf
- Supplementary Table S12.pdf
- Supplementary Table S13.xlsx
- Supplementary Table S2.xlsx
- Supplementary Table S3.pdf
- Supplementary Table S4.pdf
- Supplementary Table S5.pdf
- Supplementary Table S6.pdf
- Supplementary Table S7.pdf
- Supplementary Table S8.xlsx
- Supplementary Table S9.pdf
