# Supplementary material for: Unravelling the Impact of Cyclic Mechanical Stretch in Keratoconus—A Transcriptomic Profiling Study
Source: Int J Mol Sci. 2023 Apr 18;24(8):7437. doi: 10.3390/ijms24087437 (PMC10139219; doi:10.3390/ijms24087437)
Supplement: Supplementary file 1 [file ijms-24-07437-s001.zip › Supplementary Table S1.xlsx]

## Sheet: Sheet1
Supplementary Table S1. Total number of genes (11,155 genes) identified in all 48 samples using a cutoff of CPM ≥ 10 in at least one sample.
Gene ID	Gene name	P-value (KC vs Normal)	FDR step up (KC vs Normal)	Ratio (KC vs Normal)	Fold change (KC vs Normal)	LSMean(KC) (KC vs Normal)	LSMean(Normal) (KC vs Normal)	P-value (Conc (ng/ul))	FDR step up (Conc (ng/ul))	Partial correlation (Conc (ng/ul))	P-value (KC)	FDR step up (KC)	P-value (Stretch)	FDR step up (Stretch)
ENSG00000133433.11	GSTT2B	6.67351e-28	9.77802e-24	8.14609	8.14609	11.798	1.4483	0.0652982	0.176635	-0.274079	6.67351e-28	9.77802e-24	0.776231	0.936539
ENSG00000198598.7	MMP17	3.18879e-13	2.33611e-09	0.52571	-1.90219	6.32702	12.0352	0.00018567	0.00229186	-0.524034	3.18879e-13	2.33611e-09	0.124161	0.468022
ENSG00000101400.6	SNTA1	6.74664e-12	3.16743e-08	0.67385	-1.48401	6.41042	9.51312	7.87285e-07	5.52075e-05	-0.654962	6.74664e-12	3.16743e-08	0.0727902	0.369261
ENSG00000213722.10	DDAH2	8.64709e-12	3.16743e-08	0.595768	-1.67851	12.7549	21.4092	0.00732522	0.0349379	-0.390316	8.64709e-12	3.16743e-08	0.000351169	0.0196387
ENSG00000160685.13	ZBTB7B	1.38091e-11	4.04662e-08	0.691866	-1.44537	12.1671	17.5859	0.313692	0.51171	0.151864	1.38091e-11	4.04662e-08	1.31081e-06	0.000600187
ENSG00000277258.5	PCGF2	3.22164e-11	7.86725e-08	0.655171	-1.52632	8.36076	12.7612	0.918941	0.956273	-0.0154286	3.22164e-11	7.86725e-08	0.0788326	0.383994
ENSG00000113205.5	PCDHB3	4.22055e-11	8.83422e-08	6.48639	6.48639	4.47462	0.689848	0.98035	0.990877	0.00373436	4.22055e-11	8.83422e-08	0.822692	0.950698
ENSG00000169047.6	IRS1	7.09414e-11	1.03943e-07	0.47212	-2.11811	44.542	94.3447	0.0893166	0.219981	0.253373	7.09414e-11	1.03943e-07	0.126255	0.470887
ENSG00000103852.13	TTC23	8.12037e-11	1.08163e-07	0.757086	-1.32085	12.4259	16.4128	0.00158513	0.0111984	-0.452661	8.12037e-11	1.08163e-07	0.857654	0.96316
ENSG00000109062.12	SLC9A3R1	1.13298e-10	1.38337e-07	0.525442	-1.90316	5.90448	11.2372	0.456938	0.643462	-0.112427	1.13298e-10	1.38337e-07	0.760799	0.93172
ENSG00000154358.23	OBSCN	2.10685e-10	2.37459e-07	0.375091	-2.66602	6.50909	17.3534	0.167171	0.339769	-0.207153	2.10685e-10	2.37459e-07	0.00339441	0.0735724
ENSG00000169992.10	NLGN2	3.02253e-10	3.16329e-07	0.650915	-1.5363	31.7592	48.7916	8.46542e-05	0.00128003	-0.546689	3.02253e-10	3.16329e-07	0.355498	0.726364
ENSG00000146072.6	TNFRSF21	4.48233e-10	4.37834e-07	0.198676	-5.03331	4.70657	23.6896	0.0503388	0.146081	0.290296	4.48233e-10	4.37834e-07	0.611383	0.873413
ENSG00000151388.11	ADAMTS12	5.63841e-10	5.16337e-07	0.557511	-1.79369	93.6978	168.064	0.0349181	0.111756	0.311782	5.63841e-10	5.16337e-07	0.0675378	0.356163
ENSG00000234745.13	HLA-B	6.12844e-10	5.28199e-07	0.37191	-2.68882	28.0706	75.4769	0.338655	0.537011	-0.144307	6.12844e-10	5.28199e-07	0.325168	0.701572
ENSG00000125637.16	PSD4	7.49117e-10	5.46235e-07	0.409905	-2.43959	5.03069	12.2728	4.76545e-07	3.97451e-05	0.664474	7.49117e-10	5.46235e-07	0.44854	0.792659
ENSG00000112902.12	SEMA5A	7.683e-10	5.46235e-07	0.596864	-1.67542	99.53	166.755	0.001492	0.0107214	-0.454903	7.683e-10	5.46235e-07	0.188226	0.560561
ENSG00000104870.13	FCGRT	7.78697e-10	5.46235e-07	0.515506	-1.93984	8.59919	16.6811	4.94493e-06	0.00018429	-0.617054	7.78697e-10	5.46235e-07	0.267182	0.652785
ENSG00000057657.17	PRDM1	9.44612e-10	6.29111e-07	0.378294	-2.64345	2.43508	6.437	2.25966e-05	0.000502316	0.581447	9.44612e-10	6.29111e-07	0.789042	0.940115
ENSG00000253873.6	PCDHGA11	1.22367e-09	7.79531e-07	0.415414	-2.40724	15.2078	36.6088	0.790186	0.882859	0.0403235	1.22367e-09	7.79531e-07	0.351209	0.722529
ENSG00000187838.17	PLSCR3	1.4734e-09	8.99513e-07	0.785817	-1.27256	24.7935	31.5513	0.783837	0.878377	-0.0415732	1.4734e-09	8.99513e-07	0.553562	0.845579
ENSG00000116857.17	TMEM9	1.56182e-09	9.1535e-07	0.81663	-1.22454	23.4682	28.7379	1.19297e-08	6.24264e-06	-0.725245	1.56182e-09	9.1535e-07	0.00935133	0.127979
ENSG00000196961.13	AP2A1	1.64597e-09	9.27565e-07	0.83653	-1.19541	79.1957	94.6717	2.95088e-07	2.94125e-05	-0.673248	1.64597e-09	9.27565e-07	0.314001	0.694033
ENSG00000072195.15	SPEG	1.77852e-09	9.34758e-07	0.318407	-3.14064	7.00204	21.9909	0.00673109	0.0326678	-0.394082	1.77852e-09	9.34758e-07	0.0845445	0.397799
ENSG00000164068.16	RNF123	1.78632e-09	9.34758e-07	0.803427	-1.24467	15.4127	19.1837	0.00028911	0.00320669	-0.510517	1.78632e-09	9.34758e-07	0.0512289	0.3094
ENSG00000160932.11	LY6E	1.91184e-09	9.65942e-07	0.546311	-1.83046	67.9084	124.303	1.12483e-06	6.81032e-05	-0.647994	1.91184e-09	9.65942e-07	0.358765	0.728266
ENSG00000002330.14	BAD	2.14803e-09	1.0491e-06	0.697653	-1.43338	7.9518	11.3979	2.27662e-06	0.000111562	-0.633684	2.14803e-09	1.0491e-06	0.898848	0.975406
ENSG00000172780.17	RAB43	2.52823e-09	1.19496e-06	0.609893	-1.63963	13.5442	22.2075	0.049254	0.143816	-0.291617	2.52823e-09	1.19496e-06	0.0482153	0.299597
ENSG00000253485.3	PCDHGA5	2.63366e-09	1.20589e-06	0.516887	-1.93466	4.07163	7.87721	0.353805	0.551367	-0.139889	2.63366e-09	1.20589e-06	0.174713	0.543272
ENSG00000131067.17	GGT7	2.74913e-09	1.22061e-06	0.761098	-1.31389	8.23477	10.8196	0.000542931	0.00508959	-0.490258	2.74913e-09	1.22061e-06	0.89409	0.974444
ENSG00000158747.15	NBL1	2.89686e-09	1.24838e-06	0.443872	-2.2529	33.6755	75.8676	0.0450053	0.134438	-0.29703	2.89686e-09	1.24838e-06	0.83724	0.955185
ENSG00000165458.14	INPPL1	5.01458e-09	1.93352e-06	0.765037	-1.30713	72.9015	95.2914	0.123348	0.275661	0.230461	5.01458e-09	1.93352e-06	2.67339e-05	0.00411534
ENSG00000216775.3	RP1-152L7.5	5.76167e-09	2.1105e-06	0.406982	-2.45711	2.78538	6.84398	0.000344715	0.0036415	-0.504987	5.76167e-09	2.1105e-06	0.155754	0.519962
ENSG00000171843.17	MLLT3	6.19767e-09	2.21483e-06	0.596755	-1.67573	6.4508	10.8098	0.000118084	0.00164465	-0.537285	6.19767e-09	2.21483e-06	0.55064	0.844638
ENSG00000028277.21	POU2F2	7.77577e-09	2.71263e-06	0.518048	-1.93032	10.6829	20.6215	1.65661e-06	9.02326e-05	0.640227	7.77577e-09	2.71263e-06	0.100824	0.43038
ENSG00000177030.18	DEAF1	8.16727e-09	2.78295e-06	0.767225	-1.3034	9.96442	12.9876	0.00685597	0.0331749	-0.393267	8.16727e-09	2.78295e-06	0.0102613	0.135084
ENSG00000140395.9	WDR61	9.6251e-09	3.20516e-06	1.18152	1.18152	24.3526	20.6113	0.00296013	0.0177318	-0.428608	9.6251e-09	3.20516e-06	7.95381e-07	0.000416211
ENSG00000197122.12	SRC	1.31408e-08	4.09657e-06	0.690997	-1.44718	17.6704	25.5723	0.0197037	0.0728618	-0.342771	1.31408e-08	4.09657e-06	0.378493	0.741798
ENSG00000177106.16	EPS8L2	1.62895e-08	4.8709e-06	0.519039	-1.92664	7.79911	15.026	0.013391	0.0546227	-0.362148	1.62895e-08	4.8709e-06	0.382547	0.744726
ENSG00000159231.6	CBR3	1.89855e-08	5.45442e-06	0.556669	-1.7964	5.69947	10.2385	0.000130215	0.00177069	-0.534468	1.89855e-08	5.45442e-06	0.909206	0.977806
ENSG00000248905.10	FMN1	2.31843e-08	6.21228e-06	2.44722	2.44722	59.435	24.2867	0.454745	0.641714	-0.112973	2.31843e-08	6.21228e-06	0.61318	0.873876
ENSG00000224051.7	CPTP	2.33194e-08	6.21228e-06	0.713104	-1.40232	7.68359	10.7749	0.0536343	0.152711	-0.28642	2.33194e-08	6.21228e-06	0.00116563	0.0396919
ENSG00000197948.11	FCHSD1	2.4106e-08	6.30717e-06	0.731187	-1.36764	9.64087	13.1852	0.55284	0.72388	-0.0898025	2.4106e-08	6.30717e-06	0.166632	0.535534
ENSG00000203875.13	SNHG5	2.73616e-08	6.81771e-06	0.580676	-1.72213	44.9034	77.3295	0.34711	0.545167	-0.141827	2.73616e-08	6.81771e-06	0.261523	0.645743
ENSG00000171680.23	PLEKHG5	2.74532e-08	6.81771e-06	0.618855	-1.61589	12.9453	20.9182	0.735857	0.846359	0.051113	2.74532e-08	6.81771e-06	0.0863033	0.401944
ENSG00000185909.15	KLHDC8B	2.99137e-08	7.30492e-06	0.732891	-1.36446	8.19502	11.1818	3.63782e-07	3.33134e-05	-0.669452	2.99137e-08	7.30492e-06	0.252274	0.635428
ENSG00000145284.12	SCD5	3.10221e-08	7.43826e-06	0.445725	-2.24354	14.0693	31.5651	0.528497	0.704598	0.0953449	3.10221e-08	7.43826e-06	0.615511	0.874476
ENSG00000187244.12	BCAM	3.48229e-08	8.09881e-06	0.475585	-2.10267	2.40015	5.04674	5.5956e-08	1.26133e-05	-0.701562	3.48229e-08	8.09881e-06	0.140104	0.495129
ENSG00000013016.16	EHD3	3.60961e-08	8.26337e-06	0.775175	-1.29003	42.3017	54.5705	2.04312e-08	8.5531e-06	-0.717266	3.60961e-08	8.26337e-06	0.171053	0.539214
ENSG00000173068.18	BNC2	3.66584e-08	8.26337e-06	0.603014	-1.65834	28.7431	47.6657	0.2538	0.446366	-0.171729	3.66584e-08	8.26337e-06	0.0527432	0.314855
ENSG00000167543.16	TP53I13	3.76357e-08	8.35513e-06	0.735539	-1.35955	12.3942	16.8505	0.0167518	0.0648077	-0.351052	3.76357e-08	8.35513e-06	0.174117	0.542771
ENSG00000130589.16	HELZ2	4.21157e-08	9.21014e-06	0.503963	-1.98427	22.0412	43.7358	0.000337076	0.00358928	-0.505697	4.21157e-08	9.21014e-06	0.157993	0.522672
ENSG00000185684.15	EP400P1	4.65212e-08	9.79183e-06	0.692556	-1.44393	14.1527	20.4355	0.135091	0.293713	-0.223679	4.65212e-08	9.79183e-06	0.295597	0.676114
ENSG00000140464.20	PML	4.67805e-08	9.79183e-06	0.652945	-1.53152	32.5243	49.8118	0.0105874	0.0459652	-0.373402	4.67805e-08	9.79183e-06	0.0743346	0.373252
ENSG00000182749.6	PAQR7	4.75401e-08	9.81067e-06	0.808877	-1.23628	16.7849	20.7509	0.0420055	0.128142	-0.301107	4.75401e-08	9.81067e-06	0.0283324	0.230688
ENSG00000174989.13	FBXW8	4.94168e-08	1.00563e-05	0.777634	-1.28595	18.5346	23.8347	0.284902	0.481919	-0.161071	4.94168e-08	1.00563e-05	0.286736	0.669949
ENSG00000162522.11	KIAA1522	5.42391e-08	1.07181e-05	0.661762	-1.51112	13.5444	20.4672	0.299398	0.496804	-0.156364	5.42391e-08	1.07181e-05	0.0101086	0.133795
ENSG00000112078.14	KCTD20	5.48633e-08	1.07181e-05	0.808801	-1.2364	80.8076	99.9104	0.00316403	0.0185586	-0.425937	5.48633e-08	1.07181e-05	2.49432e-07	0.000216661
ENSG00000042493.16	CAPG	5.80438e-08	1.10449e-05	0.755969	-1.32281	18.1147	23.9622	1.28772e-06	7.31474e-05	-0.645305	5.80438e-08	1.10449e-05	0.798801	0.944253
ENSG00000106638.17	TBL2	6.13848e-08	1.15309e-05	1.17158	1.17158	45.7148	39.0198	0.0195985	0.0726229	0.343047	6.13848e-08	1.15309e-05	0.686629	0.90259
ENSG00000166313.19	APBB1	6.28371e-08	1.15334e-05	0.754265	-1.32579	14.3869	19.0741	1.61852e-05	0.000406768	-0.58964	6.28371e-08	1.15334e-05	0.0584338	0.330628
ENSG00000180340.7	FZD2	6.32993e-08	1.15334e-05	0.488598	-2.04667	11.036	22.587	0.700801	0.823757	0.0582068	6.32993e-08	1.15334e-05	0.261446	0.64566
ENSG00000180891.13	CUEDC1	6.37597e-08	1.15334e-05	0.755833	-1.32304	18.7789	24.8453	0.0125217	0.0519445	-0.365402	6.37597e-08	1.15334e-05	0.114516	0.452993
ENSG00000111052.8	LIN7A	6.50731e-08	1.16275e-05	0.195049	-5.12693	1.32583	6.79744	0.101166	0.240708	-0.244735	6.50731e-08	1.16275e-05	0.741956	0.924209
ENSG00000126705.15	AHDC1	7.56321e-08	1.33513e-05	0.681285	-1.46782	23.7394	34.845	0.184469	0.363328	-0.199187	7.56321e-08	1.33513e-05	0.000396112	0.020728
ENSG00000120885.22	CLU	8.62549e-08	1.48683e-05	0.539071	-1.85504	176.985	328.315	0.000359246	0.00374805	0.503676	8.62549e-08	1.48683e-05	0.00147005	0.0453457
ENSG00000011347.10	SYT7	9.38585e-08	1.57825e-05	0.202832	-4.93019	1.39361	6.87078	0.0721559	0.189637	-0.267626	9.38585e-08	1.57825e-05	0.175979	0.543739
ENSG00000100979.15	PLTP	9.47896e-08	1.57825e-05	0.471949	-2.11887	4.62292	9.7954	0.395866	0.591256	-0.128193	9.47896e-08	1.57825e-05	0.163365	0.530973
ENSG00000147100.11	SLC16A2	9.75754e-08	1.58853e-05	0.571815	-1.74882	47.2337	82.6031	0.00611613	0.0303672	0.398297	9.75754e-08	1.58853e-05	0.0476774	0.297454
ENSG00000144810.16	COL8A1	1.04991e-07	1.67665e-05	0.418278	-2.39076	54.8266	131.077	0.190702	0.371515	-0.196449	1.04991e-07	1.67665e-05	0.527873	0.832194
ENSG00000213672.8	NCKIPSD	1.07476e-07	1.68072e-05	0.770726	-1.29748	7.13861	9.26219	0.000197208	0.00240791	-0.522227	1.07476e-07	1.68072e-05	0.0840848	0.396445
ENSG00000157510.14	AFAP1L1	1.08974e-07	1.68072e-05	0.367789	-2.71895	2.3002	6.25412	0.160604	0.330595	0.210333	1.08974e-07	1.68072e-05	0.667554	0.895466
ENSG00000139263.12	LRIG3	1.15585e-07	1.74593e-05	0.404163	-2.47425	8.48761	21.0005	0.217279	0.403699	-0.185434	1.15585e-07	1.74593e-05	0.0753893	0.375162
ENSG00000116729.14	WLS	1.1779e-07	1.76108e-05	0.641728	-1.55829	43.1763	67.2812	0.266373	0.461117	-0.167321	1.1779e-07	1.76108e-05	0.0163713	0.174098
ENSG00000008086.13	CDKL5	1.19241e-07	1.76477e-05	0.714364	-1.39985	10.4461	14.6229	0.0582399	0.162015	0.281312	1.19241e-07	1.76477e-05	0.46944	0.805251
ENSG00000174282.12	ZBTB4	1.24267e-07	1.82077e-05	0.764846	-1.30745	72.2441	94.4557	0.00440239	0.0236711	-0.412371	1.24267e-07	1.82077e-05	0.00247187	0.0612822
ENSG00000088888.18	MAVS	1.27059e-07	1.84324e-05	0.742554	-1.3467	151.963	204.649	4.17086e-05	0.00076104	-0.565801	1.27059e-07	1.84324e-05	0.000161412	0.0123177
ENSG00000180914.11	OXTR	1.2886e-07	1.85104e-05	0.124934	-8.0042	3.4185	27.3624	0.89577	0.942808	-0.0198605	1.2886e-07	1.85104e-05	0.486931	0.815145
ENSG00000260910.2	LINC00565	1.30789e-07	1.86051e-05	0.617981	-1.61817	5.92659	9.59025	2.70012e-05	0.000564191	0.576983	1.30789e-07	1.86051e-05	0.00048008	0.0229625
ENSG00000264343.6	NOTCH2NLA	1.37933e-07	1.94326e-05	1.48296	1.48296	59.9832	40.4483	0.0286858	0.0966111	-0.322765	1.37933e-07	1.94326e-05	0.544774	0.841188
ENSG00000180139.11	ACTA2-AS1	1.43637e-07	1.98545e-05	0.476261	-2.09969	2.2091	4.63842	0.772383	0.871331	0.0438348	1.43637e-07	1.98545e-05	0.0492406	0.302759
ENSG00000282458.1	WASH5P	1.67846e-07	2.29839e-05	0.61669	-1.62156	19.4235	31.4964	0.34638	0.544545	-0.14204	1.67846e-07	2.29839e-05	0.252458	0.63546
ENSG00000110080.20	ST3GAL4	1.80596e-07	2.45008e-05	0.648614	-1.54175	12.2367	18.8659	0.126884	0.281087	0.22837	1.80596e-07	2.45008e-05	0.0210238	0.199378
ENSG00000167535.8	CACNB3	1.85307e-07	2.4683e-05	0.709167	-1.41011	11.9898	16.9069	5.70225e-05	0.000952672	-0.557501	1.85307e-07	2.4683e-05	0.00542341	0.0965127
ENSG00000165912.16	PACSIN3	1.88775e-07	2.46958e-05	0.479189	-2.08686	4.89761	10.2206	0.00705409	0.0339653	-0.392	1.88775e-07	2.46958e-05	0.429825	0.779444
ENSG00000177169.10	ULK1	1.95516e-07	2.53514e-05	0.705715	-1.417	22.7919	32.2962	0.648754	0.793121	0.068977	1.95516e-07	2.53514e-05	0.159049	0.524152
ENSG00000106591.4	MRPL32	2.05879e-07	2.64609e-05	1.2454	1.2454	29.3469	23.5642	0.657702	0.799022	0.0671027	2.05879e-07	2.64609e-05	0.122596	0.466216
ENSG00000104957.14	CCDC130	2.1339e-07	2.69534e-05	0.807421	-1.23851	6.98662	8.653	0.820461	0.900871	0.034399	2.1339e-07	2.69534e-05	1.11815e-05	0.00237436
ENSG00000107816.17	LZTS2	2.17236e-07	2.72046e-05	0.648978	-1.54089	34.5636	53.2585	0.000618294	0.0056025	-0.485918	2.17236e-07	2.72046e-05	0.0067901	0.108257
ENSG00000281490.1	CICP14	2.30133e-07	2.83354e-05	0.699364	-1.42987	10.5504	15.0857	0.0695623	0.184877	-0.270007	2.30133e-07	2.83354e-05	0.00314721	0.070294
ENSG00000107874.11	CUEDC2	2.33535e-07	2.85147e-05	0.842929	-1.18634	12.1569	14.4222	7.46033e-07	5.35666e-05	-0.655998	2.33535e-07	2.85147e-05	0.929369	0.984048
ENSG00000086015.22	MAST2	2.53547e-07	3.04505e-05	0.841215	-1.18876	37.2427	44.2725	0.441365	0.63058	0.116329	2.53547e-07	3.04505e-05	0.000994076	0.0362318
ENSG00000120875.9	DUSP4	2.58347e-07	3.07748e-05	0.110932	-9.01457	1.46765	13.2302	0.0176106	0.0672305	0.348523	2.58347e-07	3.07748e-05	0.217389	0.598719
ENSG00000065357.20	DGKA	2.67286e-07	3.15829e-05	0.699148	-1.43031	32.8073	46.9247	0.278532	0.474266	0.163188	2.67286e-07	3.15829e-05	0.0306651	0.241302
ENSG00000279821.1	RP11-1334A24.5	2.75569e-07	3.20448e-05	0.51581	-1.9387	2.96201	5.74245	6.22555e-05	0.00101918	0.555131	2.75569e-07	3.20448e-05	0.000330052	0.0191902
ENSG00000119537.18	KDSR	2.87392e-07	3.29329e-05	1.2973	1.2973	77.9756	60.1059	0.00362667	0.0205086	0.420398	2.87392e-07	3.29329e-05	0.136977	0.490203
ENSG00000090097.22	PCBP4	3.028e-07	3.3982e-05	0.751954	-1.32987	21.1849	28.1731	0.0176472	0.0673528	-0.348418	3.028e-07	3.3982e-05	0.112393	0.448715
ENSG00000171649.12	ZIK1	3.03824e-07	3.3982e-05	0.63926	-1.56431	5.39824	8.44452	0.679454	0.81148	-0.0625868	3.03824e-07	3.3982e-05	0.474681	0.808367
ENSG00000142694.7	EVA1B	3.06169e-07	3.39847e-05	0.627289	-1.59416	11.922	19.0056	0.0234451	0.0830288	-0.333662	3.06169e-07	3.39847e-05	0.0482986	0.299861
ENSG00000183696.14	UPP1	3.08701e-07	3.40082e-05	1.55738	1.55738	17.1985	11.0432	0.650396	0.794266	0.0686324	3.08701e-07	3.40082e-05	0.799894	0.94468
ENSG00000154553.16	PDLIM3	3.30185e-07	3.61035e-05	0.309162	-3.23455	1.5066	4.87318	0.003979	0.0220251	0.416582	3.30185e-07	3.61035e-05	0.223187	0.604007
ENSG00000128591.16	FLNC	3.36693e-07	3.65425e-05	0.632913	-1.58	792.413	1252.01	0.0928572	0.225821	0.250703	3.36693e-07	3.65425e-05	0.0215405	0.201283
ENSG00000125841.13	NRSN2	3.43673e-07	3.68039e-05	0.790705	-1.26469	18.0176	22.7867	6.43419e-08	1.33855e-05	-0.699303	3.43673e-07	3.68039e-05	0.239846	0.620997
ENSG00000139182.15	CLSTN3	3.44126e-07	3.68039e-05	0.703371	-1.42172	12.827	18.2364	1.29289e-05	0.000350958	-0.595031	3.44126e-07	3.68039e-05	0.249099	0.632001
ENSG00000113812.14	ACTR8	3.56715e-07	3.78738e-05	0.787087	-1.27051	26.7677	34.0085	0.0232555	0.0826498	-0.334093	3.56715e-07	3.78738e-05	0.872658	0.967373
ENSG00000100429.18	HDAC10	3.63647e-07	3.81152e-05	0.707263	-1.4139	6.54816	9.25845	4.48333e-06	0.000173823	-0.619209	3.63647e-07	3.81152e-05	0.0596231	0.333561
ENSG00000159423.17	ALDH4A1	3.69661e-07	3.84132e-05	0.741381	-1.34883	8.12091	10.9538	1.34305e-06	7.51084e-05	-0.644464	3.69661e-07	3.84132e-05	0.814133	0.949075
ENSG00000099804.9	CDC34	4.16732e-07	4.24025e-05	0.817462	-1.2233	17.3668	21.2448	0.00639933	0.0313065	0.396312	4.16732e-07	4.24025e-05	1.06298e-05	0.00235981
ENSG00000145214.14	DGKQ	4.23965e-07	4.27349e-05	0.718772	-1.39126	10.2253	14.2261	0.0381257	0.119541	-0.306749	4.23965e-07	4.27349e-05	0.00102302	0.0369142
ENSG00000021762.20	OSBPL5	4.31847e-07	4.27349e-05	0.735858	-1.35896	18.6931	25.4031	9.14913e-06	0.000282	-0.603146	4.31847e-07	4.27349e-05	0.685132	0.902574
ENSG00000176490.5	DIRAS1	4.37109e-07	4.27349e-05	0.261498	-3.82413	3.11441	11.9099	0.451443	0.638901	-0.113796	4.37109e-07	4.27349e-05	0.562674	0.849577
ENSG00000239779.7	WBP1	4.37177e-07	4.27349e-05	0.757754	-1.31969	8.20078	10.8225	0.00394509	0.0219014	-0.416937	4.37177e-07	4.27349e-05	0.757305	0.930561
ENSG00000196715.7	VKORC1L1	4.45747e-07	4.32522e-05	1.21244	1.21244	77.0123	63.5184	0.00949966	0.0424616	0.37847	4.45747e-07	4.32522e-05	0.669874	0.896592
ENSG00000107282.8	APBA1	4.85278e-07	4.67782e-05	0.408121	-2.45025	7.57059	18.5499	0.0144378	0.0577039	0.358459	4.85278e-07	4.67782e-05	0.0816189	0.391143
ENSG00000182117.6	NOP10	4.98477e-07	4.75816e-05	1.42837	1.42837	14.4481	10.115	0.0954029	0.230173	0.248832	4.98477e-07	4.75816e-05	0.00881234	0.124512
ENSG00000139793.19	MBNL2	5.0248e-07	4.75816e-05	1.53995	1.53995	119.733	77.7508	0.00726895	0.0347406	-0.390661	5.0248e-07	4.75816e-05	0.899456	0.975406
ENSG00000100106.22	TRIOBP	5.03354e-07	4.75816e-05	0.627902	-1.5926	60.6633	96.6127	5.50337e-06	0.000197152	-0.614682	5.03354e-07	4.75816e-05	0.466827	0.803361
ENSG00000162032.16	SPSB3	5.19439e-07	4.87873e-05	0.721926	-1.38518	5.59372	7.74833	0.71618	0.833676	-0.0550803	5.19439e-07	4.87873e-05	0.228672	0.60874
ENSG00000274180.1	NATD1	5.35123e-07	4.99403e-05	0.516757	-1.93514	4.11834	7.96958	0.0414465	0.127	-0.301893	5.35123e-07	4.99403e-05	0.27604	0.66098
ENSG00000105419.18	MEIS3	5.46857e-07	5.07123e-05	0.782441	-1.27805	18.947	24.2152	0.105734	0.247756	0.241613	5.46857e-07	5.07123e-05	0.759505	0.931493
ENSG00000089351.15	GRAMD1A	5.99793e-07	5.44851e-05	0.830021	-1.20479	16.0001	19.2768	0.572729	0.739387	0.0853597	5.99793e-07	5.44851e-05	0.193901	0.568321
ENSG00000105701.16	FKBP8	6.02415e-07	5.44851e-05	0.779143	-1.28346	77.292	99.2013	5.79395e-05	0.000962506	-0.557072	6.02415e-07	5.44851e-05	0.905862	0.977287
ENSG00000265491.5	RNF115	6.15221e-07	5.5302e-05	0.76109	-1.31391	36.9252	48.5162	0.0274027	0.0934384	-0.325269	6.15221e-07	5.5302e-05	0.635774	0.88307
ENSG00000105325.15	FZR1	6.2133e-07	5.55105e-05	0.750268	-1.33286	18.5376	24.708	0.772154	0.871216	-0.0438801	6.2133e-07	5.55105e-05	0.0755895	0.375436
ENSG00000148180.21	GSN	6.64824e-07	5.84556e-05	0.582656	-1.71628	77.983	133.841	0.0694077	0.184566	-0.270151	6.64824e-07	5.84556e-05	0.476198	0.809331
ENSG00000136367.14	ZFHX2	6.74984e-07	5.88683e-05	0.429448	-2.32857	2.60042	6.05526	0.172918	0.347308	0.204443	6.74984e-07	5.88683e-05	0.17458	0.543087
ENSG00000033867.16	SLC4A7	7.06231e-07	6.08688e-05	0.751522	-1.33063	164.465	218.843	0.0596899	0.165199	-0.279771	7.06231e-07	6.08688e-05	0.74893	0.927584
ENSG00000022567.10	SLC45A4	7.21422e-07	6.18145e-05	0.761613	-1.313	8.12262	10.665	0.151257	0.317464	0.215028	7.21422e-07	6.18145e-05	0.167324	0.535994
ENSG00000103254.10	ANTKMT	7.41124e-07	6.31334e-05	0.662896	-1.50853	4.53363	6.83912	0.121978	0.273778	-0.231283	7.41124e-07	6.31334e-05	0.172324	0.541205
ENSG00000109929.10	SC5D	7.52931e-07	6.37684e-05	1.41577	1.41577	56.1042	39.6279	0.0268498	0.0921387	0.326378	7.52931e-07	6.37684e-05	0.00691651	0.10978
ENSG00000103152.12	MPG	7.70257e-07	6.44803e-05	0.744349	-1.34346	13.1142	17.6184	3.57117e-06	0.000150792	-0.62415	7.70257e-07	6.44803e-05	0.274521	0.659748
ENSG00000108840.16	HDAC5	7.74538e-07	6.44803e-05	0.658927	-1.51762	14.0756	21.3614	0.452751	0.639948	-0.113469	7.74538e-07	6.44803e-05	0.000109184	0.00993644
ENSG00000173264.15	GPR137	7.99613e-07	6.61917e-05	0.756852	-1.32126	7.04141	9.30354	0.00202507	0.0134199	-0.443433	7.99613e-07	6.61917e-05	0.0199955	0.193128
ENSG00000162244.12	RPL29	8.10647e-07	6.67281e-05	0.764174	-1.3086	137.856	180.398	0.032369	0.105652	-0.316061	8.10647e-07	6.67281e-05	0.0250302	0.217007
ENSG00000230202.1	RP11-632C17__A.1	8.52135e-07	6.97513e-05	1.9676	1.9676	31.995	16.2609	0.314875	0.513015	-0.151498	8.52135e-07	6.97513e-05	0.83491	0.954246
ENSG00000125520.14	SLC2A4RG	8.78108e-07	7.1478e-05	0.677674	-1.47564	14.7869	21.8201	4.80463e-08	1.19318e-05	-0.704004	8.78108e-07	7.1478e-05	0.138786	0.493208
ENSG00000110492.16	MDK	9.03072e-07	7.27023e-05	0.552921	-1.80858	8.22042	14.8673	0.0307033	0.101641	-0.31901	9.03072e-07	7.27023e-05	0.350862	0.722529
ENSG00000162493.17	PDPN	9.48391e-07	7.59335e-05	2.79727	2.79727	11.9178	4.26052	0.363654	0.560928	-0.137079	9.48391e-07	7.59335e-05	0.278812	0.662959
ENSG00000163017.14	ACTG2	9.59568e-07	7.64108e-05	0.295374	-3.38554	14.7729	50.0141	0.130095	0.285695	-0.226508	9.59568e-07	7.64108e-05	0.889585	0.97321
ENSG00000088280.19	ASAP3	1.01439e-06	7.99076e-05	0.603623	-1.65666	7.8408	12.9896	2.07136e-05	0.000474213	-0.583605	1.01439e-06	7.99076e-05	0.802951	0.945117
ENSG00000158008.10	EXTL1	1.03464e-06	8.08437e-05	0.180763	-5.5321	2.57014	14.2183	0.000162064	0.00205412	0.528074	1.03464e-06	8.08437e-05	0.856149	0.96228
ENSG00000215440.12	NPEPL1	1.03731e-06	8.08437e-05	0.706071	-1.41629	13.2163	18.718	0.00150425	0.0107882	-0.454601	1.03731e-06	8.08437e-05	0.591224	0.862724
ENSG00000160570.14	DEDD2	1.10346e-06	8.46489e-05	0.757239	-1.32059	8.88616	11.7349	0.00999464	0.0440357	0.376105	1.10346e-06	8.46489e-05	8.14684e-06	0.00212716
ENSG00000131378.14	RFTN1	1.13162e-06	8.6357e-05	0.817159	-1.22375	45.5363	55.7251	0.0403452	0.124608	-0.303467	1.13162e-06	8.6357e-05	0.576406	0.855316
ENSG00000162545.6	CAMK2N1	1.16431e-06	8.81794e-05	0.547407	-1.82679	11.6008	21.1923	0.495644	0.677189	-0.103029	1.16431e-06	8.81794e-05	0.260652	0.644884
ENSG00000196663.16	TECPR2	1.16754e-06	8.81794e-05	0.842807	-1.18651	28.8216	34.1972	3.85367e-06	0.000158932	-0.622505	1.16754e-06	8.81794e-05	0.566732	0.851364
ENSG00000213445.10	SIPA1	1.18385e-06	8.85525e-05	0.628298	-1.5916	9.0476	14.4002	0.498413	0.679453	-0.102371	1.18385e-06	8.85525e-05	0.244154	0.626986
ENSG00000130479.11	MAP1S	1.18457e-06	8.85525e-05	0.70071	-1.42712	14.6243	20.8707	0.210864	0.396302	0.188002	1.18457e-06	8.85525e-05	0.38302	0.74523
ENSG00000116786.13	PLEKHM2	1.21804e-06	9.01353e-05	0.811824	-1.23179	48.435	59.6619	0.000980925	0.00790132	-0.470031	1.21804e-06	9.01353e-05	0.00291282	0.0676187
ENSG00000168010.11	ATG16L2	1.23737e-06	9.1105e-05	0.66117	-1.51247	5.0873	7.69439	0.235987	0.426033	-0.178232	1.23737e-06	9.1105e-05	0.146019	0.504162
ENSG00000140548.10	ZNF710	1.25232e-06	9.17449e-05	0.763322	-1.31006	12.6007	16.5077	0.962377	0.981878	-0.00715166	1.25232e-06	9.17449e-05	0.67116	0.897049
ENSG00000198001.14	IRAK4	1.37261e-06	0.000100057	0.719541	-1.38978	25.1641	34.9725	0.917889	0.95545	0.0156295	1.37261e-06	0.000100057	0.291332	0.672904
ENSG00000172403.11	SYNPO2	1.4674e-06	0.000105394	0.250124	-3.99802	9.08725	36.331	0.0292868	0.098172	-0.321624	1.4674e-06	0.000105394	0.29409	0.674758
ENSG00000164897.14	TMUB1	1.56812e-06	0.000112078	0.734045	-1.36231	10.2322	13.9394	0.229977	0.41894	-0.180501	1.56812e-06	0.000112078	0.0130846	0.153847
ENSG00000051128.19	HOMER3	1.57646e-06	0.000112127	0.680403	-1.46972	33.1734	48.7555	0.885659	0.937481	-0.0217995	1.57646e-06	0.000112127	0.0123744	0.149769
ENSG00000139364.11	TMEM132B	1.67909e-06	0.00011885	0.363315	-2.75243	1.44899	3.98826	0.656525	0.798422	0.0673487	1.67909e-06	0.00011885	0.105576	0.438465
ENSG00000139645.11	ANKRD52	1.69434e-06	0.000119353	0.839725	-1.19087	117.996	140.518	0.28966	0.487156	0.159509	1.69434e-06	0.000119353	0.00185068	0.0519466
ENSG00000104823.9	ECH1	1.70778e-06	0.000119724	0.762554	-1.31138	10.0967	13.2407	3.45483e-06	0.000147152	-0.624862	1.70778e-06	0.000119724	0.0557831	0.324075
ENSG00000197415.12	VEPH1	1.73133e-06	0.000120797	1.64737	1.64737	68.5799	41.63	0.36947	0.566145	0.13544	1.73133e-06	0.000120797	0.454444	0.796377
ENSG00000077549.19	CAPZB	1.82616e-06	0.000125619	0.869858	-1.14961	194.269	223.334	0.480869	0.664689	-0.106569	1.82616e-06	0.000125619	0.513131	0.824747
ENSG00000159840.16	ZYX	1.84192e-06	0.000125704	0.803603	-1.2444	137.74	171.404	0.468636	0.653698	0.109544	1.84192e-06	0.000125704	0.616755	0.874885
ENSG00000185043.12	CIB1	1.84608e-06	0.000125704	1.20589	1.20589	31.8445	26.4075	0.580022	0.744241	0.0837486	1.84608e-06	0.000125704	0.0275126	0.228653
ENSG00000102898.12	NUTF2	1.85594e-06	0.000125704	1.20568	1.20568	55.1529	45.7443	0.68362	0.813388	0.0617282	1.85594e-06	0.000125704	0.71339	0.914087
ENSG00000198933.9	TBKBP1	1.86171e-06	0.000125704	0.629347	-1.58895	5.24402	8.33248	0.00184179	0.0125341	-0.447037	1.86171e-06	0.000125704	0.419626	0.770199
ENSG00000255874.2	PRECSIT	1.90005e-06	0.000127121	2.07878	2.07878	15.4517	7.43306	0.0134894	0.0549172	-0.361791	1.90005e-06	0.000127121	0.726315	0.918077
ENSG00000165804.16	ZNF219	1.95187e-06	0.000128823	0.605571	-1.65134	4.389	7.24772	0.0525907	0.150677	-0.287626	1.95187e-06	0.000128823	0.516699	0.827672
ENSG00000007866.22	TEAD3	2.01942e-06	0.000132684	0.616485	-1.6221	18.1504	29.4417	0.173909	0.34877	0.203983	2.01942e-06	0.000132684	0.505809	0.822289
ENSG00000189223.15	PAX8-AS1	2.05426e-06	0.000134371	0.269096	-3.71615	17.7386	65.9194	0.915932	0.954205	0.0160034	2.05426e-06	0.000134371	0.39712	0.756448
ENSG00000068001.14	HYAL2	2.06739e-06	0.000134628	0.800393	-1.24939	19.7074	24.6221	0.0120218	0.0504131	-0.367362	2.06739e-06	0.000134628	0.00198785	0.053738
ENSG00000063601.17	MTMR1	2.08304e-06	0.000135048	0.754498	-1.32539	17.6367	23.3754	0.0153116	0.0605107	-0.355551	2.08304e-06	0.000135048	0.705037	0.909854
ENSG00000103197.18	TSC2	2.31175e-06	0.000147912	0.828069	-1.20763	40.6208	49.0548	0.00181118	0.0123891	-0.44767	2.31175e-06	0.000147912	0.0428477	0.284188
ENSG00000177728.17	TMEM94	2.32728e-06	0.000148258	0.799802	-1.25031	14.6141	18.2721	0.000783785	0.00666513	-0.47785	2.32728e-06	0.000148258	0.0499307	0.304827
ENSG00000185761.11	ADAMTSL5	2.38681e-06	0.000151392	0.61035	-1.63841	3.39988	5.57039	0.136794	0.296188	-0.222733	2.38681e-06	0.000151392	0.150955	0.511279
ENSG00000122591.13	FAM126A	2.41755e-06	0.000152681	0.776618	-1.28764	130.149	167.584	0.137987	0.297672	0.222075	2.41755e-06	0.000152681	0.696782	0.907086
ENSG00000111186.13	WNT5B	2.43756e-06	0.000153284	0.663255	-1.50772	196.88	296.84	0.0442949	0.132858	0.297975	2.43756e-06	0.000153284	0.464222	0.802172
ENSG00000100154.14	TTC28	2.46757e-06	0.000154508	0.769498	-1.29955	33.2822	43.2518	5.56168e-09	3.88046e-06	-0.736108	2.46757e-06	0.000154508	0.0153817	0.16844
ENSG00000127838.14	PNKD	2.61549e-06	0.000162382	0.774872	-1.29054	15.3243	19.7765	1.31367e-06	7.40302e-05	-0.644907	2.61549e-06	0.000162382	0.475307	0.808643
ENSG00000142178.9	SIK1	2.63562e-06	0.000162941	4.42747	4.42747	6.42423	1.45099	0.851154	0.917214	0.0284441	2.63562e-06	0.000162941	0.280697	0.664495
ENSG00000275023.5	MLLT6	2.65787e-06	0.000163627	0.696697	-1.43534	21.4767	30.8265	0.0147125	0.0585942	-0.357529	2.65787e-06	0.000163627	0.142721	0.499201
ENSG00000025708.14	TYMP	2.67557e-06	0.000164027	0.526288	-1.9001	4.23946	8.0554	0.522312	0.699654	-0.0967726	2.67557e-06	0.000164027	0.435068	0.782942
ENSG00000150687.12	PRSS23	2.73849e-06	0.000166538	2.12215	2.12215	194.449	91.6281	0.252988	0.445324	-0.172018	2.73849e-06	0.000166538	0.538986	0.838702
ENSG00000100058.12	CRYBB2P1	2.73926e-06	0.000166538	0.858244	-1.16517	8.74009	10.1837	0.849527	0.916386	-0.0287587	2.73926e-06	0.000166538	0.0740424	0.372296
ENSG00000123983.15	ACSL3	2.79711e-06	0.000168655	1.27516	1.27516	205.422	161.095	0.726691	0.840767	0.0529567	2.79711e-06	0.000168655	0.345611	0.719304
ENSG00000197971.16	MBP	2.82044e-06	0.000169365	1.54161	1.54161	34.9181	22.6504	0.0453039	0.135083	-0.296636	2.82044e-06	0.000169365	0.215078	0.596163
ENSG00000160410.15	SHKBP1	2.88582e-06	0.0001717	0.7949	-1.25802	18.5808	23.375	0.00829122	0.0381662	-0.384723	2.88582e-06	0.0001717	0.124739	0.468996
ENSG00000155850.8	SLC26A2	2.90423e-06	0.0001717	1.31287	1.31287	74.369	56.6461	0.00995899	0.0439119	0.376272	2.90423e-06	0.0001717	0.664467	0.89526
ENSG00000061938.21	TNK2	2.91224e-06	0.0001717	0.714671	-1.39924	16.5657	23.1794	0.902204	0.945775	0.0186284	2.91224e-06	0.0001717	0.000150917	0.0118248
ENSG00000026103.22	FAS	2.92033e-06	0.0001717	0.779584	-1.28273	28.7033	36.8188	0.998487	0.998965	-0.000287449	2.92033e-06	0.0001717	0.675718	0.898423
ENSG00000178996.14	SNX18	2.93656e-06	0.0001717	0.721596	-1.38582	53.5634	74.229	3.85078e-08	1.06456e-05	-0.707507	2.93656e-06	0.0001717	0.472902	0.8071
ENSG00000244879.8	GABPB1-AS1	2.94962e-06	0.0001717	0.5629	-1.77651	33.5356	59.5764	0.0525909	0.150677	-0.287626	2.94962e-06	0.0001717	0.365329	0.73206
ENSG00000253910.3	PCDHGB2	2.95583e-06	0.0001717	0.50807	-1.96823	4.67645	9.20435	0.390855	0.586823	-0.129546	2.95583e-06	0.0001717	0.749526	0.927736
ENSG00000132024.18	CC2D1A	2.96479e-06	0.0001717	0.744888	-1.34248	10.656	14.3055	0.0270146	0.0926323	-0.326046	2.96479e-06	0.0001717	0.22258	0.603487
ENSG00000241288.8	LINC02614	3.05654e-06	0.000176317	0.667236	-1.49872	5.68368	8.51825	0.160753	0.330808	-0.21026	3.05654e-06	0.000176317	0.343396	0.717955
ENSG00000101752.12	MIB1	3.18593e-06	0.000181635	0.823478	-1.21436	68.1189	82.721	0.312219	0.510331	-0.152322	3.18593e-06	0.000181635	0.00849643	0.122049
ENSG00000276550.4	HERC2P2	3.23522e-06	0.00018373	0.711221	-1.40603	52.4575	73.7569	0.574776	0.740232	0.0849067	3.23522e-06	0.00018373	6.92695e-05	0.0076685
ENSG00000142197.12	DOP1B	3.38748e-06	0.000190898	0.60818	-1.64425	16.7819	27.5937	0.0369064	0.116441	-0.30862	3.38748e-06	0.000190898	0.390218	0.750916
ENSG00000132109.10	TRIM21	3.53227e-06	0.000198294	0.702924	-1.42263	8.17417	11.6288	0.0120902	0.0505935	-0.36709	3.53227e-06	0.000198294	0.000365747	0.0199821
ENSG00000171159.5	C9orf16	3.63085e-06	0.00020305	0.642041	-1.55753	4.68819	7.30202	0.174708	0.349845	-0.203613	3.63085e-06	0.00020305	0.216842	0.597773
ENSG00000154175.18	ABI3BP	3.72616e-06	0.000207218	2.07129	2.07129	151.619	73.2003	0.0534956	0.152375	-0.286579	3.72616e-06	0.000207218	0.310804	0.690583
ENSG00000160691.19	SHC1	3.73366e-06	0.000207218	0.811491	-1.2323	209.968	258.744	0.00774615	0.0363538	-0.387805	3.73366e-06	0.000207218	0.0739692	0.372296
ENSG00000131174.7	COX7B	3.76445e-06	0.000208065	1.20801	1.20801	18.3969	15.2291	0.27688	0.47244	0.163743	3.76445e-06	0.000208065	0.612477	0.873413
ENSG00000173786.17	CNP	3.77733e-06	0.000208065	0.768218	-1.30171	58.9202	76.6972	3.49996e-05	0.000679049	-0.57036	3.77733e-06	0.000208065	0.649342	0.88853
ENSG00000186111.11	PIP5K1C	3.87794e-06	0.000212013	0.792313	-1.26213	53.7202	67.8017	0.0515432	0.148655	-0.288857	3.87794e-06	0.000212013	0.00838803	0.121159
ENSG00000165055.16	METTL2B	3.90085e-06	0.000212473	1.14816	1.14816	31.1844	27.1603	0.658401	0.799254	-0.0669569	3.90085e-06	0.000212473	0.533769	0.83609
ENSG00000172725.14	CORO1B	3.92424e-06	0.000212955	0.777819	-1.28565	31.9922	41.1306	2.56559e-05	0.000551188	-0.578271	3.92424e-06	0.000212955	0.0276634	0.229126
ENSG00000125503.13	PPP1R12C	3.96275e-06	0.000213464	0.771549	-1.29609	27.6443	35.8296	0.770435	0.870214	-0.0442203	3.96275e-06	0.000213464	0.0938733	0.416625
ENSG00000172785.18	CBWD1	4.01139e-06	0.000215292	1.43165	1.43165	22.6611	15.8287	0.912714	0.952721	-0.0166181	4.01139e-06	0.000215292	0.0602296	0.335298
ENSG00000150995.21	ITPR1	4.10744e-06	0.000219154	1.48404	1.48404	19.3192	13.0179	0.499876	0.68067	-0.102025	4.10744e-06	0.000219154	0.030812	0.241807
ENSG00000287348.1	RP11-2G22.1	4.1158e-06	0.000219154	0.521625	-1.91709	3.60856	6.91793	0.00447025	0.0239656	-0.411729	4.1158e-06	0.000219154	0.787214	0.939563
ENSG00000110237.5	ARHGEF17	4.12821e-06	0.000219154	0.77805	-1.28526	60.8368	78.1913	0.130576	0.286536	-0.226232	4.12821e-06	0.000219154	0.0222355	0.204348
ENSG00000196440.11	ARMCX4	4.14779e-06	0.000219399	0.632607	-1.58076	16.9892	26.8558	0.156838	0.32556	-0.2122	4.14779e-06	0.000219399	0.871492	0.967373
ENSG00000104880.19	ARHGEF18	4.24275e-06	0.000223614	0.777693	-1.28585	32.6902	42.0348	0.401868	0.596473	0.126585	4.24275e-06	0.000223614	0.0210529	0.199378
ENSG00000151491.14	EPS8	4.26902e-06	0.000224162	0.491928	-2.03282	40.4674	82.2629	7.15703e-05	0.00113613	-0.551329	4.26902e-06	0.000224162	0.583337	0.85788
ENSG00000227766.1	HCG4P5	4.29455e-06	0.000224162	0.404641	-2.47133	13.0096	32.151	0.302097	0.499529	-0.155504	4.29455e-06	0.000224162	0.76981	0.934394
ENSG00000079432.9	CIC	4.29904e-06	0.000224162	0.761216	-1.31369	38.2313	50.2239	0.0682672	0.182394	-0.271222	4.29904e-06	0.000224162	0.00054568	0.0252218
ENSG00000152117.17	SMPD4BP	4.51462e-06	0.000234568	0.717465	-1.3938	5.85823	8.16518	0.75408	0.858777	-0.0474686	4.51462e-06	0.000234568	0.34993	0.722529
ENSG00000106123.12	EPHB6	4.57306e-06	0.000236765	0.129028	-7.75023	0.800008	6.20024	0.25354	0.446016	-0.171821	4.57306e-06	0.000236765	0.889711	0.973275
ENSG00000134265.13	NAPG	4.72796e-06	0.000243923	1.27722	1.27722	42.7484	33.4699	0.655565	0.797582	-0.0675495	4.72796e-06	0.000243923	0.0414494	0.279354
ENSG00000122417.15	ODF2L	4.7769e-06	0.000245583	0.764972	-1.30724	29.2236	38.2022	0.111184	0.256124	0.238021	4.7769e-06	0.000245583	0.599416	0.868021
ENSG00000135835.12	KIAA1614	4.79475e-06	0.000245639	0.572596	-1.74643	3.79241	6.62318	0.0158749	0.0623087	-0.353751	4.79475e-06	0.000245639	0.868361	0.966619
ENSG00000110436.13	SLC1A2	4.90704e-06	0.000250516	0.461707	-2.16587	5.57121	12.0665	0.676162	0.810024	-0.0632667	4.90704e-06	0.000250516	0.199579	0.576869
ENSG00000126778.12	SIX1	5.21993e-06	0.000265564	0.368475	-2.71389	1.45174	3.93986	0.00773616	0.0363419	-0.387863	5.21993e-06	0.000265564	0.774791	0.935803
ENSG00000163597.15	SNHG16	5.31166e-06	0.000269296	1.26548	1.26548	126.511	99.9708	0.363873	0.561148	0.137017	5.31166e-06	0.000269296	2.43982e-05	0.00386657
ENSG00000147912.13	FBXO10	5.55823e-06	0.000280825	0.804544	-1.24294	8.84605	10.9951	0.0835917	0.210155	-0.257869	5.55823e-06	0.000280825	0.395368	0.755666
ENSG00000085185.16	BCORL1	5.62554e-06	0.000283249	0.722307	-1.38445	11.2607	15.5899	0.291051	0.488766	-0.159055	5.62554e-06	0.000283249	0.0487886	0.302049
ENSG00000044446.12	PHKA2	5.69149e-06	0.000285588	0.787781	-1.26939	7.23869	9.18871	7.9844e-05	0.001225	-0.548314	5.69149e-06	0.000285588	0.159454	0.524755
ENSG00000172830.13	SSH3	5.83635e-06	0.000291857	0.661541	-1.51162	4.50956	6.81675	6.08625e-10	1.35156e-06	-0.764864	5.83635e-06	0.000291857	0.35331	0.724014
ENSG00000267534.4	S1PR2	5.8577e-06	0.000291929	0.672266	-1.48751	17.9874	26.7564	0.0548795	0.155561	-0.285005	5.8577e-06	0.000291929	0.247696	0.630406
ENSG00000077150.20	NFKB2	5.89263e-06	0.00029227	0.623526	-1.60378	20.4694	32.8284	0.754672	0.858886	0.0473506	5.89263e-06	0.00029227	0.426962	0.777028
ENSG00000196700.9	ZNF512B	5.90445e-06	0.00029227	0.733157	-1.36396	15.1072	20.6057	0.00134839	0.00995717	-0.458617	5.90445e-06	0.00029227	0.67033	0.896887
ENSG00000158156.9	XKR8	5.99409e-06	0.000295708	0.776324	-1.28812	10.0731	12.9754	0.151487	0.317673	-0.21491	5.99409e-06	0.000295708	0.000579152	0.0263532
ENSG00000053254.16	FOXN3	6.12913e-06	0.000301356	0.794074	-1.25933	50.167	63.1767	0.00108673	0.00848765	0.466399	6.12913e-06	0.000301356	0.73816	0.922118
ENSG00000197256.11	KANK2	6.16724e-06	0.000302215	0.705777	-1.41688	87.807	124.412	0.000129461	0.00176289	-0.534636	6.16724e-06	0.000302215	0.157853	0.522562
ENSG00000063169.11	BICRA	6.23487e-06	0.000304511	0.717862	-1.39303	6.72854	9.37303	0.115977	0.263947	-0.234971	6.23487e-06	0.000304511	0.114554	0.453022
ENSG00000138829.12	FBN2	6.33849e-06	0.000308543	0.00497725	-200.914	0.885307	177.871	0.757266	0.860714	-0.0468342	6.33849e-06	0.000308543	0.95845	0.989519
ENSG00000262074.7	SNORD3B-2	6.47755e-06	0.000314268	0.472874	-2.11473	19.422	41.0723	0.712831	0.831561	0.0557592	6.47755e-06	0.000314268	0.947531	0.988578
ENSG00000132386.11	SERPINF1	6.5874e-06	0.000318543	0.409255	-2.44346	10.8464	26.5027	0.00265035	0.0163714	-0.432993	6.5874e-06	0.000318543	0.73149	0.919882
ENSG00000183087.15	GAS6	6.96106e-06	0.000332585	0.62943	-1.58874	122.719	194.968	0.827708	0.904487	-0.0329888	6.96106e-06	0.000332585	0.544759	0.841188
ENSG00000187954.13	CYHR1	6.96857e-06	0.000332585	0.783793	-1.27585	17.2025	21.9478	0.00188554	0.0127313	-0.446149	6.96857e-06	0.000332585	0.0172792	0.178544
ENSG00000105662.16	CRTC1	7.05658e-06	0.000335692	0.651049	-1.53598	3.67424	5.64356	0.160691	0.330726	-0.210291	7.05658e-06	0.000335692	0.467516	0.803848
ENSG00000178927.18	CYBC1	7.2257e-06	0.000342557	0.761956	-1.31241	21.1365	27.7398	0.00954574	0.0426285	-0.378245	7.2257e-06	0.000342557	0.128085	0.473674
ENSG00000198018.7	ENTPD7	7.24909e-06	0.000342557	1.35762	1.35762	104.102	76.6798	0.992721	0.996347	0.00138309	7.24909e-06	0.000342557	0.110874	0.445809
ENSG00000164050.13	PLXNB1	7.29442e-06	0.000342557	0.665058	-1.50363	13.8405	20.811	0.105109	0.246805	-0.242034	7.29442e-06	0.000342557	0.53789	0.837836
ENSG00000130304.17	SLC27A1	7.4194e-06	0.000346668	0.617752	-1.61877	7.64603	12.3772	0.036818	0.116212	-0.308757	7.4194e-06	0.000346668	0.517261	0.827753
ENSG00000107338.10	SHB	7.45294e-06	0.000346668	0.814242	-1.22814	22.8095	28.0132	0.416984	0.610183	-0.122595	7.45294e-06	0.000346668	0.0209062	0.19865
ENSG00000123191.16	ATP7B	7.65667e-06	0.000353898	1.47489	1.47489	7.71525	5.23108	0.326277	0.525579	0.148009	7.65667e-06	0.000353898	0.174267	0.542806
ENSG00000068383.19	INPP5A	7.76115e-06	0.000357599	0.656758	-1.52263	21.3857	32.5625	0.163407	0.334579	0.208964	7.76115e-06	0.000357599	0.232418	0.612811
ENSG00000215808.4	LINC01139	7.79834e-06	0.000358186	2.77723	2.77723	18.208	6.55617	0.843225	0.913286	0.0299781	7.79834e-06	0.000358186	0.901566	0.975897
ENSG00000188321.14	ZNF559	7.92585e-06	0.000361593	0.706869	-1.41469	9.00669	12.7417	0.79559	0.886193	-0.0392619	7.92585e-06	0.000361593	0.261621	0.645751
ENSG00000156860.16	FBRS	7.97168e-06	0.000361593	0.759777	-1.31618	21.4298	28.2054	0.693386	0.819594	-0.0597227	7.97168e-06	0.000361593	0.108033	0.442152
ENSG00000126561.18	STAT5A	8.00746e-06	0.000361593	0.581536	-1.71958	2.93086	5.03986	1.25758e-05	0.000344312	-0.59569	8.00746e-06	0.000361593	0.0410025	0.278277
ENSG00000119632.4	IFI27L2	8.01229e-06	0.000361593	0.768799	-1.30073	14.902	19.3835	0.000618127	0.0056025	-0.485927	8.01229e-06	0.000361593	0.553548	0.845579
ENSG00000119673.15	ACOT2	8.0137e-06	0.000361593	0.710098	-1.40826	8.1495	11.4766	0.0853522	0.213022	-0.256461	8.0137e-06	0.000361593	0.0258031	0.22092
ENSG00000110717.13	NDUFS8	8.0206e-06	0.000361593	0.886248	-1.12835	23.0522	26.011	0.0323267	0.105584	-0.316134	8.0206e-06	0.000361593	0.00381674	0.0785476
ENSG00000105376.5	ICAM5	8.13243e-06	0.000364392	0.610814	-1.63716	3.97853	6.51349	0.118948	0.268706	-0.233127	8.13243e-06	0.000364392	0.469869	0.805277
ENSG00000181027.11	FKRP	8.3924e-06	0.000374725	0.784447	-1.27478	14.8911	18.983	0.00322043	0.0188216	-0.425225	8.3924e-06	0.000374725	0.30003	0.680038
ENSG00000105755.8	ETHE1	8.41417e-06	0.000374725	0.684085	-1.46181	10.9311	15.9791	0.0354512	0.112871	-0.31092	8.41417e-06	0.000374725	0.555669	0.846318
ENSG00000161091.14	MFSD12	8.62249e-06	0.000382839	0.780061	-1.28195	29.7674	38.1604	0.000283663	0.00316304	0.51111	8.62249e-06	0.000382839	0.000367763	0.0199821
ENSG00000090924.15	PLEKHG2	8.80664e-06	0.000389833	0.70851	-1.41141	26.3443	37.1826	0.608453	0.765388	0.0775524	8.80664e-06	0.000389833	0.673931	0.89809
ENSG00000144724.20	PTPRG	8.92956e-06	0.000394084	0.658192	-1.51931	56.1975	85.3816	0.967466	0.984789	-0.00618373	8.92956e-06	0.000394084	0.809474	0.947544
ENSG00000063438.20	AHRR	9.06243e-06	0.000398747	0.514662	-1.94302	19.6626	38.2049	7.49465e-07	5.35666e-05	-0.65591	9.06243e-06	0.000398747	0.274579	0.659748
ENSG00000198464.14	ZNF480	9.11735e-06	0.000399962	0.757792	-1.31962	16.7532	22.108	0.0317488	0.1041	-0.317144	9.11735e-06	0.000399962	0.701525	0.90833
ENSG00000148343.19	MIGA2	9.15383e-06	0.000400364	0.791691	-1.26312	14.6267	18.4753	0.0220384	0.0792798	-0.336933	9.15383e-06	0.000400364	0.0566944	0.326107
ENSG00000141258.13	SGSM2	9.33393e-06	0.000407026	0.819413	-1.22039	18.7459	22.8773	0.000226188	0.00267698	-0.518079	9.33393e-06	0.000407026	0.798526	0.944158
ENSG00000104689.10	TNFRSF10A	9.40087e-06	0.000408729	1.67877	1.67877	13.6838	8.15109	0.961814	0.981508	-0.00725884	9.40087e-06	0.000408729	0.0448299	0.290316
ENSG00000148730.7	EIF4EBP2	9.56758e-06	0.000414746	1.23198	1.23198	206.053	167.253	0.994336	0.997061	0.00107631	9.56758e-06	0.000414746	0.901643	0.975909
ENSG00000108771.13	DHX58	9.75076e-06	0.00042144	0.40621	-2.46178	1.03463	2.54704	2.3671e-05	0.000519202	-0.580289	9.75076e-06	0.00042144	0.900157	0.975597
ENSG00000163412.13	EIF4E3	9.80919e-06	0.000422719	1.47345	1.47345	8.37084	5.6811	0.0570851	0.159742	-0.282562	9.80919e-06	0.000422719	0.0375837	0.268152
ENSG00000219545.12	UMAD1	1.00911e-05	0.000433592	1.21734	1.21734	7.26995	5.972	0.0420464	0.12816	-0.30105	1.00911e-05	0.000433592	0.520096	0.82903
ENSG00000105647.19	PIK3R2	1.01351e-05	0.000434209	0.807745	-1.23801	26.566	32.8891	1.72607e-05	0.000423625	-0.588077	1.01351e-05	0.000434209	0.390517	0.751159
ENSG00000140374.16	ETFA	1.0431e-05	0.000445584	1.16728	1.16728	51.8901	44.4539	0.215861	0.402034	-0.185997	1.0431e-05	0.000445584	0.0157517	0.170705
ENSG00000007541.17	PIGQ	1.06574e-05	0.00045393	0.739147	-1.35291	9.93969	13.4475	0.0440773	0.132422	-0.298267	1.06574e-05	0.00045393	0.216055	0.597139
ENSG00000014164.7	ZC3H3	1.08121e-05	0.000457807	0.756363	-1.32212	9.37277	12.3919	0.273698	0.468648	-0.164817	1.08121e-05	0.000457807	0.0653716	0.349954
ENSG00000127666.10	TICAM1	1.08511e-05	0.000457807	0.792714	-1.26149	7.93303	10.0074	0.245084	0.436933	0.174871	1.08511e-05	0.000457807	0.011559	0.144261
ENSG00000137936.18	BCAR3	1.08991e-05	0.000457807	0.79421	-1.25911	44.2108	55.6664	0.0738102	0.192775	0.266142	1.08991e-05	0.000457807	2.33084e-05	0.00375291
ENSG00000126603.9	GLIS2	1.09046e-05	0.000457807	0.745386	-1.34159	9.62095	12.9073	0.353088	0.550601	-0.140096	1.09046e-05	0.000457807	0.103849	0.435738
ENSG00000112852.7	PCDHB2	1.16325e-05	0.000484202	2.47223	2.47223	6.40324	2.59007	0.73581	0.846359	0.0511224	1.16325e-05	0.000484202	0.977402	0.993635
ENSG00000140853.16	NLRC5	1.2422e-05	0.000509576	0.630532	-1.58596	9.39424	14.8989	0.331348	0.530998	-0.146482	1.2422e-05	0.000509576	0.0788046	0.383986
ENSG00000130147.16	SH3BP4	1.24507e-05	0.000509576	0.713898	-1.40076	76.5041	107.164	0.0192502	0.0717511	-0.343972	1.24507e-05	0.000509576	0.220112	0.601785
ENSG00000163431.13	LMOD1	1.26496e-05	0.000516271	0.155717	-6.4219	1.93397	12.4198	0.743438	0.85156	0.0495934	1.26496e-05	0.000516271	0.41609	0.768105
ENSG00000174307.7	PHLDA3	1.28099e-05	0.000521361	0.707026	-1.41438	35.6945	50.4855	0.593128	0.753796	-0.080876	1.28099e-05	0.000521361	0.0244419	0.21406
ENSG00000091490.11	SEL1L3	1.30473e-05	0.000526634	1.80218	1.80218	131.358	72.8884	0.0803984	0.204691	-0.260482	1.30473e-05	0.000526634	0.789504	0.940136
ENSG00000196562.14	SULF2	1.34978e-05	0.000543322	2.28236	2.28236	37.7858	16.5556	0.0756025	0.196111	0.264564	1.34978e-05	0.000543322	0.0909015	0.410815
ENSG00000010270.14	STARD3NL	1.36564e-05	0.000546527	1.14411	1.14411	32.8474	28.7101	0.745963	0.853161	0.0490885	1.36564e-05	0.000546527	0.614854	0.874381
ENSG00000152104.12	PTPN14	1.36893e-05	0.000546527	1.2611	1.2611	610.975	484.478	0.0450788	0.134575	-0.296932	1.36893e-05	0.000546527	0.392145	0.752057
ENSG00000154767.15	XPC	1.38344e-05	0.000550656	0.794316	-1.25894	44.1781	55.6178	0.00348567	0.0199812	-0.422017	1.38344e-05	0.000550656	0.244055	0.626986
ENSG00000104884.17	ERCC2	1.39535e-05	0.000552557	0.785334	-1.27334	30.4231	38.739	0.463551	0.64945	0.110792	1.39535e-05	0.000552557	0.516566	0.827672
ENSG00000197070.14	ARRDC1	1.40293e-05	0.000553875	0.792233	-1.26226	6.51705	8.22618	0.427655	0.618899	-0.119828	1.40293e-05	0.000553875	0.0195002	0.190859
ENSG00000145391.14	SETD7	1.40767e-05	0.000553875	1.18233	1.18233	267.368	226.137	0.244681	0.436662	0.175018	1.40767e-05	0.000553875	0.908543	0.977743
ENSG00000135596.18	MICAL1	1.41379e-05	0.000553875	0.785496	-1.27308	47.9693	61.0688	0.399851	0.595108	0.127123	1.41379e-05	0.000553875	0.00757037	0.114528
ENSG00000105287.13	PRKD2	1.44152e-05	0.000563229	0.764357	-1.30829	13.2236	17.3003	0.000294779	0.00325478	-0.509912	1.44152e-05	0.000563229	0.0448103	0.290316
ENSG00000213928.9	IRF9	1.45277e-05	0.000563485	0.605017	-1.65285	9.70799	16.0458	0.000158063	0.00201913	-0.528811	1.45277e-05	0.000563485	0.80996	0.947605
ENSG00000164733.22	CTSB	1.45371e-05	0.000563485	0.735995	-1.3587	723.729	983.333	0.83312	0.907574	-0.0319374	1.45371e-05	0.000563485	0.0703505	0.36193
ENSG00000204316.13	MRPL38	1.47209e-05	0.000566725	0.794466	-1.25871	12.8143	16.1295	0.201891	0.385212	-0.191687	1.47209e-05	0.000566725	0.330531	0.706071
ENSG00000064961.19	HMG20B	1.47367e-05	0.000566725	0.770784	-1.29738	25.0333	32.4777	0.00267162	0.0164197	-0.432678	1.47367e-05	0.000566725	0.948998	0.988626
ENSG00000124357.13	NAGK	1.48755e-05	0.000569074	0.820311	-1.21905	58.8635	71.7576	0.00283337	0.0171264	0.430351	1.48755e-05	0.000569074	0.014411	0.161306
ENSG00000162433.15	AK4	1.51942e-05	0.000578458	1.74797	1.74797	41.6347	23.8189	0.412234	0.606829	-0.12384	1.51942e-05	0.000578458	0.000133898	0.0111618
ENSG00000143183.18	TMCO1	1.51997e-05	0.000578458	1.22904	1.22904	97.8646	79.6272	0.0329757	0.107158	0.315018	1.51997e-05	0.000578458	0.2947	0.675628
ENSG00000053371.13	AKR7A2	1.52773e-05	0.000579906	0.824502	-1.21285	14.5716	17.6733	1.76663e-08	7.86264e-06	-0.71945	1.52773e-05	0.000579906	0.221725	0.602955
ENSG00000138674.17	SEC31A	1.55607e-05	0.000589134	1.12328	1.12328	385.673	343.345	0.579238	0.743899	0.0839214	1.55607e-05	0.000589134	0.39986	0.758129
ENSG00000151136.15	BTBD11	1.71168e-05	0.000639785	0.564522	-1.77141	6.6322	11.7483	6.53921e-06	0.00022217	0.610819	1.71168e-05	0.000639785	0.17453	0.543049
ENSG00000237931.1	CLIC4P3	1.74746e-05	0.000648838	1.21893	1.21893	7.11497	5.83705	0.249781	0.441951	0.173168	1.74746e-05	0.000648838	0.341885	0.716509
ENSG00000177666.17	PNPLA2	1.74919e-05	0.000648838	0.729072	-1.37161	27.7486	38.0601	0.0014635	0.0105632	-0.455614	1.74919e-05	0.000648838	0.777845	0.937175
ENSG00000130299.17	GTPBP3	1.76332e-05	0.000652428	0.75453	-1.32533	6.24408	8.27545	0.171463	0.345473	0.205123	1.76332e-05	0.000652428	0.0385155	0.271003
ENSG00000144867.13	SRPRB	1.76872e-05	0.000652776	1.22109	1.22109	101.646	83.242	0.000458488	0.00448749	0.495817	1.76872e-05	0.000652776	0.492405	0.816943
ENSG00000205356.10	TECPR1	1.77543e-05	0.00065346	0.847346	-1.18015	18.1609	21.4326	0.173574	0.348194	-0.204138	1.77543e-05	0.00065346	0.351272	0.722529
ENSG00000088808.18	PPP1R13B	1.77949e-05	0.00065346	0.709555	-1.40933	8.3179	11.7227	0.00592295	0.0296548	-0.399697	1.77949e-05	0.00065346	0.577035	0.855316
ENSG00000077782.22	FGFR1	1.78606e-05	0.000654234	0.80828	-1.2372	134.755	166.718	0.000472612	0.00458789	-0.494826	1.78606e-05	0.000654234	0.15791	0.522588
ENSG00000100577.19	GSTZ1	1.81497e-05	0.000663165	0.794844	-1.25811	5.89694	7.41899	0.00207056	0.0136178	-0.442583	1.81497e-05	0.000663165	0.0069951	0.110286
ENSG00000041880.15	PARP3	1.83392e-05	0.000668421	0.784876	-1.27409	11.6608	14.8568	2.57374e-05	0.00055213	-0.578191	1.83392e-05	0.000668421	0.202776	0.581197
ENSG00000083814.13	ZNF671	1.845e-05	0.000670792	0.75542	-1.32377	6.61586	8.75786	0.0525082	0.150528	-0.287722	1.845e-05	0.000670792	0.116721	0.45633
ENSG00000186197.15	EDARADD	1.87307e-05	0.000679314	1.99437	1.99437	8.16957	4.09632	0.120442	0.271161	-0.232214	1.87307e-05	0.000679314	0.963628	0.990862
ENSG00000139631.19	CSAD	1.89778e-05	0.000686576	0.711895	-1.4047	5.07018	7.12208	0.0110864	0.0477068	-0.371225	1.89778e-05	0.000686576	0.61948	0.875674
ENSG00000181924.7	COA4	1.94225e-05	0.000700932	1.19389	1.19389	15.0845	12.6348	0.701503	0.824418	0.0580635	1.94225e-05	0.000700932	0.304423	0.684636
ENSG00000169504.15	CLIC4	1.96108e-05	0.000705031	1.21899	1.21899	834.087	684.244	0.230047	0.418974	0.180475	1.96108e-05	0.000705031	0.876858	0.968586
ENSG00000042286.15	AIFM2	1.96323e-05	0.000705031	0.760423	-1.31506	15.9071	20.9188	3.62152e-05	0.000692415	-0.569478	1.96323e-05	0.000705031	0.739655	0.923041
ENSG00000160360.13	GPSM1	1.97705e-05	0.000707743	0.731847	-1.36641	33.9979	46.4549	0.0140191	0.0565396	-0.359906	1.97705e-05	0.000707743	0.317591	0.696135
ENSG00000090006.18	LTBP4	1.99799e-05	0.000712069	0.633918	-1.57749	22.5564	35.5824	0.0141472	0.0568683	-0.35946	1.99799e-05	0.000712069	0.198411	0.575738
ENSG00000198925.12	ATG9A	2.00227e-05	0.000712069	0.874241	-1.14385	29.9422	34.2493	0.00223044	0.0143694	-0.439723	2.00227e-05	0.000712069	0.0195867	0.191068
ENSG00000197978.9	GOLGA6L9	2.05494e-05	0.000727021	0.718169	-1.39243	5.38132	7.49311	0.0210597	0.0767197	0.339314	2.05494e-05	0.000727021	0.206666	0.585763
ENSG00000104219.13	ZDHHC2	2.0592e-05	0.000727021	0.755768	-1.32316	32.5949	43.1282	0.847106	0.915257	-0.0292268	2.0592e-05	0.000727021	0.0430089	0.284325
ENSG00000107959.17	PITRM1	2.07029e-05	0.00072743	1.27617	1.27617	127.216	99.6861	0.0342581	0.110197	-0.312865	2.07029e-05	0.00072743	0.567106	0.851364
ENSG00000146083.12	RNF44	2.09188e-05	0.000731082	0.766825	-1.30408	5.69595	7.42796	0.0404997	0.124979	-0.303244	2.09188e-05	0.000731082	0.0113549	0.142474
ENSG00000269958.1	RP11-73M18.8	2.09485e-05	0.000731082	0.828394	-1.20715	9.78035	11.8064	0.56392	0.732496	-0.0873185	2.09485e-05	0.000731082	0.00214638	0.0561585
ENSG00000101347.11	SAMHD1	2.09565e-05	0.000731082	0.658672	-1.51821	17.5144	26.5905	0.0192599	0.0717692	-0.343946	2.09565e-05	0.000731082	0.113664	0.451698
ENSG00000164244.21	PRRC1	2.14903e-05	0.000744712	1.14569	1.14569	118.404	103.347	0.140864	0.302228	0.220506	2.14903e-05	0.000744712	0.0132832	0.154834
ENSG00000116017.11	ARID3A	2.14997e-05	0.000744712	0.690074	-1.44912	11.7586	17.0397	0.0486537	0.142432	0.292358	2.14997e-05	0.000744712	0.354049	0.724845
ENSG00000228340.6	MIR646HG	2.30973e-05	0.000794415	0.231279	-4.32377	1.24727	5.39292	0.549399	0.721086	0.0905788	2.30973e-05	0.000794415	0.990588	0.996095
ENSG00000169740.14	ZNF32	2.34994e-05	0.000806354	0.777376	-1.28638	8.32001	10.7027	0.000277902	0.00311834	-0.511747	2.34994e-05	0.000806354	0.0495822	0.303966
ENSG00000044090.12	CUL7	2.37872e-05	0.000814323	0.769768	-1.29909	31.7679	41.2695	0.00144597	0.0104883	-0.456057	2.37872e-05	0.000814323	0.0458297	0.292732
ENSG00000281649.2	EBLN3P	2.3883e-05	0.000815696	1.16581	1.16581	75.8249	65.0405	0.102531	0.242656	0.243791	2.3883e-05	0.000815696	0.811344	0.947916
ENSG00000068137.15	PLEKHH3	2.39578e-05	0.000816349	0.703972	-1.42051	4.68853	6.66011	1.55363e-05	0.000393906	-0.590629	2.39578e-05	0.000816349	0.620166	0.876058
ENSG00000132613.15	MTSS2	2.43929e-05	0.000827326	0.632131	-1.58195	14.8979	23.5677	0.00297009	0.0177579	-0.428474	2.43929e-05	0.000827326	0.597364	0.866808
ENSG00000286219.1	NOTCH2NLC	2.53293e-05	0.000853161	1.27108	1.27108	51.7125	40.6839	0.00693754	0.0335253	-0.392742	2.53293e-05	0.000853161	0.0689444	0.359109
ENSG00000198677.12	TTC37	2.54931e-05	0.000856709	1.12202	1.12202	135.226	120.52	0.040703	0.125422	-0.302952	2.54931e-05	0.000856709	0.037219	0.266366
ENSG00000019485.14	PRDM11	2.63314e-05	0.000882854	0.496873	-2.01259	2.34807	4.7257	0.337723	0.536403	-0.144583	2.63314e-05	0.000882854	0.142296	0.49819
ENSG00000100968.14	NFATC4	2.67243e-05	0.000891947	0.575088	-1.73886	36.4712	63.4185	0.0519532	0.149434	-0.288373	2.67243e-05	0.000891947	0.321321	0.699137
ENSG00000141959.17	PFKL	2.6971e-05	0.000898133	0.791014	-1.2642	79.0596	99.9471	0.00125576	0.00945392	-0.461205	2.6971e-05	0.000898133	0.648053	0.888205
ENSG00000145349.18	CAMK2D	2.75035e-05	0.000911723	0.720764	-1.38742	69.9022	96.9834	8.74997e-05	0.00131357	-0.545767	2.75035e-05	0.000911723	0.907465	0.977368
ENSG00000174938.15	SEZ6L2	2.80763e-05	0.000927927	0.746563	-1.33947	10.8615	14.5487	0.0113529	0.0484118	-0.370097	2.80763e-05	0.000927927	0.999948	0.999948
ENSG00000142733.17	MAP3K6	2.8119e-05	0.000927927	0.771764	-1.29573	13.9489	18.074	0.000933627	0.00760818	-0.471769	2.8119e-05	0.000927927	0.427263	0.777286
ENSG00000157870.17	PRXL2B	2.82527e-05	0.000930245	0.784053	-1.27542	22.0709	28.1498	0.00087473	0.00720435	-0.474047	2.82527e-05	0.000930245	0.0171306	0.178013
ENSG00000215252.12	GOLGA8B	2.8371e-05	0.000932045	0.675163	-1.48112	21.058	31.1895	0.0351252	0.112223	-0.311446	2.8371e-05	0.000932045	0.0349716	0.257878
ENSG00000163719.20	MTMR14	2.84748e-05	0.000933363	0.844253	-1.18448	13.1836	15.6157	0.00382087	0.021384	-0.418257	2.84748e-05	0.000933363	0.977857	0.993635
ENSG00000188997.8	KCTD21	2.85874e-05	0.00093496	0.864909	-1.15619	13.1428	15.1956	0.330485	0.53002	0.146741	2.85874e-05	0.00093496	0.000362103	0.0199456
ENSG00000132432.14	SEC61G	2.86672e-05	0.000935483	1.34481	1.34481	157.506	117.121	0.00654303	0.0318606	0.395334	2.86672e-05	0.000935483	0.0194096	0.190365
ENSG00000112419.14	PHACTR2	2.88748e-05	0.00093808	0.657596	-1.52069	139.454	212.067	0.000805252	0.00679601	-0.476918	2.88748e-05	0.00093808	0.435245	0.78309
ENSG00000213593.10	TMX2	2.90316e-05	0.000940462	1.1596	1.1596	46.9249	40.4665	0.21749	0.403937	0.18535	2.90316e-05	0.000940462	0.00705835	0.11049
ENSG00000172037.14	LAMB2	2.91125e-05	0.000940462	0.759525	-1.31661	250.13	329.324	0.088709	0.218852	-0.253839	2.91125e-05	0.000940462	0.249498	0.632794
ENSG00000170892.13	TSEN34	2.91407e-05	0.000940462	0.821703	-1.21698	13.0684	15.9041	1.67513e-07	2.05318e-05	-0.683248	2.91407e-05	0.000940462	0.488286	0.816462
ENSG00000204859.13	ZBTB48	2.9445e-05	0.000948195	0.818086	-1.22237	6.39004	7.81097	0.0154637	0.0609399	-0.35506	2.9445e-05	0.000948195	0.0110558	0.140738
ENSG00000104856.14	RELB	2.95379e-05	0.000949099	0.519401	-1.92529	4.05103	7.79942	0.995827	0.997938	-0.000792953	2.95379e-05	0.000949099	0.917513	0.980489
ENSG00000105429.13	MEGF8	2.98831e-05	0.000955853	0.727555	-1.37447	41.2155	56.6493	0.00957993	0.0427291	-0.378079	2.98831e-05	0.000955853	0.352167	0.722784
ENSG00000214063.11	TSPAN4	2.99438e-05	0.000955853	0.816668	-1.22449	37.422	45.8228	6.55417e-08	1.33855e-05	-0.699003	2.99438e-05	0.000955853	0.294883	0.675847
ENSG00000102780.17	DGKH	3.07406e-05	0.000977032	0.85208	-1.1736	40.2814	47.2742	0.0885857	0.218732	0.253934	3.07406e-05	0.000977032	0.127032	0.472275
ENSG00000172985.11	SH3RF3	3.08182e-05	0.000977377	0.681189	-1.46802	18.459	27.0982	0.0949084	0.229421	0.249193	3.08182e-05	0.000977377	0.262816	0.647082
ENSG00000236671.9	PRKG1-AS1	3.12891e-05	0.000989498	0.609097	-1.64177	2.86158	4.69807	0.0659468	0.17798	0.273447	3.12891e-05	0.000989498	0.0151212	0.16596
ENSG00000183741.12	CBX6	3.13355e-05	0.000989498	0.749278	-1.33462	74.5079	99.4396	0.000721257	0.00629023	-0.480701	3.13355e-05	0.000989498	0.991847	0.996477
ENSG00000116128.12	BCL9	3.14871e-05	0.000992147	0.826066	-1.21056	13.1984	15.9775	0.000649648	0.00581469	-0.484251	3.14871e-05	0.000992147	0.158487	0.523596
ENSG00000104518.11	GSDMD	3.1559e-05	0.000992279	0.565535	-1.76824	7.84566	13.873	0.000200672	0.002436	-0.521703	3.1559e-05	0.000992279	0.733974	0.920532
ENSG00000240771.8	ARHGEF25	3.1808e-05	0.000995222	0.690627	-1.44796	7.17113	10.3835	0.0541531	0.153859	-0.285827	3.1808e-05	0.000995222	0.753751	0.928749
ENSG00000142279.13	WTIP	3.19364e-05	0.000995222	0.65494	-1.52686	9.22776	14.0895	0.648196	0.792825	0.0690943	3.19364e-05	0.000995222	0.648682	0.888488
ENSG00000235865.2	GSN-AS1	3.20178e-05	0.000995222	0.587032	-1.70348	8.30626	14.1496	0.161113	0.331223	-0.210084	3.20178e-05	0.000995222	0.00543774	0.0965127
ENSG00000106624.11	AEBP1	3.20601e-05	0.000995222	0.542984	-1.84167	135.828	250.151	0.0274807	0.0936389	0.325114	3.20601e-05	0.000995222	0.469674	0.805251
ENSG00000147130.14	ZMYM3	3.25507e-05	0.00100538	0.766747	-1.30421	18.7531	24.4579	0.00124281	0.00937676	-0.46158	3.25507e-05	0.00100538	0.479803	0.811358
ENSG00000105426.17	PTPRS	3.25934e-05	0.00100538	0.70124	-1.42604	90.7574	129.424	1.08893e-06	6.71579e-05	-0.648635	3.25934e-05	0.00100538	0.535083	0.836938
ENSG00000166847.10	DCTN5	3.26789e-05	0.00100591	1.21771	1.21771	142.707	117.192	0.0936764	0.227271	-0.250097	3.26789e-05	0.00100591	0.774447	0.935652
ENSG00000230989.7	HSBP1	3.29102e-05	0.00100668	1.20718	1.20718	72.2384	59.8405	0.0301362	0.100331	0.320044	3.29102e-05	0.00100668	0.378419	0.741773
ENSG00000100359.21	SGSM3	3.31247e-05	0.00100903	0.841367	-1.18854	24.2728	28.8492	0.22137	0.409167	0.183823	3.31247e-05	0.00100903	0.00174093	0.0499753
ENSG00000131584.19	ACAP3	3.35021e-05	0.00101841	0.784723	-1.27433	28.9062	36.8362	0.139763	0.30053	-0.221104	3.35021e-05	0.00101841	0.00036715	0.0199821
ENSG00000138311.18	ZNF365	3.37054e-05	0.00102247	0.315167	-3.17292	1.43581	4.55571	1.89429e-06	9.87726e-05	0.637486	3.37054e-05	0.00102247	0.832177	0.953578
ENSG00000131149.19	GSE1	3.37952e-05	0.00102307	0.770089	-1.29855	49.5311	64.3186	0.0134814	0.0548998	-0.36182	3.37952e-05	0.00102307	0.0753436	0.375162
ENSG00000130402.13	ACTN4	3.42931e-05	0.00103445	0.821709	-1.21698	260.779	317.361	0.404317	0.598812	-0.125932	3.42931e-05	0.00103445	0.122541	0.466216
ENSG00000107140.16	TESK1	3.44916e-05	0.00103445	0.825359	-1.21159	12.4505	15.085	0.895958	0.94287	-0.0198245	3.44916e-05	0.00103445	1.0884e-05	0.00237436
ENSG00000171206.15	TRIM8	3.44983e-05	0.00103445	0.81054	-1.23374	61.7007	76.1229	0.805225	0.891436	-0.0373736	3.44983e-05	0.00103445	0.00226408	0.0580969
ENSG00000204516.10	MICB	3.45876e-05	0.00103445	1.47507	1.47507	9.12882	6.18873	0.596063	0.756259	-0.0802365	3.45876e-05	0.00103445	0.0995878	0.429165
ENSG00000083099.11	LYRM2	3.46934e-05	0.00103445	1.19144	1.19144	44.0505	36.9726	0.0711889	0.18794	-0.268506	3.46934e-05	0.00103445	0.872992	0.967373
ENSG00000198840.2	MT-ND3	3.472e-05	0.00103445	1.62293	1.62293	164.963	101.645	0.207152	0.391891	0.189513	3.472e-05	0.00103445	0.316687	0.696135
ENSG00000198736.12	MSRB1	3.47359e-05	0.00103445	0.844476	-1.18417	12.4551	14.7489	0.00655214	0.0318943	-0.395273	3.47359e-05	0.00103445	0.431417	0.780215
ENSG00000068697.7	LAPTM4A	3.48983e-05	0.00103718	1.18858	1.18858	270.701	227.753	0.327065	0.526264	-0.147771	3.48983e-05	0.00103718	0.0919364	0.41349
ENSG00000127837.10	AAMP	3.56266e-05	0.00105446	0.843731	-1.18521	44.104	52.2726	0.0830118	0.209272	-0.258338	3.56266e-05	0.00105446	0.250028	0.632832
ENSG00000124006.15	OBSL1	3.60317e-05	0.00106225	0.698068	-1.43252	15.9892	22.905	0.00423037	0.0230165	-0.414037	3.60317e-05	0.00106225	0.663789	0.894888
ENSG00000100599.16	RIN3	3.69445e-05	0.00108697	0.685468	-1.45886	9.80607	14.3057	0.679736	0.81148	0.0625287	3.69445e-05	0.00108697	0.336349	0.712277
ENSG00000155368.17	DBI	3.72613e-05	0.00109409	1.20839	1.20839	36.3884	30.1131	0.710909	0.829691	0.0561493	3.72613e-05	0.00109409	0.0355765	0.260931
ENSG00000012171.20	SEMA3B	3.73942e-05	0.0010958	0.281942	-3.54682	2.52059	8.94008	0.0168999	0.0650938	-0.350609	3.73942e-05	0.0010958	0.890538	0.973465
ENSG00000167671.12	UBXN6	3.78106e-05	0.00110579	0.845787	-1.18233	58.5753	69.2553	0.106178	0.248477	-0.241315	3.78106e-05	0.00110579	0.370118	0.735476
ENSG00000167280.17	ENGASE	3.78927e-05	0.00110598	0.781708	-1.27925	10.3017	13.1785	3.619e-05	0.000692415	-0.569496	3.78927e-05	0.00110598	0.119192	0.459943
ENSG00000257727.6	CNPY2	3.8092e-05	0.00110959	1.21577	1.21577	38.5636	31.7194	0.660438	0.800459	0.0665316	3.8092e-05	0.00110959	0.375978	0.739937
ENSG00000160325.15	CACFD1	3.87954e-05	0.00112784	0.703424	-1.42162	5.23906	7.44793	0.714474	0.832748	-0.0554261	3.87954e-05	0.00112784	0.00272199	0.0654507
ENSG00000130669.17	PAK4	3.93872e-05	0.00113981	0.778417	-1.28466	17.722	22.7668	0.283547	0.48023	-0.161519	3.93872e-05	0.00113981	0.174509	0.543049
ENSG00000169231.13	THBS3	3.95076e-05	0.00113981	0.745322	-1.3417	9.70358	13.0193	0.000294364	0.00325478	-0.509955	3.95076e-05	0.00113981	0.403533	0.760663
ENSG00000197879.17	MYO1C	3.95185e-05	0.00113981	0.807257	-1.23876	217.92	269.952	0.0852466	0.212869	-0.256545	3.95185e-05	0.00113981	0.134639	0.486854
ENSG00000177105.10	RHOG	4.0088e-05	0.00115397	0.855526	-1.16887	16.0689	18.7825	0.655196	0.797535	0.0676268	4.0088e-05	0.00115397	0.000427791	0.0216886
ENSG00000077454.16	LRCH4	4.02913e-05	0.00115679	0.850781	-1.17539	14.4025	16.9286	0.00420935	0.0229362	-0.414245	4.02913e-05	0.00115679	0.00943627	0.128489
ENSG00000063241.8	ISOC2	4.07882e-05	0.00116246	0.766184	-1.30517	12.3911	16.1725	0.447912	0.636486	-0.11468	4.07882e-05	0.00116246	0.109008	0.443089
ENSG00000108588.14	CCDC47	4.08336e-05	0.00116246	1.18671	1.18671	116.553	98.2151	0.944466	0.970156	0.0105609	4.08336e-05	0.00116246	0.966737	0.991389
ENSG00000104936.20	DMPK	4.08591e-05	0.00116246	0.507963	-1.96865	26.0944	51.3708	0.0289996	0.0974324	-0.322167	4.08591e-05	0.00116246	0.411566	0.765651
ENSG00000107021.16	TBC1D13	4.1149e-05	0.00116844	0.865942	-1.15481	23.9262	27.6303	0.00233088	0.0149006	-0.438017	4.1149e-05	0.00116844	0.205734	0.585437
ENSG00000130164.14	LDLR	4.13165e-05	0.00117093	1.18542	1.18542	113.668	95.8887	0.187632	0.367439	0.19779	4.13165e-05	0.00117093	4.59499e-06	0.00134652
ENSG00000197562.10	RAB40C	4.1959e-05	0.00118455	0.750301	-1.3328	7.40754	9.87276	0.672627	0.807549	-0.0639982	4.1959e-05	0.00118455	0.0702257	0.361903
ENSG00000099817.12	POLR2E	4.2181e-05	0.00118674	0.843912	-1.18496	45.1782	53.5342	0.000611924	0.00556198	-0.486266	4.2181e-05	0.00118674	0.0695063	0.360126
ENSG00000095066.12	HOOK2	4.22512e-05	0.00118674	0.76534	-1.30661	7.15078	9.34327	0.00464853	0.0247224	-0.410082	4.22512e-05	0.00118674	0.0104211	0.136209
ENSG00000108846.16	ABCC3	4.22796e-05	0.00118674	0.542905	-1.84194	12.3627	22.7714	0.000595936	0.00545387	-0.487154	4.22796e-05	0.00118674	0.834024	0.953919
ENSG00000136295.15	TTYH3	4.23604e-05	0.00118674	0.706023	-1.41638	68.0038	96.3195	0.030715	0.101657	-0.318989	4.23604e-05	0.00118674	0.139316	0.49362
ENSG00000125843.11	AP5S1	4.26444e-05	0.00118967	0.84729	-1.18023	10.118	11.9416	4.29839e-08	1.13242e-05	-0.705773	4.26444e-05	0.00118967	0.254024	0.637103
ENSG00000130731.16	METTL26	4.27059e-05	0.00118967	0.742559	-1.34669	7.73601	10.418	0.0521419	0.149742	-0.288151	4.27059e-05	0.00118967	0.447834	0.791979
ENSG00000092098.17	RNF31	4.27086e-05	0.00118967	0.800819	-1.24872	12.4	15.4842	5.40526e-05	0.000913731	-0.558937	4.27086e-05	0.00118967	0.00305955	0.0691219
ENSG00000104872.11	PIH1D1	4.31493e-05	0.00119967	0.860648	-1.16192	11.4677	13.3245	0.365919	0.563238	-0.136439	4.31493e-05	0.00119967	0.00803299	0.11841
ENSG00000099910.17	KLHL22	4.34256e-05	0.00120235	0.793267	-1.26061	7.5307	9.49327	8.46479e-08	1.4765e-05	-0.694805	4.34256e-05	0.00120235	0.187231	0.559343
ENSG00000149782.13	PLCB3	4.34312e-05	0.00120235	0.810159	-1.23433	41.5824	51.3262	0.333348	0.532732	-0.145884	4.34312e-05	0.00120235	6.32337e-05	0.00722328
ENSG00000198522.14	GPN1	4.3492e-05	0.00120235	1.33226	1.33226	47.3078	35.5095	0.480515	0.664544	0.106654	4.3492e-05	0.00120235	0.804596	0.945308
ENSG00000185507.21	IRF7	4.38251e-05	0.00120928	0.576175	-1.73558	2.36778	4.10948	0.0804298	0.204727	-0.260456	4.38251e-05	0.00120928	0.175245	0.543464
ENSG00000128891.16	CCDC32	4.49815e-05	0.00123885	1.30466	1.30466	20.1524	15.4464	0.315937	0.514118	0.151169	4.49815e-05	0.00123885	0.820059	0.950234
ENSG00000162576.17	MXRA8	4.53065e-05	0.00124546	0.675479	-1.48043	119.009	176.185	0.579818	0.744174	-0.0837936	4.53065e-05	0.00124546	0.411943	0.765812
ENSG00000161202.20	DVL3	4.56021e-05	0.00124902	0.875241	-1.14254	58.9369	67.3379	0.702635	0.824939	0.0578328	4.56021e-05	0.00124902	0.179613	0.54936
ENSG00000141551.14	CSNK1D	4.56064e-05	0.00124902	0.898289	-1.11323	87.1086	96.9717	2.47068e-05	0.000538438	-0.579217	4.56064e-05	0.00124902	0.0462787	0.294303
ENSG00000214530.10	STARD10	4.60408e-05	0.0012549	0.581249	-1.72043	3.78099	6.50495	0.131728	0.28833	0.225575	4.60408e-05	0.0012549	0.137321	0.490906
ENSG00000197283.18	SYNGAP1	4.61639e-05	0.0012549	0.721161	-1.38665	10.791	14.9634	0.0476208	0.140071	-0.293651	4.61639e-05	0.0012549	0.00475247	0.0893879
ENSG00000273213.4	H3-2	4.62366e-05	0.0012549	1.55284	1.55284	21.6283	13.9283	0.357698	0.555308	-0.138773	4.62366e-05	0.0012549	0.408332	0.763717
ENSG00000261221.4	ZNF865	4.62492e-05	0.0012549	0.684598	-1.46071	6.03745	8.81897	0.289529	0.48699	-0.159552	4.62492e-05	0.0012549	0.252056	0.634994
ENSG00000115806.13	GORASP2	4.69571e-05	0.00127152	1.17244	1.17244	123.163	105.049	0.384156	0.579855	0.131372	4.69571e-05	0.00127152	0.130504	0.478179
ENSG00000179981.11	TSHZ1	4.70701e-05	0.00127152	0.577674	-1.73108	10.6752	18.4796	5.2018e-06	0.000190542	-0.615934	4.70701e-05	0.00127152	0.481221	0.812029
ENSG00000124243.19	BCAS4	4.73258e-05	0.00127466	0.780187	-1.28174	6.06068	7.76824	0.684404	0.813654	0.0615668	4.73258e-05	0.00127466	0.767123	0.934394
ENSG00000106263.18	EIF3B	4.76811e-05	0.00128188	1.1554	1.1554	167.303	144.801	0.825396	0.903665	-0.0334383	4.76811e-05	0.00128188	0.639653	0.884616
ENSG00000136274.9	NACAD	4.8768e-05	0.0013087	0.527065	-1.8973	3.57237	6.77785	0.0125577	0.0520057	-0.365263	4.8768e-05	0.0013087	0.25155	0.634482
ENSG00000051620.11	HEBP2	4.89137e-05	0.00131021	0.744611	-1.34298	16.0167	21.5102	0.0287258	0.0967119	-0.322688	4.89137e-05	0.00131021	0.082193	0.392661
ENSG00000181690.8	PLAG1	4.91692e-05	0.00131409	0.661797	-1.51104	6.63663	10.0282	0.337835	0.536464	-0.14455	4.91692e-05	0.00131409	0.726839	0.918077
ENSG00000133243.10	BTBD2	4.92378e-05	0.00131409	0.776382	-1.28802	24.2209	31.1972	7.88153e-07	5.52075e-05	-0.654941	4.92378e-05	0.00131409	0.0960558	0.420792
ENSG00000218426.5	RP11-475C16.1	4.94322e-05	0.00131687	1.45989	1.45989	136.349	93.3966	0.42354	0.61638	0.12089	4.94322e-05	0.00131687	0.540136	0.838977
ENSG00000137941.17	TTLL7	5.01654e-05	0.00133398	1.51256	1.51256	43.6049	28.8285	0.0108648	0.0469314	-0.372181	5.01654e-05	0.00133398	0.692373	0.905247
ENSG00000142784.16	WDTC1	5.04076e-05	0.00133799	0.833068	-1.20038	22.1173	26.5492	0.000637906	0.00573763	-0.484867	5.04076e-05	0.00133799	0.060231	0.335298
ENSG00000163755.9	HPS3	5.05422e-05	0.00133823	0.768734	-1.30084	27.4939	35.7652	0.000740709	0.00641802	-0.479791	5.05422e-05	0.00133823	0.889463	0.973207
ENSG00000087116.16	ADAMTS2	5.06293e-05	0.00133823	0.622977	-1.6052	51.0081	81.878	0.663783	0.802312	-0.0658347	5.06293e-05	0.00133823	0.0728341	0.369261
ENSG00000172890.13	NADSYN1	5.06907e-05	0.00133823	0.845864	-1.18222	29.884	35.3295	0.00076711	0.00656525	-0.478589	5.06907e-05	0.00133823	0.00935692	0.127979
ENSG00000157637.13	SLC38A10	5.18652e-05	0.00135817	0.759541	-1.31658	59.6706	78.5614	0.0171044	0.0657113	-0.350001	5.18652e-05	0.00135817	0.913609	0.979168
ENSG00000243742.5	RPLP0P2	5.1879e-05	0.00135817	0.476258	-2.0997	1.96847	4.13321	0.232073	0.421617	-0.179705	5.1879e-05	0.00135817	0.00390431	0.0797852
ENSG00000175832.13	ETV4	5.20603e-05	0.00135817	0.613994	-1.62868	4.64326	7.56239	0.0292686	0.0981463	0.321658	5.20603e-05	0.00135817	0.464983	0.802377
ENSG00000132535.22	DLG4	5.31371e-05	0.00138289	0.84154	-1.1883	19.7671	23.4892	0.881049	0.934756	0.0226846	5.31371e-05	0.00138289	3.93452e-07	0.000262108
ENSG00000179134.15	SAMD4B	5.42432e-05	0.00140419	0.8635	-1.15808	30.7198	35.576	0.0178383	0.0678873	-0.347871	5.42432e-05	0.00140419	0.0015251	0.0463178
ENSG00000160972.10	PPP1R16A	5.46846e-05	0.00141312	0.768622	-1.30103	7.91333	10.2955	0.216344	0.402677	-0.185805	5.46846e-05	0.00141312	0.0269503	0.227019
ENSG00000160226.16	CFAP410	5.49045e-05	0.00141343	0.619137	-1.61515	3.58176	5.78509	0.444914	0.633885	-0.115434	5.49045e-05	0.00141343	0.660224	0.893728
ENSG00000163702.20	IL17RC	5.4943e-05	0.00141343	0.715347	-1.39792	5.37406	7.51253	0.000608046	0.00554048	-0.486479	5.4943e-05	0.00141343	0.956313	0.989306
ENSG00000254901.8	BORCS8	5.49861e-05	0.00141343	0.866953	-1.15347	9.72597	11.2186	0.00141973	0.0103554	-0.45673	5.49861e-05	0.00141343	0.146407	0.504506
ENSG00000006015.18	REX1BD	5.63886e-05	0.00144695	0.740742	-1.35	9.9996	13.4994	0.0165475	0.0641922	-0.35167	5.63886e-05	0.00144695	0.369352	0.734887
ENSG00000174807.4	CD248	5.74683e-05	0.00147207	0.650314	-1.53772	116.603	179.302	1.11324e-07	1.71697e-05	-0.69023	5.74683e-05	0.00147207	0.0282048	0.230688
ENSG00000167566.17	NCKAP5L	5.82984e-05	0.00148773	0.802747	-1.24572	26.4502	32.9496	0.0626643	0.171075	0.276702	5.82984e-05	0.00148773	0.00329086	0.0722904
ENSG00000213585.11	VDAC1	5.85001e-05	0.00148773	1.14661	1.14661	191.811	167.285	0.512231	0.690818	0.0991181	5.85001e-05	0.00148773	0.106518	0.439512
ENSG00000122042.10	UBL3	5.89875e-05	0.00149421	0.760256	-1.31535	63.7395	83.8395	0.216404	0.402713	0.185781	5.89875e-05	0.00149421	0.828928	0.95251
ENSG00000129219.14	PLD2	5.90465e-05	0.00149421	0.847999	-1.17925	8.91508	10.5131	1.4161e-09	1.50176e-06	-0.754342	5.90465e-05	0.00149421	0.456454	0.797381
ENSG00000116761.12	CTH	5.97029e-05	0.00150822	1.74603	1.74603	4.35452	2.49395	0.0241194	0.0849309	0.332152	5.97029e-05	0.00150822	0.00963201	0.12992
ENSG00000081791.9	DELE1	6.0495e-05	0.0015256	0.868972	-1.15079	16.1823	18.6223	0.0012634	0.00949786	-0.460985	6.0495e-05	0.0015256	0.16138	0.527553
ENSG00000127445.14	PIN1	6.06687e-05	0.00152735	0.799867	-1.25021	23.0076	28.7643	0.00638452	0.0312758	-0.396414	6.06687e-05	0.00152735	0.387009	0.748223
ENSG00000086619.14	ERO1B	6.10496e-05	0.0015343	1.368	1.368	8.62824	6.30721	0.00731435	0.0349087	-0.390382	6.10496e-05	0.0015343	0.33089	0.706219
ENSG00000139405.16	RITA1	6.17985e-05	0.00154517	0.805176	-1.24196	5.80847	7.21392	0.00131009	0.00973037	-0.459667	6.17985e-05	0.00154517	6.96089e-05	0.0076685
ENSG00000134107.5	BHLHE40	6.20799e-05	0.00154956	1.74007	1.74007	164.06	94.2836	3.54927e-05	0.000683363	0.569999	6.20799e-05	0.00154956	0.192251	0.565732
ENSG00000131408.15	NR1H2	6.22456e-05	0.00155106	0.834017	-1.19902	26.1721	31.3808	0.43873	0.628374	-0.116997	6.22456e-05	0.00155106	0.00295106	0.0678791
ENSG00000141574.8	SECTM1	6.3945e-05	0.00158671	0.273672	-3.654	1.26498	4.62224	2.71432e-07	2.76182e-05	-0.674748	6.3945e-05	0.00158671	0.967176	0.991567
ENSG00000114270.18	COL7A1	6.41035e-05	0.00158671	0.506059	-1.97605	114.344	225.951	1.74057e-06	9.30762e-05	0.63922	6.41035e-05	0.00158671	0.114021	0.451891
ENSG00000196821.10	ILRUN	6.41095e-05	0.00158671	0.865936	-1.15482	70.7722	81.7291	0.00275798	0.0168067	-0.43142	6.41095e-05	0.00158671	0.0257728	0.22092
ENSG00000181619.11	GPR135	6.48241e-05	0.00160169	1.28839	1.28839	16.2279	12.5955	0.0031437	0.0184837	-0.426196	6.48241e-05	0.00160169	0.949654	0.988626
ENSG00000105738.11	SIPA1L3	6.52572e-05	0.00160968	0.7789	-1.28386	73.079	93.8232	0.0305369	0.101175	0.319312	6.52572e-05	0.00160968	0.298311	0.678652
ENSG00000168785.8	TSPAN5	6.60143e-05	0.00162562	0.724695	-1.37989	64.4896	88.9887	0.0760562	0.196824	-0.26417	6.60143e-05	0.00162562	0.130995	0.479117
ENSG00000242612.7	DECR2	6.62004e-05	0.00162746	0.749905	-1.3335	4.70051	6.26814	0.000113966	0.00159487	-0.538301	6.62004e-05	0.00162746	0.495999	0.818768
ENSG00000237172.4	B3GNT9	6.69741e-05	0.00164373	0.710597	-1.40727	13.0651	18.3862	0.0111791	0.0479815	-0.37083	6.69741e-05	0.00164373	0.478457	0.810878
ENSG00000159899.15	NPR2	6.88698e-05	0.00168399	0.831201	-1.20308	30.5322	36.7326	0.674827	0.808997	0.0635429	6.88698e-05	0.00168399	0.0108728	0.139377
ENSG00000159403.18	C1R	6.89595e-05	0.00168399	0.518063	-1.93027	46.207	89.1919	0.00587764	0.0294727	-0.400031	6.89595e-05	0.00168399	0.445215	0.789957
ENSG00000113282.14	CLINT1	6.94267e-05	0.00169258	1.12068	1.12068	111.712	99.6823	0.0235302	0.0832618	0.33347	6.94267e-05	0.00169258	0.540389	0.839144
ENSG00000172260.15	NEGR1	7.00256e-05	0.00170434	0.428164	-2.33555	14.267	33.3214	0.000146963	0.00191574	0.530948	7.00256e-05	0.00170434	0.865083	0.965876
ENSG00000107521.20	HPS1	7.02217e-05	0.00170628	0.841001	-1.18906	19.8489	23.6015	1.0206e-06	6.53009e-05	-0.649911	7.02217e-05	0.00170628	0.639751	0.884616
ENSG00000127663.15	KDM4B	7.06838e-05	0.00171408	0.776019	-1.28863	28.29	36.4553	0.229759	0.418814	0.180584	7.06838e-05	0.00171408	0.13344	0.48395
ENSG00000133106.15	EPSTI1	7.07767e-05	0.00171408	0.403907	-2.47582	3.26899	8.09343	0.0114987	0.0488911	-0.36949	7.07767e-05	0.00171408	0.246641	0.629706
ENSG00000129235.11	TXNDC17	7.10085e-05	0.00171686	1.28218	1.28218	29.3958	22.9265	0.26284	0.456565	-0.168545	7.10085e-05	0.00171686	0.376927	0.740769
ENSG00000151612.18	ZNF827	7.1219e-05	0.00171911	0.816292	-1.22505	37.5557	46.0076	6.68624e-05	0.00107538	0.55319	7.1219e-05	0.00171911	0.569504	0.851814
ENSG00000177000.13	MTHFR	7.23694e-05	0.00173898	0.722527	-1.38403	11.5129	15.9343	0.00206503	0.0135998	-0.442686	7.23694e-05	0.00173898	0.0449332	0.290796
ENSG00000125826.21	RBCK1	7.23698e-05	0.00173898	0.818548	-1.22168	35.3208	43.1505	1.41373e-05	0.000375934	-0.592898	7.23698e-05	0.00173898	0.0410046	0.278277
ENSG00000130529.16	TRPM4	7.25641e-05	0.00174011	0.715926	-1.39679	17.7229	24.7552	0.000938267	0.00764045	-0.471595	7.25641e-05	0.00174011	0.70811	0.911627
ENSG00000169604.21	ANTXR1	7.31068e-05	0.00175026	0.768754	-1.30081	163.326	212.455	0.229159	0.41824	-0.180813	7.31068e-05	0.00175026	0.903936	0.976375
ENSG00000115268.10	RPS15	7.35515e-05	0.00175454	0.759959	-1.31586	169.169	222.603	0.0882755	0.218408	-0.254173	7.35515e-05	0.00175454	0.382003	0.744005
ENSG00000248643.5	RBM14-RBM4	7.37139e-05	0.00175454	0.801719	-1.24732	11.3981	14.2171	0.109743	0.254143	-0.238957	7.37139e-05	0.00175454	0.159833	0.524755
ENSG00000258634.3	RP4-773N10.4	7.37269e-05	0.00175454	0.813966	-1.22855	7.16066	8.79725	0.10745	0.250096	-0.240467	7.37269e-05	0.00175454	0.0048641	0.090596
ENSG00000182473.22	EXOC7	7.40597e-05	0.00175485	0.868972	-1.15078	94.1499	108.346	2.61635e-05	0.000555711	-0.577778	7.40597e-05	0.00175485	0.00567261	0.0991827
ENSG00000114902.14	SPCS1	7.42363e-05	0.00175485	1.1478	1.1478	38.719	33.7333	0.102382	0.242394	-0.243894	7.42363e-05	0.00175485	0.0229994	0.207037
ENSG00000130985.17	UBA1	7.43301e-05	0.00175485	0.901761	-1.10894	257.591	285.653	0.0203437	0.074631	-0.341115	7.43301e-05	0.00175485	0.0109594	0.139875
ENSG00000163346.17	PBXIP1	7.43763e-05	0.00175485	0.656543	-1.52313	19.4797	29.6702	0.012771	0.0526211	-0.36445	7.43763e-05	0.00175485	0.442513	0.788285
ENSG00000165655.17	ZNF503	7.45006e-05	0.00175496	0.592502	-1.68776	9.3568	15.792	0.00039486	0.00400658	-0.500653	7.45006e-05	0.00175496	0.11608	0.455005
ENSG00000181894.15	ZNF329	7.49074e-05	0.00176171	0.858992	-1.16416	12.7386	14.8297	0.615957	0.770404	-0.0759381	7.49074e-05	0.00176171	0.000958982	0.0355017
ENSG00000179526.17	SHARPIN	7.71515e-05	0.00180868	0.845315	-1.18299	9.14801	10.822	0.318651	0.517217	0.150334	7.71515e-05	0.00180868	0.24425	0.626986
ENSG00000011009.11	LYPLA2	7.75541e-05	0.00181521	0.817111	-1.22382	9.78099	11.9702	0.105406	0.247263	-0.241834	7.75541e-05	0.00181521	0.000813898	0.0319711
ENSG00000198858.10	R3HDM4	7.80555e-05	0.00182403	0.783273	-1.27669	12.5066	15.9671	0.451541	0.638978	-0.113771	7.80555e-05	0.00182403	0.00145877	0.0450925
ENSG00000160199.15	PKNOX1	7.8714e-05	0.00183649	1.14194	1.14194	18.1423	15.8873	0.0331338	0.107525	0.314749	7.8714e-05	0.00183649	0.486864	0.815145
ENSG00000100342.21	APOL1	7.89079e-05	0.00183809	0.190817	-5.24062	2.08114	10.9064	0.0308636	0.101988	-0.31872	7.89079e-05	0.00183809	0.558891	0.847805
ENSG00000177595.19	PIDD1	7.92701e-05	0.0018436	0.702657	-1.42317	5.06847	7.21329	0.00309404	0.0182798	-0.426836	7.92701e-05	0.0018436	0.30694	0.686923
ENSG00000197119.13	SLC25A29	7.97847e-05	0.0018508	0.691186	-1.44679	8.49816	12.295	0.107492	0.250116	-0.240439	7.97847e-05	0.0018508	0.822524	0.950698
ENSG00000271383.8	NBPF19	8.01017e-05	0.00185191	0.835222	-1.19729	12.1899	14.5947	0.097709	0.234348	-0.24717	8.01017e-05	0.00185191	0.319922	0.697736
ENSG00000103024.8	NME3	8.04438e-05	0.00185191	0.709383	-1.40968	5.71581	8.05744	2.11253e-06	0.000106367	-0.635237	8.04438e-05	0.00185191	0.59425	0.8649
ENSG00000136878.14	USP20	8.05526e-05	0.00185191	0.810681	-1.23353	10.718	13.221	0.0894925	0.220303	-0.253238	8.05526e-05	0.00185191	0.170677	0.538702
ENSG00000074964.17	ARHGEF10L	8.06465e-05	0.00185191	0.810523	-1.23377	9.08302	11.2064	0.021475	0.0777091	-0.338292	8.06465e-05	0.00185191	0.459915	0.799463
ENSG00000177707.11	NECTIN3	8.07057e-05	0.00185191	0.735918	-1.35885	74.4402	101.153	0.00981751	0.0435819	-0.376939	8.07057e-05	0.00185191	0.657886	0.892434
ENSG00000170027.7	YWHAG	8.0816e-05	0.00185191	1.21294	1.21294	546.828	450.827	0.0131207	0.0538049	0.36314	8.0816e-05	0.00185191	0.209253	0.588592
ENSG00000175352.11	NRIP3	8.08917e-05	0.00185191	1.49661	1.49661	66.3962	44.3645	0.00237329	0.0150992	0.437316	8.08917e-05	0.00185191	0.946335	0.988537
ENSG00000172638.13	EFEMP2	8.18361e-05	0.00187061	0.799203	-1.25125	81.6704	102.19	0.000205992	0.00249026	-0.520914	8.18361e-05	0.00187061	0.142898	0.499434
ENSG00000141933.9	TPGS1	8.29217e-05	0.00189247	0.694661	-1.43955	5.20568	7.49385	0.254884	0.447629	-0.171343	8.29217e-05	0.00189247	0.505704	0.822289
ENSG00000157259.8	GATAD1	8.36507e-05	0.00190614	1.18565	1.18565	32.5214	27.4292	0.113382	0.259614	-0.23661	8.36507e-05	0.00190614	0.507149	0.823066
ENSG00000132000.14	PODNL1	8.38563e-05	0.00190786	0.594793	-1.68126	3.78329	6.36068	0.450577	0.637983	0.114012	8.38563e-05	0.00190786	0.516702	0.827672
ENSG00000164983.8	TMEM65	8.41183e-05	0.00191085	1.40727	1.40727	22.7762	16.1846	0.176894	0.353112	-0.202607	8.41183e-05	0.00191085	0.605289	0.870592
ENSG00000114268.12	PFKFB4	8.43348e-05	0.00191281	0.536475	-1.86402	9.90888	18.4704	3.84025e-06	0.000158932	0.622581	8.43348e-05	0.00191281	0.0973068	0.423848
ENSG00000204525.17	HLA-C	8.50269e-05	0.00192552	0.612221	-1.6334	70.2071	114.676	0.0885567	0.218705	-0.253956	8.50269e-05	0.00192552	0.629223	0.879795
ENSG00000130176.8	CNN1	8.54223e-05	0.00192869	0.401841	-2.48855	7.54621	18.7791	1.90115e-06	9.87787e-05	0.637412	8.54223e-05	0.00192869	0.451798	0.794211
ENSG00000169136.12	ATF5	8.543e-05	0.00192869	0.821915	-1.21667	13.3471	16.239	2.52531e-05	0.00054816	-0.578669	8.543e-05	0.00192869	0.0137254	0.157359
ENSG00000105137.13	SYDE1	8.68355e-05	0.0019544	0.79883	-1.25183	36.5977	45.8141	0.753269	0.858529	0.0476302	8.68355e-05	0.0019544	0.860604	0.964476
ENSG00000135424.18	ITGA7	8.72885e-05	0.00196158	0.0844489	-11.8415	0.941138	11.1445	0.638059	0.784759	-0.071231	8.72885e-05	0.00196158	0.576795	0.855316
ENSG00000008952.17	SEC62	8.7446e-05	0.00196211	1.13443	1.13443	133.299	117.503	0.990736	0.995629	-0.00176037	8.7446e-05	0.00196211	0.248343	0.631283
ENSG00000165233.18	CARD19	8.76811e-05	0.00196438	0.77405	-1.29191	9.60466	12.4083	0.000575593	0.00529748	-0.488314	8.76811e-05	0.00196438	0.0486398	0.301341
ENSG00000173457.11	PPP1R14B	8.8184e-05	0.00197263	0.782789	-1.27748	7.75349	9.90496	0.084408	0.211482	0.257213	8.8184e-05	0.00197263	0.00776897	0.115909
ENSG00000028137.19	TNFRSF1B	8.83962e-05	0.00197436	0.485132	-2.0613	1.98965	4.10125	2.06124e-05	0.000473374	-0.583726	8.83962e-05	0.00197436	0.512171	0.824272
ENSG00000165650.12	PDZD8	8.85714e-05	0.00197526	1.13772	1.13772	107.222	94.243	0.0613129	0.168326	-0.278082	8.85714e-05	0.00197526	0.961682	0.990341
ENSG00000124733.5	MEA1	9.03528e-05	0.00201019	0.828094	-1.20759	15.7314	18.9971	0.00320012	0.018728	-0.42548	9.03528e-05	0.00201019	0.170476	0.538702
ENSG00000171033.13	PKIA	9.04119e-05	0.00201019	0.614939	-1.62618	4.79593	7.79903	0.219667	0.406845	0.184491	9.04119e-05	0.00201019	0.228089	0.608
ENSG00000071575.12	TRIB2	9.06727e-05	0.00201293	0.801673	-1.24739	32.2996	40.2902	0.00377391	0.0211778	0.418766	9.06727e-05	0.00201293	0.606649	0.871426
ENSG00000176973.8	FAM89B	9.08918e-05	0.00201475	0.760923	-1.31419	16.3312	21.4624	0.0222612	0.0799047	0.336404	9.08918e-05	0.00201475	0.000839296	0.0322509
ENSG00000136868.11	SLC31A1	9.16481e-05	0.00202844	1.29583	1.29583	74.2649	57.3106	0.285279	0.482333	0.160947	9.16481e-05	0.00202844	0.00289111	0.0674778
ENSG00000101298.15	SNPH	9.21178e-05	0.00203576	0.758411	-1.31855	16.5805	21.8621	0.000488671	0.0047064	-0.493731	9.21178e-05	0.00203576	0.00713063	0.111384
ENSG00000260121.1	RP5-1142A6.9	9.35955e-05	0.0020622	0.806633	-1.23972	7.60369	9.42646	0.353325	0.550794	0.140027	9.35955e-05	0.0020622	0.0847062	0.398048
ENSG00000138801.9	PAPSS1	9.45966e-05	0.00207874	0.828765	-1.20661	53.3032	64.3163	0.817605	0.899163	0.0349557	9.45966e-05	0.00207874	0.569166	0.851814
ENSG00000111676.15	ATN1	9.46302e-05	0.00207874	0.805308	-1.24176	72.2697	89.7417	0.102951	0.243415	-0.243502	9.46302e-05	0.00207874	0.0222895	0.204372
ENSG00000181135.16	ZNF707	9.52154e-05	0.00208847	0.811864	-1.23173	8.61928	10.6166	0.981666	0.991341	0.0034842	9.52154e-05	0.00208847	0.0217861	0.20278
ENSG00000142327.13	RNPEPL1	9.6296e-05	0.00210711	0.823782	-1.21391	15.6194	18.9607	0.010792	0.0466993	-0.372499	9.6296e-05	0.00210711	0.296085	0.676686
ENSG00000126709.16	IFI6	9.63531e-05	0.00210711	0.192928	-5.18327	11.2165	58.1382	0.341191	0.539339	-0.143559	9.63531e-05	0.00210711	0.587313	0.860875
ENSG00000198786.2	MT-ND5	9.68923e-05	0.00211575	1.28265	1.28265	3748.25	2922.28	0.216501	0.402713	0.185743	9.68923e-05	0.00211575	0.130286	0.478073
ENSG00000143127.13	ITGA10	9.70921e-05	0.00211695	0.48354	-2.06808	2.11682	4.37776	0.468739	0.65378	0.109519	9.70921e-05	0.00211695	6.53477e-06	0.0018413
ENSG00000129968.17	ABHD17A	9.80631e-05	0.00213495	0.831913	-1.20205	28.4447	34.1919	0.010627	0.0461079	-0.373226	9.80631e-05	0.00213495	0.305387	0.685856
ENSG00000101104.13	PABPC1L	9.83222e-05	0.00213741	0.744475	-1.34323	9.45809	12.7044	0.000876415	0.00721418	-0.47398	9.83222e-05	0.00213741	0.025055	0.217094
ENSG00000122299.12	ZC3H7A	9.86315e-05	0.00214096	1.14921	1.14921	62.5196	54.4021	0.0739234	0.192967	-0.266042	9.86315e-05	0.00214096	0.350916	0.722529
ENSG00000087303.18	NID2	9.90038e-05	0.00214586	0.521022	-1.91931	66.9522	128.502	0.162855	0.333868	-0.209233	9.90038e-05	0.00214586	0.378312	0.741773
ENSG00000105889.16	STEAP1B	0.000101143	0.00218898	0.530043	-1.88664	8.81631	16.6332	0.11457	0.261476	-0.235856	0.000101143	0.00218898	0.635524	0.883029
ENSG00000137309.20	HMGA1	0.000102687	0.00221587	0.68506	-1.45973	109.12	159.286	0.0035374	0.0201673	-0.421417	0.000102687	0.00221587	0.363164	0.730893
ENSG00000187608.10	ISG15	0.000104234	0.00223934	0.392392	-2.54847	12.507	31.8739	0.360417	0.557992	-0.137997	0.000104234	0.00223934	0.552517	0.845057
ENSG00000117262.19	GPR89A	0.000107104	0.00228598	1.2828	1.2828	16.7927	13.0907	0.460286	0.646434	0.111598	0.000107104	0.00228598	0.163565	0.531505
ENSG00000171163.16	ZNF692	0.000107753	0.00229476	0.759649	-1.3164	8.95163	11.7839	0.470911	0.656124	-0.108987	0.000107753	0.00229476	0.00982211	0.131308
ENSG00000099364.18	FBXL19	0.000108743	0.00231248	0.714192	-1.40018	11.1493	15.6111	0.593737	0.754243	-0.0807432	0.000108743	0.00231248	0.0281463	0.230649
ENSG00000162104.10	ADCY9	0.00010901	0.0023148	0.728741	-1.37223	37.8143	51.8899	1.54867e-05	0.000393906	-0.590706	0.00010901	0.0023148	0.222421	0.60328
ENSG00000167779.9	IGFBP6	0.000109494	0.00232172	0.629992	-1.58732	92.0068	146.044	0.00561959	0.0284317	-0.401978	0.000109494	0.00232172	0.690611	0.904589
ENSG00000132530.17	XAF1	0.000109655	0.00232178	0.279623	-3.57624	5.75256	20.5726	0.334659	0.533793	-0.145493	0.000109655	0.00232178	0.435051	0.782942
ENSG00000152137.8	HSPB8	0.000110283	0.0023317	1.86705	1.86705	15.6077	8.35954	0.70522	0.826547	0.0573061	0.000110283	0.0023317	0.0559045	0.324273
ENSG00000170745.12	KCNS3	0.000110448	0.00233181	0.665053	-1.50364	14.5161	21.827	0.205371	0.389628	0.190245	0.000110448	0.00233181	0.00183809	0.0517917
ENSG00000276547.2	PCDHGB5	0.000111418	0.00234451	0.687605	-1.45432	38.5823	56.1112	0.903461	0.946618	-0.0183879	0.000111418	0.00234451	0.484282	0.813857
ENSG00000139304.16	PTPRQ	0.000111511	0.00234451	1.51434	1.51434	5.57387	3.68073	0.0351417	0.112251	-0.311419	0.000111511	0.00234451	0.387506	0.748557
ENSG00000040487.13	SLC66A1	0.000111667	0.00234451	0.802948	-1.24541	6.14094	7.648	0.014464	0.0577927	-0.35837	0.000111667	0.00234451	0.0328531	0.2499
ENSG00000116871.16	MAP7D1	0.000111689	0.00234451	0.800968	-1.24849	132.768	165.759	0.105951	0.248145	0.241467	0.000111689	0.00234451	0.00596482	0.102667
ENSG00000108819.11	PPP1R9B	0.000111919	0.00234598	0.772922	-1.29379	60.0577	77.7022	0.544088	0.71762	-0.0917813	0.000111919	0.00234598	0.0062107	0.104774
ENSG00000242588.6	RP11-274B21.14	0.000113113	0.00236762	0.80734	-1.23863	9.09678	11.2676	0.0501592	0.145733	-0.290513	0.000113113	0.00236762	0.0697209	0.360532
ENSG00000206503.13	HLA-A	0.000113513	0.00237259	0.555846	-1.79906	122.224	219.889	0.159313	0.328769	-0.21097	0.000113513	0.00237259	0.775323	0.936138
ENSG00000167987.11	VPS37C	0.000113975	0.00237886	0.820376	-1.21895	9.11859	11.1151	0.11601	0.263981	-0.23495	0.000113975	0.00237886	0.465626	0.802749
ENSG00000280143.1	AP000892.6	0.000115574	0.00240197	0.722418	-1.38424	5.11198	7.07621	0.00039182	0.00398677	0.500901	0.000115574	0.00240197	0.00232806	0.0592199
ENSG00000166341.9	DCHS1	0.000115888	0.00240508	0.368263	-2.71545	11.6645	31.6743	0.422614	0.61562	-0.12113	0.000115888	0.00240508	0.923615	0.982347
ENSG00000261716.2	H2BC20P	0.000116193	0.00240801	1.27305	1.27305	18.0778	14.2004	0.421386	0.614527	-0.121449	0.000116193	0.00240801	0.0293534	0.235277
ENSG00000117280.13	RAB29	0.000118359	0.00244598	0.742801	-1.34626	10.4068	14.0102	0.00937882	0.04203	-0.379063	0.000118359	0.00244598	0.161681	0.527724
ENSG00000198380.13	GFPT1	0.000118767	0.00245095	1.15282	1.15282	254.73	220.963	0.149143	0.315036	0.216119	0.000118767	0.00245095	0.123822	0.467827
ENSG00000111331.14	OAS3	0.000119572	0.00246062	0.424403	-2.35625	9.87625	23.2709	0.00265363	0.0163779	-0.432944	0.000119572	0.00246062	0.711241	0.91329
ENSG00000100441.10	KHNYN	0.000120014	0.00246626	0.813155	-1.22978	56.932	70.0138	0.981749	0.991357	0.00346838	0.000120014	0.00246626	0.00466695	0.0888764
ENSG00000047578.13	KATNIP	0.00012035	0.0024697	0.81841	-1.22188	15.227	18.6055	0.0195495	0.0725	-0.343177	0.00012035	0.0024697	0.0560181	0.324803
ENSG00000124574.15	ABCC10	0.000121011	0.0024798	0.864362	-1.15692	24.2688	28.0771	0.115623	0.26347	-0.235192	0.000121011	0.0024798	4.94287e-08	0.000111679
ENSG00000100418.8	DESI1	0.000121363	0.00248215	1.16769	1.16769	37.1897	31.8489	0.0596068	0.165096	-0.279859	0.000121363	0.00248215	0.782084	0.938527
ENSG00000100625.9	SIX4	0.000121634	0.00248215	0.772786	-1.29402	15.5356	20.1034	0.212197	0.39789	0.187464	0.000121634	0.00248215	0.657878	0.892434
ENSG00000188157.15	AGRN	0.000122163	0.00248601	0.706391	-1.41565	116.201	164.499	0.842754	0.913114	-0.0300693	0.000122163	0.00248601	0.227793	0.608
ENSG00000213965.4	NUDT19	0.000123233	0.0025043	1.23185	1.23185	14.6241	11.8717	7.54886e-05	0.00117917	-0.549863	0.000123233	0.0025043	0.362628	0.730872
ENSG00000138316.11	ADAMTS14	0.000124024	0.00251341	0.482166	-2.07398	4.22572	8.76403	0.00910394	0.0410307	0.380438	0.000124024	0.00251341	0.0645561	0.347668
ENSG00000113083.15	LOX	0.000125479	0.0025359	1.46494	1.46494	1154.58	788.144	0.471206	0.65641	0.108915	0.000125479	0.0025359	0.0576797	0.328905
ENSG00000119559.17	C19orf25	0.000125653	0.0025359	0.827078	-1.20908	11.3144	13.6799	0.0711817	0.18794	-0.268512	0.000125653	0.0025359	0.523773	0.831005
ENSG00000014216.16	CAPN1	0.000126258	0.00254127	0.847265	-1.18027	136.021	160.541	1.23818e-07	1.81683e-05	-0.688431	0.000126258	0.00254127	0.0372315	0.266366
ENSG00000075399.14	VPS9D1	0.000126266	0.00254127	0.815027	-1.22695	6.81685	8.36395	0.00179162	0.0122782	-0.448079	0.000126266	0.00254127	0.620347	0.876152
ENSG00000144591.20	GMPPA	0.000127595	0.00256099	0.856633	-1.16736	27.5528	32.164	0.366655	0.564007	0.136231	0.000127595	0.00256099	0.0103539	0.135815
ENSG00000121413.13	ZSCAN18	0.000129776	0.0025941	0.630318	-1.5865	8.22691	13.052	0.0665445	0.179032	-0.272868	0.000129776	0.0025941	0.97811	0.993635
ENSG00000184497.13	TMEM255B	0.000130474	0.00260014	0.675832	-1.47966	3.84364	5.68727	0.150198	0.316528	-0.215574	0.000130474	0.00260014	0.334597	0.71051
ENSG00000175183.10	CSRP2	0.000130643	0.00260014	0.539185	-1.85465	10.8043	20.0382	0.00538581	0.0275342	0.403811	0.000130643	0.00260014	0.841173	0.956587
ENSG00000160796.18	NBEAL2	0.000130901	0.00260014	0.771596	-1.29602	5.62067	7.28447	0.0151392	0.0599836	-0.356114	0.000130901	0.00260014	0.981805	0.994268
ENSG00000196535.17	MYO18A	0.000131098	0.00260014	0.739028	-1.35313	35.0289	47.3985	9.29207e-06	0.000283051	-0.602787	0.000131098	0.00260014	0.0858284	0.400665
ENSG00000185122.11	HSF1	0.000131143	0.00260014	0.846299	-1.18161	33.931	40.0933	0.358212	0.555811	0.138626	0.000131143	0.00260014	0.000822396	0.0321326
ENSG00000168077.14	SCARA3	0.000132633	0.00261662	0.495745	-2.01717	61.5661	124.189	0.52827	0.704499	0.0953971	0.000132633	0.00261662	0.798149	0.943864
ENSG00000135924.17	DNAJB2	0.000132927	0.00261662	0.806122	-1.24051	29.0652	36.0556	0.0232733	0.0826544	-0.334053	0.000132927	0.00261662	9.2014e-05	0.0089284
ENSG00000174886.14	NDUFA11	0.000133263	0.00261662	0.888496	-1.1255	22.4574	25.2758	0.00150091	0.0107716	-0.454683	0.000133263	0.00261662	0.0330839	0.250644
ENSG00000107984.10	DKK1	0.000133309	0.00261662	0.61212	-1.63367	148.363	242.376	0.0115878	0.0490625	0.369121	0.000133309	0.00261662	0.0100922	0.133785
ENSG00000144645.15	OSBPL10	0.000133344	0.00261662	0.786296	-1.27179	22.8867	29.107	0.653833	0.797159	-0.0679119	0.000133344	0.00261662	0.373066	0.737276
ENSG00000185710.9	SMG1P4	0.000133757	0.00261662	4.06673	4.06673	7.64121	1.87896	0.355415	0.552817	0.139427	0.000133757	0.00261662	0.370793	0.735619
ENSG00000160211.19	G6PD	0.00013376	0.00261662	0.74069	-1.35009	90.9402	122.778	2.53942e-08	8.80859e-06	-0.713963	0.00013376	0.00261662	0.762681	0.932536
ENSG00000136273.13	HUS1	0.000134466	0.00262693	1.19151	1.19151	29.9608	25.1453	0.377777	0.573773	-0.133127	0.000134466	0.00262693	0.327996	0.704043
ENSG00000140320.12	BAHD1	0.000135019	0.00263128	0.817722	-1.22291	16.9061	20.6746	0.425608	0.617822	-0.120356	0.000135019	0.00263128	0.012204	0.148557
ENSG00000123159.16	GIPC1	0.000138007	0.00267825	0.80115	-1.24821	40.7177	50.824	0.60671	0.764164	0.0779285	0.000138007	0.00267825	0.0877755	0.404775
ENSG00000228232.1	GAPDHP1	0.000138542	0.00268416	1.16119	1.16119	85.4383	73.5782	0.0125314	0.0519554	-0.365365	0.000138542	0.00268416	0.00121976	0.040701
ENSG00000114993.17	RTKN	0.000138975	0.00268416	0.754877	-1.32472	7.07526	9.37274	0.375615	0.571912	0.133726	0.000138975	0.00268416	0.122347	0.466076
ENSG00000102312.24	PORCN	0.000139065	0.00268416	1.27592	1.27592	8.6694	6.79461	0.54754	0.720467	0.090999	0.000139065	0.00268416	0.0280812	0.230244
ENSG00000147010.18	SH3KBP1	0.000139228	0.00268416	1.22123	1.22123	72.8791	59.6767	0.359686	0.557213	0.138205	0.000139228	0.00268416	0.162443	0.529385
ENSG00000126243.9	LRFN3	0.000144566	0.00277249	0.804894	-1.2424	6.86674	8.53123	0.000961687	0.00780645	-0.470729	0.000144566	0.00277249	0.000176751	0.0130927
ENSG00000243335.10	KCTD7	0.00014502	0.00277386	1.25942	1.25942	18.6681	14.8228	0.567256	0.73539	-0.0865751	0.00014502	0.00277386	0.298357	0.678652
ENSG00000186918.14	ZNF395	0.000145046	0.00277386	0.494908	-2.02058	5.0484	10.2007	1.92981e-05	0.000455455	-0.585349	0.000145046	0.00277386	0.341887	0.716509
ENSG00000172115.9	CYCS	0.000145205	0.00277386	1.24868	1.24868	90.2125	72.2462	0.00700243	0.033761	0.392328	0.000145205	0.00277386	0.0180381	0.182666
ENSG00000163491.16	NEK10	0.00014672	0.00279599	0.574411	-1.74091	18.4392	32.101	0.0771312	0.198686	-0.263242	0.00014672	0.00279599	0.22584	0.606178
ENSG00000126456.16	IRF3	0.000147011	0.00279599	0.81136	-1.2325	21.9418	27.0433	0.0569551	0.159484	-0.282703	0.000147011	0.00279599	0.0168034	0.176743
ENSG00000100300.18	TSPO	0.000147097	0.00279599	0.819932	-1.21961	59.2455	72.2566	0.000111265	0.00156466	-0.538986	0.000147097	0.00279599	0.315028	0.695421
ENSG00000142156.16	COL6A1	0.000147127	0.00279599	0.755277	-1.32402	1253.23	1659.29	0.175588	0.351192	-0.203206	0.000147127	0.00279599	0.323181	0.70086
ENSG00000197852.12	INKA2	0.000147656	0.00279917	0.3163	-3.16156	1.77494	5.61159	0.577761	0.742379	-0.0842472	0.000147656	0.00279917	0.465762	0.802749
ENSG00000148356.15	LRSAM1	0.000147743	0.00279917	0.883436	-1.13194	12.2147	13.8263	0.270641	0.465372	-0.165857	0.000147743	0.00279917	0.000200737	0.0142655
ENSG00000215041.10	NEURL4	0.000147867	0.00279917	0.797304	-1.25423	20.1526	25.2759	0.305769	0.50289	-0.154342	0.000147867	0.00279917	0.000411347	0.021228
ENSG00000164258.12	NDUFS4	0.00014965	0.00282561	0.87623	-1.14125	14.0938	16.0846	0.231354	0.420832	-0.179978	0.00014965	0.00282561	0.140685	0.496646
ENSG00000128340.15	RAC2	0.000150453	0.00283711	2.1448	2.1448	9.5833	4.46816	0.405454	0.599951	-0.12563	0.000150453	0.00283711	0.86529	0.966034
ENSG00000160445.11	ZER1	0.000150721	0.00283852	0.79721	-1.25438	18.5033	23.2101	5.75903e-05	0.000957789	-0.557235	0.000150721	0.00283852	0.741942	0.924209
ENSG00000152700.14	SAR1B	0.000151465	0.00284521	1.15449	1.15449	92.4674	80.0936	0.50888	0.688216	-0.099903	0.000151465	0.00284521	0.0858379	0.400665
ENSG00000132563.16	REEP2	0.000152382	0.00285878	0.759813	-1.31611	6.45528	8.49588	3.79919e-07	3.37368e-05	-0.668658	0.000152382	0.00285878	0.00151606	0.0463178
ENSG00000198169.9	ZNF251	0.000155076	0.00290559	0.852487	-1.17304	13.1236	15.3945	0.0045898	0.0244812	-0.410618	0.000155076	0.00290559	0.464473	0.802341
ENSG00000102409.10	BEX4	0.00015565	0.00291263	0.654576	-1.52771	4.53489	6.92798	0.3814	0.577003	-0.132128	0.00015565	0.00291263	0.0491532	0.302561
ENSG00000173992.9	CCS	0.000159469	0.00297262	0.812353	-1.23099	9.0521	11.1431	9.19174e-05	0.00135354	-0.544389	0.000159469	0.00297262	0.868889	0.966737
ENSG00000124593.16	RP11-298J23.10	0.000159632	0.00297262	0.784478	-1.27473	5.91652	7.54199	0.6535	0.796936	-0.0679817	0.000159632	0.00297262	0.000906239	0.0343106
ENSG00000100241.21	SBF1	0.000159668	0.00297262	0.830766	-1.20371	73.4482	88.4102	0.572644	0.739387	-0.0853786	0.000159668	0.00297262	0.00754229	0.114459
ENSG00000177303.10	CASKIN2	0.000160506	0.00298336	0.752826	-1.32833	8.49634	11.2859	0.0273482	0.0932971	-0.325377	0.000160506	0.00298336	0.438113	0.785599
ENSG00000122547.11	EEPD1	0.000160652	0.00298336	0.673325	-1.48517	5.10086	7.57564	2.82558e-08	8.80859e-06	-0.712324	0.000160652	0.00298336	0.242902	0.625523
ENSG00000278249.1	SCARNA2	0.000161224	0.0029902	0.7644	-1.30822	25.7873	33.7354	0.0656351	0.177335	-0.27375	0.000161224	0.0029902	0.219245	0.60082
ENSG00000183580.10	FBXL7	0.000164113	0.00303994	0.826919	-1.20931	20.6855	25.0151	0.945862	0.970978	0.010295	0.000164113	0.00303994	0.129389	0.476334
ENSG00000129933.21	MAU2	0.000164343	0.00304035	0.900929	-1.10997	28.4864	31.6189	0.0347941	0.111457	-0.311984	0.000164343	0.00304035	0.00239756	0.0601525
ENSG00000023318.8	ERP44	0.000164673	0.00304153	1.16315	1.16315	46.7502	40.1927	0.00187786	0.0126938	-0.446304	0.000164673	0.00304153	0.841404	0.956587
ENSG00000180902.18	D2HGDH	0.000164822	0.00304153	0.720816	-1.38732	7.21699	10.0123	0.000155452	0.00200148	-0.529301	0.000164822	0.00304153	0.665798	0.895463
ENSG00000253731.3	PCDHGA6	0.000165534	0.00305083	0.671819	-1.4885	9.84788	14.6585	0.287034	0.484407	-0.160369	0.000165534	0.00305083	0.713719	0.914259
ENSG00000137947.12	GTF2B	0.000166168	0.00305866	1.18188	1.18188	14.1636	11.984	0.144553	0.308026	0.218529	0.000166168	0.00305866	0.761905	0.932229
ENSG00000229927.2	RHEBP1	0.000166663	0.00306008	1.14679	1.14679	31.9527	27.8627	0.074542	0.194119	0.265495	0.000166663	0.00306008	0.257962	0.641818
ENSG00000178685.14	PARP10	0.000167939	0.00307957	0.354949	-2.81731	2.36672	6.66778	0.000411944	0.00413437	-0.499289	0.000167939	0.00307957	0.407299	0.763119
ENSG00000084636.18	COL16A1	0.000168415	0.00307957	0.627194	-1.5944	53.1698	84.7741	0.997591	0.998477	0.000457724	0.000168415	0.00307957	0.50157	0.82102
ENSG00000128394.17	APOBEC3F	0.000168565	0.00307957	0.637728	-1.56807	3.15125	4.94137	9.53614e-06	0.000286907	-0.602185	0.000168565	0.00307957	0.268688	0.654689
ENSG00000025796.14	SEC63	0.000170448	0.00309852	1.12953	1.12953	128.793	114.024	0.0480292	0.141046	0.293137	0.000170448	0.00309852	0.00209357	0.0555676
ENSG00000187535.14	IFT140	0.000171948	0.00311542	0.736033	-1.35863	7.5196	10.2164	0.00446111	0.0239342	-0.411815	0.000171948	0.00311542	0.159876	0.524755
ENSG00000284969.1	RP4-541C22.8	0.00017209	0.00311542	0.60433	-1.65473	9.41408	15.5777	0.435687	0.626281	-0.117771	0.00017209	0.00311542	0.87167	0.967373
ENSG00000162520.15	SYNC	0.000173451	0.00313366	0.842817	-1.1865	60.8848	72.2396	8.78905e-05	0.00131674	-0.545643	0.000173451	0.00313366	0.623628	0.87652
ENSG00000172465.14	TCEAL1	0.000173878	0.00313751	0.708191	-1.41205	4.96067	7.0047	0.105846	0.247978	-0.241538	0.000173878	0.00313751	0.266824	0.652346
ENSG00000134602.16	STK26	0.000174142	0.00313841	0.349651	-2.85999	1.87961	5.37566	0.682918	0.813109	0.0618727	0.000174142	0.00313841	0.890728	0.973465
ENSG00000185800.12	DMWD	0.000178586	0.0032106	0.804224	-1.24343	22.3898	27.8402	0.947508	0.971987	-0.00998151	0.000178586	0.0032106	0.0360703	0.263014
ENSG00000270066.3	SCARNA2	0.000179392	0.00322114	0.764932	-1.30731	11.509	15.0458	0.0665146	0.178985	-0.272897	0.000179392	0.00322114	0.227957	0.608
ENSG00000176783.15	RUFY1	0.00018085	0.00323962	0.812144	-1.23131	24.6334	30.3314	0.666314	0.803942	0.065308	0.00018085	0.00323962	0.00516726	0.09398
ENSG00000175416.16	CLTB	0.000180936	0.00323962	0.783743	-1.27593	31.7303	40.4856	0.361559	0.559345	-0.137673	0.000180936	0.00323962	0.00964732	0.12992
ENSG00000143614.10	GATAD2B	0.000181085	0.00323962	0.876587	-1.14079	40.6132	46.3311	0.606407	0.763978	-0.0779941	0.000181085	0.00323962	0.022274	0.204357
ENSG00000088256.9	GNA11	0.000182209	0.00325576	0.858703	-1.16455	73.1871	85.2298	0.00483828	0.0254179	-0.408389	0.000182209	0.00325576	0.185869	0.557608
ENSG00000112511.18	PHF1	0.000183079	0.00326732	0.827505	-1.20845	15.5902	18.84	4.38606e-05	0.000783715	-0.564481	0.000183079	0.00326732	0.15235	0.513983
ENSG00000154222.15	CC2D1B	0.000183938	0.00327866	0.871751	-1.14712	25.4398	29.1824	0.0239723	0.0845348	-0.332479	0.000183938	0.00327866	0.0470394	0.296439
ENSG00000100897.18	DCAF11	0.000185132	0.00329193	0.832313	-1.20147	19.357	23.2568	0.0105478	0.045846	-0.373578	0.000185132	0.00329193	0.284576	0.667671
ENSG00000117228.11	GBP1	0.00018563	0.00329679	0.618921	-1.61571	22.4183	36.2216	0.983072	0.992214	0.00321685	0.00018563	0.00329679	0.433012	0.78176
ENSG00000185000.12	DGAT1	0.00018743	0.00332071	0.821464	-1.21734	7.31786	8.90832	0.999766	0.999766	-4.44207e-05	0.00018743	0.00332071	0.00389202	0.0796452
ENSG00000198680.6	TUSC1	0.000187894	0.00332208	0.714376	-1.39982	8.65966	12.122	0.0420243	0.12816	0.301081	0.000187894	0.00332208	0.820961	0.950234
ENSG00000070882.13	OSBPL3	0.000187961	0.00332208	0.758765	-1.31793	36.8267	48.5351	0.889531	0.939481	0.0210565	0.000187961	0.00332208	0.155486	0.519302
ENSG00000105559.12	PLEKHA4	0.000192478	0.00339373	0.603462	-1.6571	7.3455	12.1723	3.39987e-05	0.000668656	-0.571108	0.000192478	0.00339373	0.926944	0.983357
ENSG00000185442.13	FAM174B	0.000193421	0.00340625	1.92102	1.92102	6.43807	3.35138	0.126423	0.280277	-0.22864	0.000193421	0.00340625	0.516066	0.827197
ENSG00000130338.13	TULP4	0.000193982	0.00341203	0.858552	-1.16475	101.468	118.185	0.407445	0.601863	0.125103	0.000193982	0.00341203	0.136318	0.489662
ENSG00000129009.13	ISLR	0.000197717	0.0034694	0.154083	-6.49001	3.08741	20.0373	0.472181	0.657375	0.108678	0.000197717	0.0034694	0.647975	0.888205
ENSG00000179364.14	PACS2	0.000199011	0.00348792	0.81067	-1.23355	17.2009	21.2181	0.00628815	0.0309174	-0.397082	0.000199011	0.00348792	0.0221728	0.204348
ENSG00000100288.20	CHKB	0.000199829	0.00349532	0.762196	-1.312	8.00523	10.5028	0.0025391	0.015831	-0.434679	0.000199829	0.00349532	0.22377	0.604007
ENSG00000168591.16	TMUB2	0.000199926	0.00349532	0.865484	-1.15542	15.6156	18.0426	0.0032224	0.0188256	-0.425201	0.000199926	0.00349532	0.00171987	0.049611
ENSG00000105085.11	MED26	0.000200148	0.00349532	0.806821	-1.23943	8.82388	10.9366	0.499364	0.680241	-0.102146	0.000200148	0.00349532	0.719728	0.915604
ENSG00000196935.9	SRGAP1	0.000200471	0.00349678	0.746599	-1.33941	112.598	150.814	0.383906	0.579597	-0.13144	0.000200471	0.00349678	0.297423	0.677853
ENSG00000246090.7	RP11-696N14.1	0.000200945	0.00350089	0.629682	-1.5881	5.11386	8.12134	0.0395978	0.123092	-0.304555	0.000200945	0.00350089	0.122934	0.46652
ENSG00000224631.4	RPS27AP16	0.000201793	0.00350945	1.23219	1.23219	146.05	118.529	0.589874	0.75125	-0.0815865	0.000201793	0.00350945	0.00144499	0.0449165
ENSG00000166448.15	TMEM130	0.00020208	0.00350945	0.375257	-2.66484	1.54485	4.11679	0.368604	0.565705	0.135683	0.00020208	0.00350945	0.284038	0.667156
ENSG00000049656.14	CLPTM1L	0.000203695	0.003532	1.13379	1.13379	90.1592	79.5201	0.431796	0.622769	0.118765	0.000203695	0.003532	0.00801123	0.118208
ENSG00000149115.14	TNKS1BP1	0.000205281	0.00355401	0.758236	-1.31885	125.57	165.608	0.692052	0.818822	-0.0599961	0.000205281	0.00355401	0.153941	0.517089
ENSG00000204054.14	LINC00963	0.00020545	0.00355401	0.82206	-1.21646	21.1761	25.7598	0.0944418	0.228644	-0.249534	0.00020545	0.00355401	0.435731	0.783319
ENSG00000143382.16	ADAMTSL4	0.000206365	0.00356565	0.569236	-1.75674	2.64166	4.64071	0.0058724	0.0294666	-0.40007	0.000206365	0.00356565	0.27036	0.655824
ENSG00000145040.4	UCN2	0.000207278	0.00357719	0.492914	-2.02875	3.71941	7.54576	2.2616e-06	0.000111352	0.633821	0.000207278	0.00357719	0.144081	0.501204
ENSG00000286190.2	RP11-807C20.3	0.000208236	0.00358931	0.340974	-2.93278	21.1396	61.9977	0.0880047	0.218033	0.254383	0.000208236	0.00358931	0.720486	0.915891
ENSG00000198763.3	MT-ND2	0.000210384	0.00361801	1.45692	1.45692	1414.45	970.848	0.156984	0.32566	0.212127	0.000210384	0.00361801	0.304744	0.685004
ENSG00000139625.13	MAP3K12	0.000211652	0.00363556	0.7723	-1.29483	15.8016	20.4605	0.000345435	0.00364297	-0.504921	0.000211652	0.00363556	0.0277969	0.229842
ENSG00000120509.11	PDZD11	0.000212902	0.00365187	1.22602	1.22602	16.5245	13.4781	0.729193	0.842598	-0.0524526	0.000212902	0.00365187	0.39663	0.756448
ENSG00000099814.16	CEP170B	0.000213101	0.00365187	0.847383	-1.1801	62.1842	73.3838	0.901364	0.945764	-0.0187892	0.000213101	0.00365187	0.00225383	0.0579352
ENSG00000081320.11	STK17B	0.000213676	0.00365574	0.735547	-1.35953	90.9245	123.615	1.44482e-05	0.000381539	0.592377	0.000213676	0.00365574	0.786577	0.939164
ENSG00000197928.11	ZNF677	0.000213914	0.00365574	0.81211	-1.23136	9.94193	12.2421	0.179967	0.357059	-0.201207	0.000213914	0.00365574	0.0269184	0.227019
ENSG00000147027.4	TMEM47	0.000214075	0.00365574	0.468066	-2.13645	53.3291	113.935	4.516e-05	0.000801071	-0.563712	0.000214075	0.00365574	0.836583	0.955089
ENSG00000146112.12	PPP1R18	0.000216887	0.00369085	0.838121	-1.19315	95.864	114.38	0.177427	0.353792	0.202363	0.000216887	0.00369085	0.000650059	0.0285169
ENSG00000171552.14	BCL2L1	0.000219051	0.00372279	0.764777	-1.30757	25.9827	33.9742	0.220094	0.407432	-0.184323	0.000219051	0.00372279	0.755635	0.929369
ENSG00000274070.2	CASTOR2	0.00022008	0.00372787	0.81811	-1.22233	59.4089	72.6172	0.174568	0.349614	-0.203677	0.00022008	0.00372787	0.0593371	0.332851
ENSG00000226137.5	BAIAP2-DT	0.00022389	0.00378366	0.730985	-1.36802	10.0625	13.7657	3.24436e-06	0.000143182	-0.626209	0.00022389	0.00378366	0.481862	0.812492
ENSG00000137203.15	TFAP2A	0.000224751	0.00379384	0.649485	-1.53968	13.2828	20.4512	0.0198349	0.0732782	-0.342428	0.000224751	0.00379384	0.328319	0.70428
ENSG00000165322.18	ARHGAP12	0.000225233	0.00379411	0.836539	-1.1954	31.4855	37.6378	3.34932e-06	0.00014519	-0.625527	0.000225233	0.00379411	0.985992	0.994339
ENSG00000134202.11	GSTM3	0.000225285	0.00379411	1.83297	1.83297	17.3661	9.4743	0.0610392	0.167826	-0.278364	0.000225285	0.00379411	0.536719	0.837221
ENSG00000111961.18	SASH1	0.000227752	0.00383001	1.34228	1.34228	136.95	102.027	0.0086838	0.0395017	-0.38261	0.000227752	0.00383001	0.100054	0.429955
ENSG00000183023.18	SLC8A1	0.000227997	0.00383001	0.0394292	-25.3619	1.27283	32.2815	0.884291	0.936904	0.022062	0.000227997	0.00383001	0.748911	0.927584
ENSG00000162512.16	SDC3	0.000228201	0.00383001	0.80213	-1.24668	71.7808	89.4877	5.17611e-06	0.000190076	-0.616043	0.000228201	0.00383001	0.831873	0.953567
ENSG00000236104.3	ZBTB22	0.00022901	0.00383919	0.763	-1.31062	6.73083	8.82153	0.140185	0.301084	-0.220874	0.00022901	0.00383919	0.0191048	0.188882
ENSG00000101311.16	FERMT1	0.000230299	0.00385639	1.98264	1.98264	8.12922	4.1002	0.0529622	0.151209	0.287195	0.000230299	0.00385639	0.630593	0.880269
ENSG00000105397.14	TYK2	0.000230812	0.00386057	0.78225	-1.27836	36.1976	46.2737	0.964611	0.98313	-0.00672678	0.000230812	0.00386057	0.146888	0.504678
ENSG00000086232.13	EIF2AK1	0.000231369	0.00386548	1.12171	1.12171	126.906	113.136	0.643031	0.788475	-0.0701813	0.000231369	0.00386548	0.210254	0.589935
ENSG00000137486.17	ARRB1	0.000232601	0.00388163	0.496846	-2.0127	9.93139	19.9889	0.835626	0.909291	-0.0314509	0.000232601	0.00388163	0.549339	0.844055
ENSG00000257354.2	RP11-631N16.2	0.000233684	0.00389526	0.778233	-1.28496	9.48754	12.1911	0.424811	0.617426	0.120562	0.000233684	0.00389526	0.329664	0.705808
ENSG00000196655.12	TRAPPC4	0.000235403	0.00391945	0.869926	-1.14952	32.1292	36.9333	0.199935	0.382935	0.192506	0.000235403	0.00391945	0.509284	0.823624
ENSG00000113758.13	DBN1	0.000237326	0.003947	0.806311	-1.24022	133.976	166.159	0.00154297	0.0109906	0.453661	0.000237326	0.003947	0.00499191	0.0919172
ENSG00000137959.17	IFI44L	0.000238508	0.00396057	0.316574	-3.15882	2.51776	7.95314	0.484486	0.668112	-0.105697	0.000238508	0.00396057	0.275026	0.660174
ENSG00000127241.18	MASP1	0.000238926	0.00396057	0.22749	-4.3958	13.4124	58.9582	0.985102	0.993642	-0.00283102	0.000238926	0.00396057	0.476794	0.809789
ENSG00000054598.9	FOXC1	0.000238953	0.00396057	0.662926	-1.50846	12.396	18.6989	0.000320258	0.00346048	-0.507312	0.000238953	0.00396057	0.935728	0.985031
ENSG00000166925.9	TSC22D4	0.00023928	0.0039615	0.835278	-1.19721	18.7857	22.4903	5.4104e-05	0.000913731	-0.558911	0.00023928	0.0039615	0.0764382	0.378114
ENSG00000168214.21	RBPJ	0.000240167	0.00397171	0.793296	-1.26056	121.284	152.886	0.169915	0.343446	0.205851	0.000240167	0.00397171	0.853824	0.960994
ENSG00000145817.17	YIPF5	0.000242386	0.00400387	1.26205	1.26205	256.625	203.34	0.000562981	0.00520101	0.489053	0.000242386	0.00400387	0.920569	0.981449
ENSG00000064042.18	LIMCH1	0.000243944	0.00402508	1.58845	1.58845	62.8533	39.569	0.306136	0.503141	-0.154226	0.000243944	0.00402508	0.741249	0.924032
ENSG00000120805.14	ARL1	0.000247731	0.00406992	1.10335	1.10335	76.9179	69.713	0.236671	0.426883	-0.177976	0.000247731	0.00406992	0.000481129	0.0229625
ENSG00000038532.16	CLEC16A	0.00024775	0.00406992	0.881077	-1.13497	24.4566	27.7576	0.492221	0.673958	-0.103844	0.00024775	0.00406992	0.000456079	0.0225759
ENSG00000177051.6	FBXO46	0.000247863	0.00406992	0.762252	-1.3119	7.50515	9.84602	0.0951468	0.22982	0.249019	0.000247863	0.00406992	0.205584	0.58535
ENSG00000106976.21	DNM1	0.000247886	0.00406992	0.617505	-1.61942	28.1556	45.5957	0.0137793	0.0558028	0.360752	0.000247886	0.00406992	0.396709	0.756448
ENSG00000174705.13	SH3PXD2B	0.000249076	0.00408217	0.851046	-1.17502	118.182	138.867	0.0627748	0.171217	0.27659	0.000249076	0.00408217	0.00105798	0.0371121
ENSG00000248527.1	MTATP6P1	0.000250347	0.00409491	2.14185	2.14185	301.583	140.805	0.996598	0.998216	0.000646495	0.000250347	0.00409491	0.551419	0.844688
ENSG00000013364.19	MVP	0.000250412	0.00409491	0.810827	-1.23331	154.487	190.53	0.00360707	0.0204452	-0.42062	0.000250412	0.00409491	0.047651	0.297454
ENSG00000110446.12	SLC15A3	0.000250798	0.00409665	0.340853	-2.93382	1.18774	3.48462	0.000250042	0.00287117	-0.515011	0.000250798	0.00409665	0.917063	0.980359
ENSG00000175573.7	C11orf68	0.000251256	0.00409868	0.752091	-1.32963	15.95	21.2075	4.78889e-07	3.97451e-05	-0.664382	0.000251256	0.00409868	0.684739	0.902432
ENSG00000121753.13	ADGRB2	0.000251482	0.00409868	0.55044	-1.81673	4.38101	7.95911	0.040692	0.125414	-0.302968	0.000251482	0.00409868	0.521783	0.830184
ENSG00000284194.3	SCO2	0.00025193	0.00410141	0.797883	-1.25332	7.66889	9.61155	0.271077	0.465903	-0.165708	0.00025193	0.00410141	0.00633438	0.105366
ENSG00000242193.11	CRYZL2P	0.00025449	0.0041385	1.31132	1.31132	6.54366	4.99014	6.25467e-05	0.00102281	-0.555004	0.00025449	0.0041385	0.604511	0.870404
ENSG00000155363.18	MOV10	0.000255358	0.00414552	0.741602	-1.34843	19.8321	26.7422	6.78379e-11	5.17783e-07	-0.78987	0.000255358	0.00414552	0.526453	0.83192
ENSG00000196843.17	ARID5A	0.000255488	0.00414552	0.695259	-1.43831	4.14288	5.95876	7.98423e-05	0.001225	0.548314	0.000255488	0.00414552	0.0263518	0.22435
ENSG00000196923.14	PDLIM7	0.000256184	0.00415222	0.728801	-1.37212	81.3628	111.639	0.00115109	0.00887673	0.464341	0.000256184	0.00415222	0.985253	0.994339
ENSG00000169213.7	RAB3B	0.00025663	0.00415485	0.545528	-1.83309	224.524	411.572	0.000977547	0.00787845	0.470153	0.00025663	0.00415485	0.915756	0.980035
ENSG00000170921.15	TANC2	0.000257266	0.00415571	0.850473	-1.17582	77.4526	91.07	0.656144	0.798026	0.0674284	0.000257266	0.00415571	0.27821	0.662386
ENSG00000174080.12	CTSF	0.00025754	0.00415571	0.574559	-1.74047	7.04993	12.2702	0.0256853	0.0891592	-0.328778	0.00025754	0.00415571	0.909414	0.977891
ENSG00000167685.15	ZNF444	0.000258988	0.00417	0.784742	-1.2743	7.3662	9.38678	0.366374	0.56364	-0.136311	0.000258988	0.00417	0.00719973	0.111563
ENSG00000196262.15	PPIA	0.000259781	0.00417817	1.17213	1.17213	301.091	256.875	0.912944	0.952729	-0.0165742	0.000259781	0.00417817	0.526515	0.83192
ENSG00000111348.9	ARHGDIB	0.000260528	0.00418558	1.66364	1.66364	10.4806	6.29977	0.0414651	0.127022	-0.301867	0.000260528	0.00418558	0.529535	0.833379
ENSG00000197417.9	SHPK	0.000264525	0.0042407	0.774773	-1.2907	11.2337	14.4993	0.635821	0.782928	-0.0717044	0.000264525	0.0042407	0.471807	0.806276
ENSG00000228463.10	AP006222.1	0.000264537	0.0042407	0.524902	-1.90512	3.33965	6.36242	0.138551	0.298538	0.221765	0.000264537	0.0042407	0.327377	0.703187
ENSG00000048471.14	SNX29	0.000265407	0.00424999	0.811141	-1.23283	48.5153	59.8112	4.43362e-06	0.000172769	-0.619453	0.000265407	0.00424999	0.828728	0.952429
ENSG00000165915.14	SLC39A13	0.000265775	0.00425124	0.817391	-1.22341	54.1342	66.2281	0.105572	0.247454	0.241722	0.000265775	0.00425124	0.0360312	0.263014
ENSG00000123384.14	LRP1	0.000267035	0.00426673	0.865175	-1.15584	1335.58	1543.72	0.34439	0.542814	0.142621	0.000267035	0.00426673	0.344128	0.718105
ENSG00000187531.14	SIRT7	0.000268867	0.0042912	0.798642	-1.25213	12.8919	16.1423	0.0965812	0.23248	-0.247979	0.000268867	0.0042912	0.00224764	0.0578777
ENSG00000197937.13	ZNF347	0.000269152	0.0042912	0.810646	-1.23358	15.8828	19.5927	0.140487	0.3016	-0.22071	0.000269152	0.0042912	0.105429	0.438224
ENSG00000019549.13	SNAI2	0.000272455	0.00432503	1.44811	1.44811	54.4362	37.5911	0.883394	0.936442	-0.0222343	0.000272455	0.00432503	0.31541	0.695682
ENSG00000132824.14	SERINC3	0.000272847	0.00432658	1.19373	1.19373	238.264	199.596	0.275805	0.471167	-0.164105	0.000272847	0.00432658	0.477565	0.810434
ENSG00000175193.14	PARL	0.00027548	0.00436361	1.19501	1.19501	21.3142	17.8359	0.0178469	0.0679027	-0.347846	0.00027548	0.00436361	2.66168e-07	0.000216661
ENSG00000164099.3	PRSS12	0.000276231	0.00437078	0.750045	-1.33325	131.589	175.441	5.5025e-05	0.000925632	-0.558459	0.000276231	0.00437078	0.0185234	0.186281
ENSG00000131323.16	TRAF3	0.000276586	0.00437168	0.864034	-1.15736	43.3114	50.1269	0.764071	0.86603	-0.0454818	0.000276586	0.00437168	0.983666	0.994339
ENSG00000075275.18	CELSR1	0.000277182	0.00437637	2.47383	2.47383	8.50308	3.43721	0.201603	0.384916	0.191808	0.000277182	0.00437637	0.872947	0.967373
ENSG00000198917.13	SPOUT1	0.000277749	0.0043806	0.780503	-1.28123	11.0552	14.1642	0.29235	0.490104	-0.158634	0.000277749	0.0043806	0.215833	0.596936
ENSG00000170502.13	NUDT9	0.000278294	0.00438185	1.17468	1.17468	21.0185	17.893	0.936897	0.965426	0.012003	0.000278294	0.00438185	2.22613e-06	0.000858349
ENSG00000247081.8	BAALC-AS1	0.000278931	0.00438233	0.698179	-1.4323	6.60137	9.45514	0.000617298	0.0056004	0.485972	0.000278931	0.00438233	0.277425	0.661372
ENSG00000173114.13	LRRN3	0.000279055	0.00438233	2.57416	2.57416	30.7473	11.9446	0.00821061	0.0378665	0.385167	0.000279055	0.00438233	0.357585	0.727712
ENSG00000163463.13	KRTCAP2	0.000280284	0.00439464	1.10287	1.10287	24.4393	22.1596	0.932367	0.96347	-0.0128665	0.000280284	0.00439464	0.955681	0.98915
ENSG00000103335.22	PIEZO1	0.000280439	0.00439464	0.823155	-1.21484	240.389	292.033	0.983692	0.992771	0.00309908	0.000280439	0.00439464	0.00434272	0.0852943
ENSG00000225663.8	MCRIP1	0.00028209	0.00440717	0.791287	-1.26376	10.6247	13.4271	0.248398	0.440034	0.173667	0.00028209	0.00440717	0.685354	0.902574
ENSG00000259863.1	SH3RF3-AS1	0.000282141	0.00440717	0.644268	-1.55215	3.30664	5.1324	0.215946	0.40209	0.185963	0.000282141	0.00440717	0.460158	0.799507
ENSG00000214595.12	EML6	0.00028384	0.004429	0.775848	-1.28891	5.29421	6.82377	0.483562	0.667152	-0.105919	0.00028384	0.004429	0.287774	0.670098
ENSG00000146830.11	GIGYF1	0.000285517	0.00444569	0.793068	-1.26093	16.2665	20.5108	0.0022468	0.0144386	-0.43944	0.000285517	0.00444569	0.291435	0.672904
ENSG00000025293.17	PHF20	0.000286792	0.00446081	1.19075	1.19075	60.7075	50.9826	0.116347	0.264584	-0.234739	0.000286792	0.00446081	0.499299	0.819672
ENSG00000129250.12	KIF1C	0.000287946	0.00447401	0.866253	-1.1544	178.655	206.238	0.00836548	0.0384115	-0.384317	0.000287946	0.00447401	0.0201486	0.193967
ENSG00000188677.15	PARVB	0.000289954	0.00449567	1.31758	1.31758	53.9685	40.9602	0.0459621	0.136351	0.295776	0.000289954	0.00449567	0.519917	0.828926
ENSG00000149476.16	TKFC	0.000290594	0.00450083	0.826386	-1.21009	7.07272	8.55861	0.000122022	0.00167875	-0.536343	0.000290594	0.00450083	0.71885	0.91557
ENSG00000177732.9	SOX12	0.000292673	0.00452347	0.69177	-1.44557	17.4456	25.2187	0.0883666	0.218496	-0.254103	0.000292673	0.00452347	0.013696	0.15732
ENSG00000197594.14	ENPP1	0.00029721	0.00457114	0.380661	-2.62701	36.3526	95.4985	0.00050037	0.00477306	0.492954	0.00029721	0.00457114	0.951588	0.988626
ENSG00000146425.11	DYNLT1	0.000297294	0.00457114	1.17017	1.17017	23.6975	20.2513	0.351625	0.549313	-0.140518	0.000297294	0.00457114	0.94397	0.987791
ENSG00000120896.14	SORBS3	0.00029774	0.00457114	0.845082	-1.18332	26.349	31.1792	0.000141873	0.00186432	-0.531977	0.00029774	0.00457114	0.0860094	0.40083
ENSG00000132694.19	ARHGEF11	0.000297854	0.00457114	0.887559	-1.12669	36.4583	41.0771	4.22503e-05	0.000765253	-0.565463	0.000297854	0.00457114	0.117585	0.457491
ENSG00000155011.9	DKK2	0.000298172	0.00457114	0.210665	-4.74686	18.9955	90.169	0.00345555	0.0198689	0.422371	0.000298172	0.00457114	0.682042	0.900914
ENSG00000258839.4	MC1R	0.000298253	0.00457114	0.68353	-1.46299	4.65338	6.80787	0.409658	0.60424	-0.124518	0.000298253	0.00457114	0.0102893	0.13521
ENSG00000169689.15	CENPX	0.000301804	0.00462073	0.799972	-1.25004	15.8465	19.8088	0.0211964	0.0770836	-0.338976	0.000301804	0.00462073	0.187923	0.560098
ENSG00000197530.13	MIB2	0.000306601	0.00468752	0.780599	-1.28107	22.1676	28.3981	0.327409	0.526644	0.147667	0.000306601	0.00468752	0.00148075	0.0454842
ENSG00000117419.16	ERI3	0.000307163	0.00468752	0.904648	-1.1054	10.2068	11.2826	0.0569353	0.159484	-0.282725	0.000307163	0.00468752	0.00766735	0.114955
ENSG00000059122.17	FLYWCH1	0.000307772	0.00468752	0.803183	-1.24505	29.5019	36.7312	0.000253002	0.00289156	-0.514649	0.000307772	0.00468752	0.46765	0.803943
ENSG00000204569.10	PPP1R10	0.000307788	0.00468752	0.826628	-1.20973	45.606	55.1711	0.491585	0.673563	-0.103996	0.000307788	0.00468752	0.00655735	0.106754
ENSG00000121210.16	TMEM131L	0.000307979	0.00468752	0.832312	-1.20147	17.0393	20.4722	0.000630888	0.00569859	-0.48524	0.000307979	0.00468752	0.0107825	0.138976
ENSG00000204304.12	PBX2	0.000308407	0.00468752	0.808367	-1.23706	17.8032	22.0237	0.000391723	0.00398677	-0.500909	0.000308407	0.00468752	0.936269	0.985031
ENSG00000100605.17	ITPK1	0.00030899	0.0046882	0.792858	-1.26126	20.8733	26.3266	0.197565	0.380251	-0.193506	0.00030899	0.0046882	0.135365	0.488428
ENSG00000183715.14	OPCML	0.000309174	0.0046882	2.34525	2.34525	9.37631	3.998	0.00245004	0.01548	0.436076	0.000309174	0.0046882	0.526891	0.831971
ENSG00000162105.20	SHANK2	0.000309445	0.0046882	1.75216	1.75216	10.7081	6.11138	0.735591	0.846238	-0.0511662	0.000309445	0.0046882	0.713787	0.914259
ENSG00000169258.7	GPRIN1	0.000310576	0.00469477	0.79925	-1.25117	9.04393	11.3155	0.451352	0.638834	-0.113818	0.000310576	0.00469477	0.232539	0.612857
ENSG00000240583.14	AQP1	0.000311126	0.00469477	0.104636	-9.55696	3.49142	33.3673	3.76039e-05	0.000711851	0.568503	0.000311126	0.00469477	0.494375	0.817376
ENSG00000164077.14	MON1A	0.000314195	0.00472647	0.832679	-1.20094	9.64892	11.5878	0.0283187	0.0957374	0.323472	0.000314195	0.00472647	2.55129e-07	0.000216661
ENSG00000110711.11	AIP	0.000315486	0.00473365	0.841953	-1.18771	14.3234	17.0121	0.122644	0.274683	-0.230883	0.000315486	0.00473365	8.22905e-05	0.00831532
ENSG00000060491.17	OGFR	0.000315641	0.00473365	0.736373	-1.35801	29.1028	39.5218	0.146225	0.310371	-0.217644	0.000315641	0.00473365	0.0512579	0.309448
ENSG00000272333.7	KMT2B	0.000316351	0.00473944	0.798856	-1.25179	23.4624	29.37	0.313489	0.51144	-0.151927	0.000316351	0.00473944	0.0335951	0.252558
ENSG00000119812.19	FAM98A	0.00031736	0.00474486	1.14548	1.14548	159.016	138.821	0.00106658	0.00836832	0.467066	0.00031736	0.00474486	0.558628	0.847799
ENSG00000159069.14	FBXW5	0.000319094	0.00474796	0.850431	-1.17587	34.5507	40.6273	0.0846781	0.211869	-0.256998	0.000319094	0.00474796	0.00278067	0.066464
ENSG00000173621.9	LRFN4	0.000319588	0.00474796	0.726389	-1.37667	10.8065	14.877	0.456562	0.643226	-0.112521	0.000319588	0.00474796	0.18937	0.561782
ENSG00000040731.10	CDH10	0.00031973	0.00474796	3.48365	3.48365	6.21251	1.78333	0.332653	0.532523	-0.146092	0.00031973	0.00474796	0.480865	0.812029
ENSG00000170385.10	SLC30A1	0.000319804	0.00474796	1.23385	1.23385	101.969	82.6429	0.830387	0.906079	-0.0324681	0.000319804	0.00474796	0.971161	0.992498
ENSG00000176715.17	ACSF3	0.000322437	0.00477689	0.805783	-1.24103	14.244	17.6772	0.216449	0.402713	-0.185763	0.000322437	0.00477689	0.304181	0.684301
ENSG00000128923.11	MINDY2	0.000323277	0.00478135	0.797219	-1.25436	51.6948	64.8439	0.602372	0.761449	-0.0788668	0.000323277	0.00478135	0.283584	0.666936
ENSG00000013297.12	CLDN11	0.000323452	0.00478135	0.611463	-1.63542	90.4751	147.965	3.47915e-09	2.83203e-06	-0.742534	0.000323452	0.00478135	0.00119854	0.04037
ENSG00000133065.11	SLC41A1	0.000323717	0.00478135	0.840365	-1.18996	27.5891	32.83	8.3873e-05	0.00127085	-0.546947	0.000323717	0.00478135	0.697716	0.907351
ENSG00000130038.10	CRACR2A	0.000325766	0.00480542	1.48995	1.48995	13.8376	9.28728	0.372579	0.56936	-0.134571	0.000325766	0.00480542	0.418144	0.769583
ENSG00000221968.9	FADS3	0.000326671	0.00480542	0.707267	-1.41389	16.759	23.6954	0.00161719	0.0113215	-0.451916	0.000326671	0.00480542	0.225087	0.605154
ENSG00000168802.14	CHTF8	0.000326803	0.00480542	0.881307	-1.13468	33.9745	38.5501	0.00637489	0.0312496	-0.39648	0.000326803	0.00480542	0.134049	0.485799
ENSG00000111335.14	OAS2	0.000326828	0.00480542	0.213936	-4.67429	3.73447	17.456	0.0697379	0.185176	-0.269844	0.000326828	0.00480542	0.357473	0.727712
ENSG00000109436.8	TBC1D9	0.000326986	0.00480542	0.876367	-1.14107	35.0562	40.0017	0.22888	0.417888	0.18092	0.000326986	0.00480542	0.0283618	0.230688
ENSG00000140396.13	NCOA2	0.000327529	0.00480857	0.828192	-1.20745	25.7895	31.1395	9.29207e-07	6.10526e-05	-0.651747	0.000327529	0.00480857	0.353972	0.724845
ENSG00000148908.15	RGS10	0.000328748	0.00482164	1.26431	1.26431	20.0004	15.8193	0.8436	0.913355	0.0299054	0.000328748	0.00482164	0.493668	0.817129
ENSG00000131899.11	LLGL1	0.000329216	0.00482367	0.861376	-1.16093	28.5202	33.11	7.70746e-05	0.00119629	-0.54929	0.000329216	0.00482367	0.708266	0.911699
ENSG00000058085.15	LAMC2	0.000332816	0.00487155	3.0013	3.0013	207.39	69.1	4.23004e-05	0.000765253	0.565432	0.000332816	0.00487155	0.653076	0.890005
ENSG00000179965.12	ZNF771	0.000334491	0.00489118	0.778404	-1.28468	4.94733	6.35573	0.707586	0.828013	-0.0568246	0.000334491	0.00489118	0.00862248	0.123015
ENSG00000133275.16	CSNK1G2	0.000334851	0.00489157	0.805083	-1.24211	31.9813	39.7242	0.831822	0.907029	-0.0321894	0.000334851	0.00489157	0.0797136	0.386743
ENSG00000073331.18	ALPK1	0.000335274	0.00489286	0.756481	-1.32191	6.76444	8.94197	1.54896e-06	8.50011e-05	-0.641591	0.000335274	0.00489286	0.0813595	0.390078
ENSG00000151208.17	DLG5	0.000337424	0.00491558	0.798155	-1.25289	139.076	174.246	0.00388639	0.0216845	0.417556	0.000337424	0.00491558	0.00865604	0.123374
ENSG00000024422.12	EHD2	0.000337502	0.00491558	0.846424	-1.18144	300.041	354.481	2.26253e-06	0.000111352	-0.633813	0.000337502	0.00491558	0.0188703	0.187975
ENSG00000115339.14	GALNT3	0.000338061	0.0049175	1.43156	1.43156	25.6992	17.9519	0.552259	0.723495	0.0899334	0.000338061	0.0049175	0.457739	0.798465
ENSG00000120451.11	SNX19	0.000339547	0.00492579	0.847673	-1.1797	118.772	140.115	0.00739428	0.0351757	-0.389896	0.000339547	0.00492579	0.704989	0.909854
ENSG00000141736.14	ERBB2	0.000340045	0.00492813	0.844773	-1.18375	37.6887	44.6141	0.00117761	0.00902295	-0.463523	0.000340045	0.00492813	0.707486	0.91104
ENSG00000157881.16	PANK4	0.000341332	0.00494189	0.826737	-1.20957	11.5845	14.0123	0.965078	0.983401	0.00663793	0.000341332	0.00494189	0.15465	0.518523
ENSG00000142459.8	EVI5L	0.000343337	0.0049654	0.811275	-1.23263	13.883	17.1125	0.00547024	0.0278395	-0.403141	0.000343337	0.0049654	0.9558	0.98915
ENSG00000180875.5	GREM2	0.000343633	0.0049654	0.51276	-1.95023	37.3354	72.8127	8.49513e-07	5.73816e-05	-0.653491	0.000343633	0.0049654	0.548673	0.843681
ENSG00000177096.9	PHETA2	0.000345603	0.00498894	0.71086	-1.40675	9.73544	13.6953	0.558397	0.728049	0.0885539	0.000345603	0.00498894	0.429579	0.7794
ENSG00000169062.15	UPF3A	0.000349663	0.00503762	0.842606	-1.18679	22.0047	26.115	0.00250974	0.0157216	-0.435134	0.000349663	0.00503762	0.50787	0.823098
ENSG00000102871.16	TRADD	0.000350351	0.00504258	0.822443	-1.21589	9.44482	11.4839	0.0189611	0.0709807	-0.34475	0.000350351	0.00504258	0.194232	0.568949
ENSG00000086598.11	TMED2	0.00035088	0.00504524	1.19422	1.19422	392.909	329.01	0.537567	0.712219	0.0932657	0.00035088	0.00504524	0.665091	0.89526
ENSG00000141027.21	NCOR1	0.000352113	0.005058	0.826886	-1.20936	148.411	179.481	0.691029	0.81798	-0.0602059	0.000352113	0.005058	0.130501	0.478179
ENSG00000156973.14	PDE6D	0.000353421	0.00507181	0.87021	-1.14915	8.06719	9.27039	0.138323	0.298221	-0.221891	0.000353421	0.00507181	0.085235	0.399636
ENSG00000196236.13	XPNPEP3	0.000355948	0.00510308	1.10807	1.10807	34.1985	30.863	2.7602e-05	0.000570415	-0.576427	0.000355948	0.00510308	0.0379953	0.269592
ENSG00000125354.24	SEPTIN6	0.000357511	0.00512048	1.56786	1.56786	42.9875	27.418	0.00994342	0.0438696	0.376345	0.000357511	0.00512048	0.412577	0.76617
ENSG00000147996.17	CBWD5	0.000358952	0.0051361	1.29805	1.29805	25.2562	19.4571	0.942049	0.96861	-0.0110213	0.000358952	0.0051361	0.404694	0.761862
ENSG00000124588.22	NQO2	0.000360943	0.00515955	1.38384	1.38384	7.70895	5.57069	1.27368e-05	0.000347521	-0.595387	0.000360943	0.00515955	0.452269	0.794562
ENSG00000168394.12	TAP1	0.000363732	0.00518806	0.65069	-1.53683	23.9366	36.7865	0.0175368	0.0670013	-0.348736	0.000363732	0.00518806	0.244287	0.626986
ENSG00000102921.8	N4BP1	0.000364376	0.00518806	0.897567	-1.11412	33.969	37.8456	0.0166653	0.0645638	-0.351313	0.000364376	0.00518806	0.291104	0.672676
ENSG00000106771.13	TMEM245	0.000364802	0.00518806	1.19527	1.19527	118.672	99.2844	0.00454969	0.0243286	-0.410988	0.000364802	0.00518806	0.895884	0.974568
ENSG00000110171.20	TRIM3	0.00036523	0.00518806	0.810264	-1.23417	15.6571	19.3235	0.827727	0.904487	-0.032985	0.00036523	0.00518806	0.00289213	0.0674778
ENSG00000167930.17	FAM234A	0.000365241	0.00518806	0.837896	-1.19347	31.9183	38.0933	3.93664e-06	0.000161116	-0.622044	0.000365241	0.00518806	0.668305	0.895473
ENSG00000116791.14	CRYZ	0.000372336	0.00527608	1.62366	1.62366	49.454	30.4584	0.409942	0.604515	-0.124443	0.000372336	0.00527608	0.0705721	0.362673
ENSG00000196411.10	EPHB4	0.000373558	0.00528775	0.745449	-1.34147	33.8891	45.4613	0.101188	0.240708	-0.244719	0.000373558	0.00528775	0.0695084	0.360126
ENSG00000181038.14	METTL23	0.000373882	0.00528775	0.884814	-1.13018	7.89549	8.92333	0.0543338	0.154225	-0.285622	0.000373882	0.00528775	0.380597	0.742993
ENSG00000110427.17	KIAA1549L	0.000375228	0.00529658	0.698124	-1.43241	70.3991	100.84	0.0153135	0.0605107	0.355545	0.000375228	0.00529658	0.351843	0.722529
ENSG00000118495.20	PLAGL1	0.000376538	0.00530995	0.694945	-1.43896	39.4015	56.6973	0.000234428	0.00275007	-0.516987	0.000376538	0.00530995	0.865762	0.966193
ENSG00000180008.9	SOCS4	0.000377298	0.00531554	1.1823	1.1823	60.3326	51.0297	0.230973	0.4204	0.180122	0.000377298	0.00531554	0.715146	0.914418
ENSG00000151413.17	NUBPL	0.000378382	0.0053257	1.14725	1.14725	8.25245	7.19323	0.00241412	0.0152925	-0.436652	0.000378382	0.0053257	2.03331e-06	0.00080519
ENSG00000162836.12	ACP6	0.000381384	0.0053628	0.704287	-1.41988	4.08714	5.80323	0.709214	0.828793	-0.0564936	0.000381384	0.0053628	0.405598	0.762522
ENSG00000081853.15	PCDHGA2	0.000382338	0.00537106	0.579631	-1.72524	4.34485	7.49589	0.328975	0.528292	-0.147195	0.000382338	0.00537106	0.769078	0.934394
ENSG00000141985.9	SH3GL1	0.000384674	0.00539871	0.809195	-1.2358	51.186	63.2554	0.496333	0.677673	-0.102865	0.000384674	0.00539871	0.678423	0.899638
ENSG00000196683.11	TOMM7	0.000385147	0.00540017	0.843948	-1.18491	26.4419	31.3312	0.890359	0.939792	-0.0208978	0.000385147	0.00540017	0.0941597	0.416625
ENSG00000168016.15	TRANK1	0.000395089	0.00553427	0.491077	-2.03634	10.1171	20.6019	0.000199287	0.00242319	-0.521912	0.000395089	0.00553427	0.800432	0.94468
ENSG00000204469.13	PRRC2A	0.00039595	0.00554103	0.788996	-1.26743	137.57	174.361	0.178551	0.355162	-0.20185	0.00039595	0.00554103	0.413232	0.766493
ENSG00000138382.15	METTL5	0.000396654	0.00554559	0.866715	-1.15378	10.6846	12.3276	0.000326602	0.00351092	-0.506694	0.000396654	0.00554559	0.501609	0.82102
ENSG00000103245.14	CIAO3	0.000397255	0.0055487	0.821168	-1.21778	9.15232	11.1455	0.572994	0.739387	-0.0853012	0.000397255	0.0055487	0.0126366	0.151763
ENSG00000009335.18	UBE3C	0.0004018	0.00560175	1.10453	1.10453	178.642	161.735	0.538897	0.713345	-0.0929623	0.0004018	0.00560175	0.654053	0.89016
ENSG00000255737.2	AGAP2-AS1	0.000401818	0.00560175	0.798363	-1.25256	10.3482	12.9618	0.349621	0.547642	-0.141098	0.000401818	0.00560175	0.292498	0.67373
ENSG00000103034.14	NDRG4	0.000404734	0.00563704	0.647634	-1.54408	5.38892	8.32092	0.220731	0.408301	-0.184074	0.000404734	0.00563704	0.902824	0.976249
ENSG00000147394.18	ZNF185	0.000407202	0.00566602	0.449718	-2.22362	4.84715	10.7782	0.942101	0.96861	0.0110114	0.000407202	0.00566602	0.926503	0.983357
ENSG00000142546.14	NOSIP	0.000417708	0.00579626	0.858476	-1.16486	11.191	13.0359	0.604823	0.76296	-0.0783364	0.000417708	0.00579626	0.0441178	0.287973
ENSG00000186635.15	ARAP1	0.000417748	0.00579626	0.777517	-1.28615	49.8962	64.1737	0.29252	0.490277	-0.158578	0.000417748	0.00579626	0.37029	0.735476
ENSG00000168028.14	RPSA	0.00041944	0.00581422	1.32891	1.32891	218.836	164.673	0.237021	0.427282	-0.177845	0.00041944	0.00581422	0.33414	0.709848
ENSG00000198874.13	TYW1	0.000422923	0.00585696	1.14695	1.14695	22.1029	19.271	0.787549	0.88092	-0.0408422	0.000422923	0.00585696	0.481939	0.812492
ENSG00000134686.19	PHC2	0.000423546	0.00586005	0.851785	-1.17401	38.0793	44.7053	0.0847854	0.212005	0.256912	0.000423546	0.00586005	0.764952	0.934006
ENSG00000179104.9	TMTC2	0.000426864	0.00590039	1.76356	1.76356	13.9507	7.91056	1.11271e-05	0.000322203	-0.59858	0.000426864	0.00590039	0.826984	0.951689
ENSG00000120910.15	PPP3CC	0.00043158	0.00595434	0.882366	-1.13332	12.2731	13.9093	0.993431	0.996716	0.00124831	0.00043158	0.00595434	0.0623285	0.341397
ENSG00000253767.3	PCDHGA8	0.000434046	0.00598273	0.717471	-1.39378	5.30879	7.39931	0.812996	0.896922	-0.0358547	0.000434046	0.00598273	0.0175799	0.180505
ENSG00000196305.19	IARS1	0.000434916	0.00598908	1.14254	1.14254	352.897	308.871	0.0367188	0.115999	-0.308912	0.000434916	0.00598908	0.0292607	0.234791
ENSG00000254893.6	RAP1BL	0.000435652	0.00599359	1.11958	1.11958	37.3081	33.3233	0.00119984	0.00912298	0.46285	0.000435652	0.00599359	0.841443	0.956587
ENSG00000213983.12	AP1G2	0.000436659	0.00599658	0.721681	-1.38565	5.91003	8.18925	0.000426069	0.00424678	-0.498199	0.000436659	0.00599658	0.245129	0.627908
ENSG00000197892.13	KIF13B	0.000436688	0.00599658	0.613114	-1.63102	3.50798	5.72158	0.332708	0.532523	-0.146075	0.000436688	0.00599658	0.217824	0.599465
ENSG00000124191.18	TOX2	0.000438591	0.00601004	0.66909	-1.49457	3.99468	5.97032	4.05916e-05	0.000747121	-0.566511	0.000438591	0.00601004	0.932416	0.985031
ENSG00000135916.16	ITM2C	0.000439019	0.00601004	0.721608	-1.38579	37.6118	52.1222	0.0119208	0.0501618	-0.367767	0.000439019	0.00601004	0.654829	0.890859
ENSG00000166189.8	HPS6	0.000439309	0.00601004	0.780643	-1.281	16.7994	21.5199	0.183582	0.362093	-0.199583	0.000439309	0.00601004	0.773594	0.935592
ENSG00000128731.18	HERC2	0.000440175	0.00601627	0.88163	-1.13426	138.584	157.191	0.0297708	0.0994079	-0.320719	0.000440175	0.00601627	0.220673	0.602122
ENSG00000156502.14	SUPV3L1	0.000440947	0.00602121	1.1248	1.1248	19.1069	16.987	0.594109	0.754567	-0.0806622	0.000440947	0.00602121	0.0491483	0.302561
ENSG00000104221.13	BRF2	0.000442193	0.00603261	1.22763	1.22763	15.5974	12.7052	0.628193	0.778662	0.0733237	0.000442193	0.00603261	0.683887	0.902364
ENSG00000151729.11	SLC25A4	0.000444771	0.00605649	0.699136	-1.43034	9.44612	13.5111	0.793656	0.88525	0.0396416	0.000444771	0.00605649	0.333798	0.709636
ENSG00000065413.20	ANKRD44	0.000446379	0.00606711	0.730746	-1.36846	16.8573	23.0686	0.00690983	0.0334142	0.39292	0.000446379	0.00606711	0.485136	0.814399
ENSG00000132612.16	VPS4A	0.000449005	0.00609714	0.88887	-1.12502	45.6473	51.3543	0.00442107	0.0237542	-0.412193	0.000449005	0.00609714	0.0934481	0.416171
ENSG00000237807.4	RP11-400K9.4	0.000451389	0.00612384	1.93179	1.93179	2.95232	1.52828	0.103513	0.244113	-0.243118	0.000451389	0.00612384	0.679798	0.899932
ENSG00000073905.8	VDAC1P1	0.000452198	0.00612915	1.22434	1.22434	9.91823	8.10088	0.362399	0.559758	0.137434	0.000452198	0.00612915	0.648089	0.888205
ENSG00000102858.13	MGRN1	0.000453538	0.00613577	0.909245	-1.09981	41.6785	45.8386	0.0132714	0.0542296	-0.362584	0.000453538	0.00613577	0.439049	0.78639
ENSG00000163637.13	PRICKLE2	0.000453943	0.00613577	0.770544	-1.29778	51.2722	66.5402	0.571424	0.738592	-0.0856492	0.000453943	0.00613577	0.00791095	0.117082
ENSG00000254470.3	AP5B1	0.000455873	0.00615618	0.82854	-1.20694	20.6941	24.9766	0.0576374	0.160888	-0.281961	0.000455873	0.00615618	0.235198	0.616148
ENSG00000079805.19	DNM2	0.000456832	0.00615762	0.840044	-1.19041	71.0109	84.5323	0.706712	0.827387	-0.0570024	0.000456832	0.00615762	0.607163	0.871458
ENSG00000160013.9	PTGIR	0.000457217	0.00615762	2.09782	2.09782	8.89776	4.24142	0.179626	0.356624	-0.201361	0.000457217	0.00615762	0.407669	0.763119
ENSG00000011451.21	WIZ	0.000457725	0.00615762	0.877439	-1.13968	31.933	36.3934	0.623068	0.775361	0.0744162	0.000457725	0.00615762	0.00328165	0.0722406
ENSG00000229117.9	RPL41	0.000457751	0.00615762	0.847224	-1.18033	66.2953	78.25	0.367646	0.564935	-0.135953	0.000457751	0.00615762	0.781422	0.938527
ENSG00000158623.14	COPG2	0.000458081	0.00615762	1.21344	1.21344	18.2914	15.074	8.53479e-06	0.000266067	-0.604751	0.000458081	0.00615762	0.0394679	0.273302
ENSG00000182154.8	MRPL41	0.000459035	0.00616164	0.805205	-1.24192	21.6459	26.8825	0.686622	0.814672	-0.0611107	0.000459035	0.00616164	0.261931	0.645989
ENSG00000123144.11	TRIR	0.000459221	0.00616164	0.860275	-1.16242	35.9427	41.7804	0.985648	0.993768	-0.00272736	0.000459221	0.00616164	0.00719376	0.111563
ENSG00000187866.10	PABIR1	0.00046173	0.00618964	1.12956	1.12956	14.9659	13.2493	0.00504182	0.0262239	-0.406637	0.00046173	0.00618964	0.216287	0.597255
ENSG00000011275.19	RNF216	0.000462618	0.00619587	0.911095	-1.09758	47.2436	51.8537	0.603846	0.762326	-0.0785477	0.000462618	0.00619587	0.820215	0.950234
ENSG00000182585.10	EPGN	0.000464722	0.00621836	2.14816	2.14816	40.9195	19.0486	0.0556093	0.15678	-0.284188	0.000464722	0.00621836	0.0782515	0.382691
ENSG00000164088.18	PPM1M	0.000467345	0.00624775	0.827659	-1.20823	10.8059	13.056	0.000158215	0.00201931	-0.528782	0.000467345	0.00624775	0.0142781	0.160555
ENSG00000169594.14	BNC1	0.000473296	0.00631669	1.51734	1.51734	70.0307	46.1536	0.338454	0.536923	0.144367	0.000473296	0.00631669	0.705881	0.9101
ENSG00000108797.12	CNTNAP1	0.000473363	0.00631669	0.795379	-1.25726	30.193	37.9605	7.06775e-11	5.17783e-07	-0.789431	0.000473363	0.00631669	0.281219	0.664952
ENSG00000147408.14	CSGALNACT1	0.000479226	0.0063891	0.281799	-3.54863	1.80257	6.39667	0.201875	0.385212	-0.191694	0.000479226	0.0063891	0.356837	0.727256
ENSG00000136153.20	LMO7	0.000487506	0.00648769	0.64115	-1.5597	174.29	271.84	0.0441113	0.132442	0.298221	0.000487506	0.00648769	0.811555	0.948011
ENSG00000090971.5	NAT14	0.000492767	0.00655174	0.716858	-1.39498	5.23719	7.30577	0.122471	0.274506	-0.230987	0.000492767	0.00655174	0.816697	0.950217
ENSG00000078114.19	NEBL	0.000493653	0.00655262	1.84692	1.84692	18.9786	10.2758	0.156857	0.32556	0.212191	0.000493653	0.00655262	0.681716	0.900758
ENSG00000143373.18	ZNF687	0.000493727	0.00655262	0.812784	-1.23034	11.7001	14.3951	0.0263431	0.0910375	-0.327411	0.000493727	0.00655262	0.103966	0.435794
ENSG00000176261.16	ZBTB8OS	0.000494497	0.00655492	1.12563	1.12563	10.1224	8.99266	0.66624	0.803942	-0.0653236	0.000494497	0.00655492	0.963656	0.990862
ENSG00000168904.15	LRRC28	0.000494979	0.00655492	0.770734	-1.29747	4.79328	6.21912	0.323055	0.522104	0.148987	0.000494979	0.00655492	0.62336	0.87652
ENSG00000133028.12	SCO1	0.000495293	0.00655492	0.909356	-1.09968	35.003	38.4921	0.0236667	0.0836583	-0.333162	0.000495293	0.00655492	0.639163	0.884616
ENSG00000110697.13	PITPNM1	0.00049569	0.00655492	0.772992	-1.29367	21.5145	27.8328	0.10764	0.25042	0.240341	0.00049569	0.00655492	0.0623914	0.341614
ENSG00000132549.20	VPS13B	0.000501995	0.00662037	0.880911	-1.13519	89.1041	101.15	1.5281e-05	0.000392113	-0.591029	0.000501995	0.00662037	0.38979	0.750487
ENSG00000178951.9	ZBTB7A	0.00050407	0.00664176	0.839423	-1.19129	40.6591	48.437	0.124729	0.277676	-0.229639	0.00050407	0.00664176	0.00330743	0.0724372
ENSG00000162695.12	SLC30A7	0.00050621	0.00665279	1.20888	1.20888	105.589	87.3439	0.0343503	0.110426	0.312712	0.00050621	0.00665279	0.00526156	0.0948057
ENSG00000198113.3	TOR4A	0.00050627	0.00665279	0.752496	-1.32891	41.9619	55.7636	0.0146136	0.0582737	-0.357863	0.00050627	0.00665279	0.391432	0.751402
ENSG00000163531.17	NFASC	0.000507613	0.00666447	0.714955	-1.39869	71.5063	100.015	0.118259	0.267602	-0.233552	0.000507613	0.00666447	0.365419	0.73206
ENSG00000004455.17	AK2	0.000510732	0.00669342	1.15739	1.15739	68.5476	59.2259	0.502004	0.682696	-0.101521	0.000510732	0.00669342	0.196446	0.572005
ENSG00000233608.4	TWIST2	0.000512633	0.00671233	0.751081	-1.33141	34.1202	45.4282	0.000175405	0.00218388	-0.52573	0.000512633	0.00671233	0.750073	0.927809
ENSG00000155287.11	SLC25A28	0.000514833	0.00673373	0.820473	-1.21881	7.45027	9.08046	0.000271583	0.00306803	-0.512461	0.000514833	0.00673373	0.434827	0.782942
ENSG00000059378.13	PARP12	0.000515644	0.00673373	0.545856	-1.83198	3.75648	6.88181	0.000212808	0.00254951	-0.51993	0.000515644	0.00673373	0.856834	0.962669
ENSG00000010256.11	UQCRC1	0.000516628	0.00673667	0.853836	-1.17119	64.8974	76.007	0.0465625	0.137686	0.294999	0.000516628	0.00673667	0.762294	0.932536
ENSG00000198712.1	MT-CO2	0.000519913	0.00677135	1.41097	1.41097	1031.88	731.327	0.28346	0.480201	0.161547	0.000519913	0.00677135	0.321807	0.699615
ENSG00000147586.10	MRPS28	0.000520601	0.00677429	1.17682	1.17682	10.8579	9.22645	0.167731	0.340387	-0.206886	0.000520601	0.00677429	0.801334	0.94468
ENSG00000167302.11	TEPSIN	0.000521912	0.00678357	0.847146	-1.18043	7.71972	9.11262	0.0692608	0.184243	-0.270288	0.000521912	0.00678357	2.97691e-06	0.00109044
ENSG00000128607.14	KLHDC10	0.00052224	0.00678357	1.13247	1.13247	54.0401	47.7187	0.755903	0.859698	-0.0471055	0.00052224	0.00678357	0.955302	0.989127
ENSG00000107798.18	LIPA	0.000523282	0.00679108	1.45202	1.45202	54.0411	37.2179	0.00145554	0.0105316	-0.455815	0.000523282	0.00679108	0.639016	0.884616
ENSG00000189043.10	NDUFA4	0.000527412	0.0068283	1.19904	1.19904	34.996	29.1867	0.12983	0.285346	-0.22666	0.000527412	0.0068283	0.28848	0.670098
ENSG00000183723.13	CMTM4	0.000529487	0.00684734	1.10472	1.10472	39.7294	35.9633	0.480241	0.664446	-0.106721	0.000529487	0.00684734	0.0120318	0.147031
ENSG00000149930.18	TAOK2	0.000534252	0.00690287	0.863147	-1.15855	59.7619	69.2372	0.0469281	0.138543	-0.294531	0.000534252	0.00690287	0.00448586	0.0870741
ENSG00000186814.14	ZSCAN30	0.000534951	0.00690341	0.789919	-1.26595	16.153	20.4489	7.54105e-05	0.00117917	-0.549892	0.000534951	0.00690341	0.298884	0.678953
ENSG00000141198.16	TOM1L1	0.000535236	0.00690341	1.37986	1.37986	12.1782	8.82569	0.137278	0.29684	-0.222466	0.000535236	0.00690341	0.343105	0.717757
ENSG00000163964.18	PIGX	0.000536433	0.00691276	1.18593	1.18593	11.785	9.93732	9.87219e-08	1.62982e-05	-0.692246	0.000536433	0.00691276	0.0134482	0.155771
ENSG00000104973.19	MED25	0.000537199	0.00691655	0.860598	-1.16198	18.6383	21.6574	4.80897e-05	0.000840824	-0.562051	0.000537199	0.00691655	0.490269	0.816695
ENSG00000079313.15	REXO1	0.000544126	0.00698732	0.79776	-1.25351	14.6882	18.4119	0.936961	0.965426	-0.0119908	0.000544126	0.00698732	0.115649	0.454411
ENSG00000267575.7	CTC-459F4.3	0.000546325	0.00700941	1.16517	1.16517	12.3056	10.5612	0.945316	0.970621	0.010399	0.000546325	0.00700941	0.0065958	0.106824
ENSG00000174996.12	KLC2	0.000548185	0.00702713	0.843499	-1.18554	28.3527	33.6132	0.269234	0.464096	-0.166338	0.000548185	0.00702713	0.000573485	0.0262584
ENSG00000115641.19	FHL2	0.000553045	0.00708323	0.812103	-1.23137	120.245	148.067	0.57591	0.740911	-0.0846559	0.000553045	0.00708323	0.123393	0.467663
ENSG00000006451.8	RALA	0.000555876	0.00710803	1.35072	1.35072	170.486	126.219	0.550865	0.722004	0.0902477	0.000555876	0.00710803	0.366251	0.732501
ENSG00000123992.20	DNPEP	0.000555952	0.00710803	0.781479	-1.27962	12.5408	16.0475	2.15109e-06	0.000107569	-0.634862	0.000555952	0.00710803	0.772437	0.934888
ENSG00000078699.22	CBFA2T2	0.000556816	0.00711287	0.841602	-1.18821	15.3203	18.2038	0.00349595	0.0200167	-0.421897	0.000556816	0.00711287	0.0107131	0.138318
ENSG00000178467.18	P4HTM	0.000559823	0.00713884	0.807062	-1.23906	9.72972	12.0557	1.0515e-05	0.000310295	-0.599908	0.000559823	0.00713884	0.206402	0.585763
ENSG00000157601.15	MX1	0.000562453	0.0071537	0.171166	-5.84228	3.32324	19.4153	0.0274395	0.0935201	-0.325196	0.000562453	0.0071537	0.791685	0.941044
ENSG00000164251.5	F2RL1	0.000565106	0.00718121	0.454059	-2.20236	9.04255	19.9149	0.00135656	0.00999813	0.458397	0.000565106	0.00718121	0.0024954	0.0614711
ENSG00000032444.17	PNPLA6	0.000565851	0.00718444	0.808778	-1.23643	56.834	70.2715	0.227656	0.416328	-0.181388	0.000565851	0.00718444	4.34201e-05	0.0055244
ENSG00000127914.19	AKAP9	0.000567654	0.0072011	1.19943	1.19943	205.811	171.591	0.0849387	0.212203	0.25679	0.000567654	0.0072011	0.0493976	0.303469
ENSG00000269858.6	EGLN2	0.000569521	0.00721853	0.816533	-1.22469	45.2266	55.3886	0.65948	0.799661	-0.0667315	0.000569521	0.00721853	0.0186514	0.186922
ENSG00000271425.9	NBPF10	0.000571068	0.00723188	1.26651	1.26651	33.7896	26.6792	0.0971564	0.233328	-0.247566	0.000571068	0.00723188	0.930351	0.98446
ENSG00000185745.10	IFIT1	0.000574817	0.00727308	0.287258	-3.48119	6.77079	23.5704	0.0223671	0.0801715	-0.336154	0.000574817	0.00727308	0.193398	0.56764
ENSG00000095380.11	NANS	0.000579653	0.00732793	0.826069	-1.21055	29.4868	35.6953	0.464255	0.649939	0.110619	0.000579653	0.00732793	0.131365	0.480063
ENSG00000108091.11	CCDC6	0.000582277	0.00734842	1.07522	1.07522	100.441	93.4144	0.0264951	0.0914287	-0.3271	0.000582277	0.00734842	0.824605	0.950734
ENSG00000077713.19	SLC25A43	0.00058318	0.00735041	0.882771	-1.1328	23.4392	26.5518	0.13571	0.294625	-0.223334	0.00058318	0.00735041	0.0530734	0.315725
ENSG00000280160.1	RP11-196G11.3	0.000583437	0.00735041	0.754028	-1.32621	6.65055	8.82002	0.901431	0.945764	-0.0187765	0.000583437	0.00735041	0.944703	0.988064
ENSG00000164366.4	CCDC127	0.000584481	0.00735274	1.21448	1.21448	28.2912	23.2949	0.00137007	0.0100673	-0.458035	0.000584481	0.00735274	0.00374867	0.0776882
ENSG00000100911.16	PSME2	0.000584744	0.00735274	0.836104	-1.19602	18.4126	22.0219	0.00107525	0.00841587	-0.466778	0.000584744	0.00735274	0.744997	0.925805
ENSG00000136238.18	RAC1	0.000585128	0.00735274	1.13251	1.13251	181.401	160.176	0.312585	0.510704	-0.152208	0.000585128	0.00735274	0.560667	0.848415
ENSG00000164111.15	ANXA5	0.000586902	0.00736871	1.16469	1.16469	633.547	543.963	0.00354366	0.0201794	-0.421345	0.000586902	0.00736871	0.296753	0.677157
ENSG00000204237.5	OXLD1	0.000590229	0.00740414	0.867238	-1.15309	6.49759	7.49228	0.00290742	0.0174588	-0.429324	0.000590229	0.00740414	0.934603	0.985031
ENSG00000137497.18	NUMA1	0.000597537	0.00747023	0.815791	-1.2258	156.149	191.408	0.315517	0.513674	-0.151299	0.000597537	0.00747023	0.0525999	0.314184
ENSG00000183054.12	RGPD6	0.00059858	0.0074769	1.21588	1.21588	64.0687	52.6934	0.00773427	0.0363419	0.387874	0.00059858	0.0074769	0.00873803	0.12406
ENSG00000129667.13	RHBDF2	0.000601692	0.00750937	0.771689	-1.29586	5.53797	7.17643	0.375987	0.572182	0.133623	0.000601692	0.00750937	0.000190395	0.013879
ENSG00000111860.14	CEP85L	0.000603451	0.00751486	0.88932	-1.12445	18.5041	20.807	0.000199003	0.00242319	-0.521955	0.000603451	0.00751486	0.126046	0.470712
ENSG00000136261.15	BZW2	0.000603527	0.00751486	1.15373	1.15373	35.257	30.5591	0.0029973	0.0178677	0.428109	0.000603527	0.00751486	0.228801	0.608752
ENSG00000241839.10	PLEKHO2	0.000603671	0.00751486	0.850342	-1.176	22.5103	26.472	8.99639e-06	0.000278091	-0.603535	0.000603671	0.00751486	0.366051	0.732501
ENSG00000266962.2	HSD17B1-AS1	0.000605774	0.00753464	0.785326	-1.27336	6.71623	8.55216	0.0726964	0.190579	-0.267138	0.000605774	0.00753464	0.525273	0.831641
ENSG00000049323.16	LTBP1	0.000614148	0.00763231	0.641879	-1.55793	370.307	576.91	0.0229436	0.0817113	0.334809	0.000614148	0.00763231	0.896936	0.974874
ENSG00000156011.17	PSD3	0.000616742	0.00764599	1.26884	1.26884	249.638	196.745	6.10544e-05	0.00100401	-0.555658	0.000616742	0.00764599	0.0977398	0.424422
ENSG00000172432.19	GTPBP2	0.000617527	0.00764836	0.872101	-1.14666	27.4973	31.5299	0.602955	0.761791	0.0787406	0.000617527	0.00764836	0.68704	0.90259
ENSG00000122515.15	ZMIZ2	0.000619853	0.00767068	0.860774	-1.16175	18.9923	22.0642	0.55629	0.726255	-0.0890267	0.000619853	0.00767068	0.287395	0.670098
ENSG00000278616.1	BEND3P3	0.000622002	0.00769077	0.696491	-1.43577	5.14979	7.39391	0.0627673	0.171217	0.276598	0.000622002	0.00769077	0.945143	0.988454
ENSG00000204381.12	LAYN	0.000623567	0.00770363	0.707249	-1.41393	12.1294	17.1501	2.90204e-05	0.00059221	-0.575156	0.000623567	0.00770363	0.765177	0.934011
ENSG00000180447.7	GAS1	0.000629013	0.00776436	0.440182	-2.27179	10.7863	24.5043	0.00536571	0.027475	-0.403971	0.000629013	0.00776436	0.0491643	0.302561
ENSG00000090061.17	CCNK	0.00062978	0.00776729	1.09807	1.09807	57.4684	52.336	0.59339	0.753972	-0.0808189	0.00062978	0.00776729	0.051935	0.31225
ENSG00000173757.10	STAT5B	0.000631636	0.00778363	0.842885	-1.1864	22.2101	26.3501	0.0114003	0.0485466	-0.369899	0.000631636	0.00778363	0.261263	0.645536
ENSG00000070413.20	DGCR2	0.000634965	0.00781151	0.881526	-1.1344	47.4067	53.778	2.02285e-05	0.000466753	-0.58419	0.000634965	0.00781151	0.274392	0.659748
ENSG00000159792.10	PSKH1	0.000645323	0.00792563	0.814721	-1.22741	17.9514	22.0338	0.00820064	0.0378443	-0.385223	0.000645323	0.00792563	0.0716004	0.365409
ENSG00000012822.16	CALCOCO1	0.000646226	0.00793007	0.75718	-1.32069	32.3934	42.7817	0.936473	0.965387	0.0120839	0.000646226	0.00793007	0.44859	0.792659
ENSG00000186019.11	AC084219.4	0.000649995	0.00796964	0.773403	-1.29299	5.92779	7.66456	0.910242	0.951206	0.0170908	0.000649995	0.00796964	0.0962945	0.421418
ENSG00000151067.23	CACNA1C	0.000656376	0.00803444	0.706419	-1.41559	42.557	60.2433	0.075315	0.19552	-0.264816	0.000656376	0.00803444	0.871934	0.967373
ENSG00000182095.15	TNRC18	0.000659179	0.00805529	0.777521	-1.28614	92.1195	118.478	0.088986	0.219351	-0.253626	0.000659179	0.00805529	0.476413	0.809466
ENSG00000204580.14	DDR1	0.000661118	0.0080666	0.713802	-1.40095	15.1057	21.1623	0.00607934	0.030246	-0.398561	0.000661118	0.0080666	0.0142176	0.159997
ENSG00000108433.17	GOSR2	0.000661206	0.0080666	1.08906	1.08906	93.4642	85.8214	0.19367	0.375152	0.195167	0.000661206	0.0080666	0.000374836	0.0200442
ENSG00000235109.8	ZSCAN31	0.000661855	0.0080678	1.52607	1.52607	10.8021	7.07837	0.00614838	0.0304757	-0.398067	0.000661855	0.0080678	0.986695	0.994638
ENSG00000125733.18	TRIP10	0.000663792	0.00808469	0.844993	-1.18344	27.774	32.8689	0.506098	0.686543	-0.100556	0.000663792	0.00808469	0.157314	0.521366
ENSG00000100403.12	ZC3H7B	0.000665085	0.00808816	0.844008	-1.18482	81.7426	96.8505	2.08958e-06	0.000105939	-0.635463	0.000665085	0.00808816	0.0265119	0.224981
ENSG00000126351.13	THRA	0.00066975	0.00813022	0.796889	-1.25488	12.1769	15.2806	0.0664308	0.178903	-0.272978	0.00066975	0.00813022	0.0344061	0.255302
ENSG00000135249.8	RINT1	0.000671418	0.0081367	1.14073	1.14073	35.0445	30.7212	0.234964	0.425129	0.178615	0.000671418	0.0081367	0.0802946	0.388077
ENSG00000120727.13	PAIP2	0.000671557	0.0081367	1.13187	1.13187	47.3819	41.8615	0.346051	0.544295	-0.142136	0.000671557	0.0081367	0.772609	0.935019
ENSG00000154582.17	ELOC	0.00067201	0.0081367	1.1293	1.1293	35.063	31.0485	0.137751	0.297425	0.222205	0.00067201	0.0081367	0.450281	0.793735
ENSG00000159433.12	STARD9	0.000672505	0.0081367	0.709304	-1.40983	11.4012	16.0738	0.692387	0.818925	-0.0599275	0.000672505	0.0081367	0.0802675	0.388077
ENSG00000240445.6	FOXO3B	0.000673444	0.00814133	0.776988	-1.28702	10.5305	13.5529	0.910905	0.951576	-0.0169641	0.000673444	0.00814133	0.928524	0.983664
ENSG00000095383.20	TBC1D2	0.000675792	0.00815738	0.696454	-1.43585	12.428	17.8447	0.00104718	0.00825794	0.467718	0.000675792	0.00815738	0.238093	0.620101
ENSG00000116191.18	RALGPS2	0.000676385	0.00815738	0.657354	-1.52125	39.0324	59.378	0.00257095	0.0159956	-0.43419	0.000676385	0.00815738	0.760834	0.93172
ENSG00000090376.11	IRAK3	0.000676879	0.00815738	0.608349	-1.64379	4.50555	7.4062	0.00277505	0.0168728	-0.431176	0.000676879	0.00815738	0.954198	0.988912
ENSG00000076043.11	REXO2	0.000676998	0.00815738	1.1456	1.1456	69.334	60.5222	0.383635	0.579293	0.131514	0.000676998	0.00815738	0.613333	0.873904
ENSG00000164466.13	SFXN1	0.000682145	0.0082059	1.18438	1.18438	66.4671	56.1197	0.418605	0.612055	-0.122172	0.000682145	0.0082059	0.0100983	0.133785
ENSG00000169299.14	PGM2	0.000685605	0.00824076	1.50877	1.50877	51.2469	33.9659	0.224357	0.412807	0.182661	0.000685605	0.00824076	0.737153	0.92154
ENSG00000197442.10	MAP3K5	0.000688891	0.00827347	0.652272	-1.5331	14.2824	21.8963	2.16693e-05	0.000489212	-0.582488	0.000688891	0.00827347	0.178174	0.547403
ENSG00000183049.13	CAMK1D	0.000693862	0.00832635	0.436119	-2.29295	3.30449	7.57704	0.322352	0.521601	-0.149201	0.000693862	0.00832635	0.709074	0.912066
ENSG00000126464.14	PRR12	0.000697595	0.00836429	0.776162	-1.28839	23.123	29.7915	0.393473	0.588883	-0.128838	0.000697595	0.00836429	0.157092	0.521014
ENSG00000142875.19	PRKACB	0.000701768	0.00840058	1.25036	1.25036	45.7504	36.5898	0.000108298	0.0015346	-0.539756	0.000701768	0.00840058	0.640524	0.88487
ENSG00000169692.13	AGPAT2	0.000708806	0.0084779	0.846055	-1.18196	13.5548	16.0212	0.00313078	0.01843	-0.426362	0.000708806	0.0084779	0.351511	0.722529
ENSG00000096070.19	BRPF3	0.000711629	0.00850246	0.882922	-1.1326	40.3496	45.7001	0.61742	0.771683	0.0756244	0.000711629	0.00850246	0.000209847	0.0142655
ENSG00000135365.16	PHF21A	0.00071202	0.00850246	0.818806	-1.22129	18.544	22.6477	0.00300861	0.0179123	-0.427958	0.00071202	0.00850246	0.0712793	0.364024
ENSG00000178188.15	SH2B1	0.000713054	0.00850787	0.785887	-1.27245	22.3302	28.414	0.17288	0.347308	-0.204461	0.000713054	0.00850787	0.113937	0.451698
ENSG00000215039.7	CD27-AS1	0.000714509	0.00851244	0.674709	-1.48212	4.91092	7.27857	0.00208897	0.0137069	-0.442244	0.000714509	0.00851244	0.0229065	0.206796
ENSG00000099308.10	MAST3	0.000720627	0.00856337	0.840932	-1.18916	11.7361	13.956	0.0112644	0.0482153	-0.370469	0.000720627	0.00856337	0.674341	0.89809
ENSG00000023191.17	RNH1	0.000729479	0.00866152	0.808788	-1.23642	106.378	131.528	0.00572246	0.0288327	-0.401193	0.000729479	0.00866152	0.25681	0.640742
ENSG00000086065.14	CHMP5	0.000736504	0.00873786	1.15129	1.15129	33.485	29.0848	0.222729	0.410741	0.183293	0.000736504	0.00873786	0.524839	0.831524
ENSG00000118680.14	MYL12B	0.000737972	0.00874819	1.12919	1.12919	203	179.775	0.701976	0.82461	0.0579671	0.000737972	0.00874819	0.280728	0.664495
ENSG00000061273.18	HDAC7	0.000739158	0.00875131	0.832578	-1.20109	56.4146	67.759	0.623051	0.775361	-0.0744197	0.000739158	0.00875131	0.15031	0.510156
ENSG00000228300.14	FAM174C	0.00073943	0.00875131	0.810327	-1.23407	9.05642	11.1763	0.44113	0.63037	-0.116389	0.00073943	0.00875131	0.0177449	0.181544
ENSG00000148175.13	STOM	0.000744949	0.00880952	1.32995	1.32995	111.352	83.7267	2.26242e-08	8.70362e-06	-0.715723	0.000744949	0.00880952	0.770061	0.934394
ENSG00000184384.14	MAML2	0.000750541	0.00886134	0.878489	-1.13832	45.7942	52.1284	0.455162	0.641995	-0.112869	0.000750541	0.00886134	0.0063999	0.105866
ENSG00000137563.13	GGH	0.00075293	0.00887525	1.15167	1.15167	39.472	34.2736	0.126346	0.280234	-0.228685	0.00075293	0.00887525	0.42477	0.775483
ENSG00000101004.15	NINL	0.000761087	0.00896418	0.76326	-1.31017	6.67512	8.74553	0.125735	0.279259	-0.229044	0.000761087	0.00896418	0.0431326	0.284427
ENSG00000118197.14	DDX59	0.000762826	0.00897745	0.882459	-1.1332	7.91639	8.97083	0.0125141	0.0519445	-0.365431	0.000762826	0.00897745	0.773769	0.935652
ENSG00000124177.16	CHD6	0.00076498	0.00899557	0.800214	-1.24967	38.0518	47.552	0.00278163	0.0168994	-0.431082	0.00076498	0.00899557	0.394242	0.754104
ENSG00000143341.12	HMCN1	0.00076647	0.00900587	0.528335	-1.89274	131.173	248.276	0.0131503	0.0538959	0.36303	0.00076647	0.00900587	0.626524	0.878308
ENSG00000106009.16	BRAT1	0.000771953	0.00905577	0.830402	-1.20424	12.2659	14.771	0.00439068	0.0236428	-0.412482	0.000771953	0.00905577	0.138397	0.493208
ENSG00000155275.19	TRMT44	0.000780427	0.00914054	0.835783	-1.19648	6.03289	7.21825	0.223714	0.412211	-0.18291	0.000780427	0.00914054	0.0230781	0.207321
ENSG00000164418.22	GRIK2	0.000786047	0.00919166	1.79036	1.79036	38.8131	21.6789	0.402467	0.597219	0.126425	0.000786047	0.00919166	0.955203	0.989127
ENSG00000109519.13	GRPEL1	0.000789135	0.00920573	1.16556	1.16556	44.901	38.5229	0.691734	0.818616	0.0600613	0.000789135	0.00920573	0.772196	0.934844
ENSG00000274012.1	RN7SL2	0.000794254	0.00925808	0.70608	-1.41627	6094.9	8632.02	0.659207	0.79957	0.0667885	0.000794254	0.00925808	0.81852	0.950234
ENSG00000090565.17	RAB11FIP3	0.000796467	0.00927199	0.829287	-1.20586	24.3371	29.347	0.0327534	0.106628	-0.315398	0.000796467	0.00927199	0.0130942	0.153847
ENSG00000090054.15	SPTLC1	0.000796713	0.00927199	1.12376	1.12376	56.1296	49.9482	0.666545	0.803942	-0.0652601	0.000796713	0.00927199	0.379289	0.742167
ENSG00000171943.12	SRGAP2C	0.000798847	0.00928271	0.836759	-1.19509	37.5388	44.8621	0.315827	0.513996	-0.151203	0.000798847	0.00928271	0.455987	0.797018
ENSG00000143867.7	OSR1	0.000798901	0.00928271	0.64177	-1.55819	8.00961	12.4805	0.00362512	0.0205086	-0.420416	0.000798901	0.00928271	0.624005	0.876527
ENSG00000134153.10	EMC7	0.000802903	0.00932182	1.12596	1.12596	62.9112	55.8735	0.538897	0.713345	-0.0929621	0.000802903	0.00932182	0.0731385	0.37046
ENSG00000165886.5	UBTD1	0.000804288	0.0093305	0.827921	-1.20784	11.3805	13.7459	0.00500885	0.0260895	0.406917	0.000804288	0.0093305	0.0294319	0.235718
ENSG00000146701.12	MDH2	0.000805843	0.00934114	1.11124	1.11124	64.1783	57.7539	0.787379	0.880819	0.0408757	0.000805843	0.00934114	0.365977	0.732501
ENSG00000113615.13	SEC24A	0.000814823	0.00942757	1.11584	1.11584	94.9056	85.0528	0.507684	0.687385	0.100184	0.000814823	0.00942757	0.0296243	0.236664
ENSG00000134668.12	SPOCD1	0.000815229	0.00942757	0.805836	-1.24095	39.2763	48.7398	0.214347	0.400129	0.186601	0.000815229	0.00942757	0.344007	0.718105
ENSG00000146802.13	TMEM168	0.000817665	0.00944084	1.15869	1.15869	25.4559	21.9695	0.00860533	0.0392056	-0.383026	0.000817665	0.00944084	0.00145397	0.0450391
ENSG00000265808.4	SEC22B	0.000821977	0.00948316	1.18445	1.18445	187.831	158.581	0.00477799	0.0251915	-0.408921	0.000821977	0.00948316	0.00731053	0.112515
ENSG00000105443.15	CYTH2	0.000829837	0.00956631	0.816808	-1.22428	31.2532	38.2626	0.21882	0.405709	0.184825	0.000829837	0.00956631	0.00191373	0.0526078
ENSG00000143751.10	SDE2	0.000838341	0.00964916	1.16817	1.16817	39.3265	33.665	0.00513287	0.0266219	0.405873	0.000838341	0.00964916	0.434741	0.782942
ENSG00000143416.21	SELENBP1	0.000840962	0.00967172	0.548462	-1.82328	3.74276	6.8241	0.000131441	0.00177828	-0.534197	0.000840962	0.00967172	0.622256	0.876268
ENSG00000148219.18	ASTN2	0.000843849	0.00968918	0.750718	-1.33206	8.39873	11.1876	0.00255861	0.0159255	0.434378	0.000843849	0.00968918	0.962522	0.990441
ENSG00000006282.21	SPATA20	0.00084396	0.00968918	0.779722	-1.28251	27.6022	35.4	2.53324e-05	0.000548893	-0.57859	0.00084396	0.00968918	0.40311	0.760346
ENSG00000129467.14	ADCY4	0.000844464	0.00968918	0.17738	-5.63761	1.26671	7.14121	0.992743	0.996347	0.00137896	0.000844464	0.00968918	0.78354	0.93871
ENSG00000118705.17	RPN2	0.000847638	0.00971799	1.10732	1.10732	242.076	218.615	0.905584	0.947623	0.0179816	0.000847638	0.00971799	0.729738	0.919056
ENSG00000118046.16	STK11	0.00084835	0.00971854	0.784466	-1.27475	28.9695	36.929	0.094457	0.228644	-0.249523	0.00084835	0.00971854	0.378684	0.741874
ENSG00000176946.12	THAP4	0.00085106	0.00973592	0.861764	-1.16041	20.3203	23.5799	0.0549082	0.155582	-0.284973	0.00085106	0.00973592	0.311534	0.69144
ENSG00000258377.1	RP11-649E7.5	0.000851195	0.00973592	3.14264	3.14264	7.94823	2.52916	0.240488	0.4315	0.176558	0.000851195	0.00973592	0.288308	0.670098
ENSG00000173214.7	MFSD4B	0.000852138	0.0097391	1.17479	1.17479	51.7686	44.0663	0.100286	0.239041	0.245349	0.000852138	0.0097391	9.73174e-07	0.000475298
ENSG00000102034.17	ELF4	0.000853128	0.00974282	0.893513	-1.11918	25.9681	29.0629	0.193632	0.375129	-0.195183	0.000853128	0.00974282	0.55927	0.847939
ENSG00000134243.12	SORT1	0.000861256	0.00982223	0.0582434	-17.1693	1.71724	29.4839	0.509819	0.688784	0.0996827	0.000861256	0.00982223	0.726328	0.918077
ENSG00000082458.12	DLG3	0.000861423	0.00982223	0.566197	-1.76617	5.12085	9.04428	0.00252529	0.0157852	-0.434893	0.000861423	0.00982223	0.809203	0.947303
ENSG00000137628.18	DDX60	0.000863828	0.009842	0.482082	-2.07434	6.18893	12.8379	0.000230513	0.00271939	-0.517502	0.000863828	0.009842	0.618551	0.875399
ENSG00000260257.2	RP5-1085F17.3	0.00086825	0.00987702	1.25268	1.25268	7.65163	6.10821	0.0025369	0.015824	0.434713	0.00086825	0.00987702	0.820785	0.950234
ENSG00000023171.19	GRAMD1B	0.000869367	0.00988205	0.722588	-1.38391	12.2656	16.9745	0.0171161	0.0657193	-0.349967	0.000869367	0.00988205	0.294244	0.675006
ENSG00000198324.14	PHETA1	0.000875799	0.00993974	0.814813	-1.22728	8.99837	11.0435	0.19946	0.382275	0.192706	0.000875799	0.00993974	0.00697459	0.110239
ENSG00000202198.1	7SK	0.000882317	0.010006	0.672728	-1.48648	3598.1	5348.53	0.557771	0.72754	-0.0886942	0.000882317	0.010006	0.540431	0.839144
ENSG00000162458.13	FBLIM1	0.000883796	0.010015	0.787347	-1.27009	72.8185	92.4859	0.0677474	0.181369	0.271715	0.000883796	0.010015	0.119247	0.460035
ENSG00000171246.6	NPTX1	0.000890517	0.0100833	0.4903	-2.03957	15.0101	30.6141	3.87242e-06	0.000158932	-0.6224	0.000890517	0.0100833	0.952898	0.98881
ENSG00000143320.9	CRABP2	0.000893462	0.0101089	0.475065	-2.10497	41.0997	86.5137	0.00641006	0.0313381	-0.396239	0.000893462	0.0101089	0.948192	0.988626
ENSG00000154529.15	CNTNAP3B	0.000895224	0.0101182	0.130268	-7.6765	1.29813	9.96505	0.330855	0.530381	0.14663	0.000895224	0.0101182	0.916483	0.980193
ENSG00000128463.13	EMC4	0.000895669	0.0101182	1.12552	1.12552	39.13	34.766	0.123778	0.276421	-0.230204	0.000895669	0.0101182	0.877993	0.969139
ENSG00000118855.21	MFSD1	0.000910573	0.0102629	1.27899	1.27899	119.337	93.3057	0.778649	0.874635	0.0425964	0.000910573	0.0102629	0.54418	0.841091
ENSG00000154277.13	UCHL1	0.000916641	0.0103233	1.38651	1.38651	248.895	179.513	0.976721	0.989073	-0.00442411	0.000916641	0.0103233	0.634532	0.882419
ENSG00000225697.13	SLC26A6	0.000918361	0.0103347	0.794205	-1.25912	11.4218	14.3814	0.240253	0.431184	-0.176645	0.000918361	0.0103347	0.00659812	0.106824
ENSG00000183291.17	SELENOF	0.000920069	0.010346	1.14827	1.14827	83.663	72.8604	0.231428	0.420861	0.17995	0.000920069	0.010346	0.413693	0.766493
ENSG00000110046.13	ATG2A	0.000920963	0.0103481	0.874958	-1.14291	15.7928	18.0497	0.000393218	0.00399718	-0.500787	0.000920963	0.0103481	0.30869	0.689297
ENSG00000011523.14	CEP68	0.000922722	0.0103599	0.825176	-1.21186	13.222	16.0232	0.0195821	0.0726003	-0.343091	0.000922722	0.0103599	0.871232	0.967373
ENSG00000145779.8	TNFAIP8	0.00092697	0.0103997	0.644573	-1.55141	19.3986	30.0952	0.543738	0.71741	-0.0918609	0.00092697	0.0103997	0.956665	0.989306
ENSG00000261553.5	RP11-29G8.3	0.000927903	0.0103997	0.601654	-1.66209	17.3269	28.7988	0.165746	0.337764	0.207835	0.000927903	0.0103997	0.893799	0.974444
ENSG00000170017.12	ALCAM	0.000928395	0.0103997	0.748661	-1.33572	410.96	548.926	0.000684393	0.0060313	0.482487	0.000928395	0.0103997	0.00219071	0.056952
ENSG00000117614.10	SYF2	0.000935801	0.0104747	1.15607	1.15607	19.1799	16.5907	0.0296423	0.0990464	-0.320958	0.000935801	0.0104747	0.41098	0.765555
ENSG00000136231.14	IGF2BP3	0.000939945	0.0105068	0.600491	-1.6653	39.6458	66.0223	0.977496	0.989312	-0.00427682	0.000939945	0.0105068	0.869052	0.966772
ENSG00000115267.9	IFIH1	0.000940107	0.0105068	0.22105	-4.52386	1.12444	5.0868	0.019608	0.0726229	-0.343022	0.000940107	0.0105068	0.889792	0.973291
ENSG00000185621.11	LMLN	0.00094376	0.0105396	1.09487	1.09487	15.3425	14.0131	0.00380639	0.0213356	-0.418413	0.00094376	0.0105396	0.822689	0.950698
ENSG00000198793.13	MTOR	0.000946444	0.0105598	0.931974	-1.07299	71.1544	76.3481	0.077707	0.199783	-0.262749	0.000946444	0.0105598	0.615438	0.874476
ENSG00000115944.15	COX7A2L	0.000947006	0.0105598	1.14861	1.14861	75.9822	66.1516	0.745217	0.85264	0.0492377	0.000947006	0.0105598	0.00280816	0.0667942
ENSG00000251158.1	RP11-98J23.1	0.000950454	0.0105654	0.535827	-1.86627	4.17495	7.7916	0.842754	0.913114	-0.0300692	0.000950454	0.0105654	0.0826663	0.393639
ENSG00000115946.8	PNO1	0.00095172	0.0105654	1.21329	1.21329	15.4636	12.7452	0.407268	0.601723	0.125149	0.00095172	0.0105654	0.746837	0.926715
ENSG00000166780.11	BMERB1	0.000952348	0.0105654	0.699566	-1.42946	17.064	24.3922	0.0993954	0.237576	-0.245974	0.000952348	0.0105654	0.849049	0.959379
ENSG00000146426.19	TIAM2	0.000952518	0.0105654	0.809932	-1.23467	6.63165	8.18791	8.46034e-05	0.00128003	-0.546706	0.000952518	0.0105654	0.276625	0.661146
ENSG00000082153.18	BZW1	0.000952557	0.0105654	1.18383	1.18383	345.288	291.669	4.92607e-05	0.000858556	-0.561412	0.000952557	0.0105654	0.00152663	0.0463178
ENSG00000136999.5	CCN3	0.000953681	0.0105698	1.73521	1.73521	7.21023	4.15526	1.02159e-07	1.64487e-05	-0.691674	0.000953681	0.0105698	0.741009	0.924016
ENSG00000070476.15	ZXDC	0.000958869	0.0106193	0.872589	-1.14601	14.8812	17.0541	0.973273	0.98763	-0.00507961	0.000958869	0.0106193	0.0686599	0.358206
ENSG00000213949.10	ITGA1	0.000959756	0.0106211	0.649574	-1.53947	17.8331	27.4535	0.0466959	0.137913	0.294828	0.000959756	0.0106211	0.297601	0.67793
ENSG00000175395.16	ZNF25	0.00096158	0.0106333	1.17865	1.17865	11.0154	9.34575	0.0379873	0.119313	-0.306959	0.00096158	0.0106333	0.132441	0.482238
ENSG00000103126.15	AXIN1	0.000969484	0.0106814	0.822784	-1.21539	17.7648	21.5911	0.329654	0.529209	-0.146991	0.000969484	0.0106814	0.0609519	0.337131
ENSG00000074695.6	LMAN1	0.000970566	0.0106814	1.20555	1.20555	401.477	333.024	0.891368	0.940403	0.0207044	0.000970566	0.0106814	0.0119982	0.146991
ENSG00000119574.13	ZBTB45	0.00097065	0.0106814	0.864207	-1.15713	8.83133	10.219	0.249064	0.440842	-0.173426	0.00097065	0.0106814	0.00421285	0.0839733
ENSG00000145147.20	SLIT2	0.000973526	0.0107008	0.667654	-1.49778	107.454	160.943	7.06313e-07	5.20045e-05	-0.657047	0.000973526	0.0107008	0.604816	0.870411
ENSG00000181090.21	EHMT1	0.000986496	0.010819	0.836315	-1.19572	33.1189	39.601	0.415136	0.609049	-0.123078	0.000986496	0.010819	0.0269536	0.227019
ENSG00000198382.9	UVRAG	0.000989501	0.0108357	0.892425	-1.12054	19.1003	21.4027	0.212049	0.397765	-0.187524	0.000989501	0.0108357	0.41769	0.769326
ENSG00000145439.12	CBR4	0.000993938	0.0108762	1.19995	1.19995	10.1085	8.42414	0.00114794	0.00885709	-0.46444	0.000993938	0.0108762	0.315495	0.695682
ENSG00000168502.17	MTCL1	0.000998608	0.0109191	0.804397	-1.24317	47.2722	58.7673	0.0261675	0.0905757	-0.327773	0.000998608	0.0109191	0.918467	0.980821
ENSG00000128283.7	CDC42EP1	0.0010039	0.0109688	0.785636	-1.27285	24.8198	31.5919	0.235368	0.425439	0.178464	0.0010039	0.0109688	0.224464	0.6046
ENSG00000241741.1	RPL7AP30	0.00100842	0.01101	1.38816	1.38816	25.9478	18.6923	0.958028	0.978667	-0.00797911	0.00100842	0.01101	0.417527	0.769122
ENSG00000165626.18	BEND7	0.00101346	0.0110485	1.33308	1.33308	11.3287	8.49813	0.00187443	0.0126855	0.446373	0.00101346	0.0110485	0.579103	0.856208
ENSG00000173327.8	MAP3K11	0.0010207	0.0111027	0.836265	-1.19579	33.3528	39.8831	0.372675	0.569448	-0.134544	0.0010207	0.0111027	0.0497381	0.304414
ENSG00000213793.5	ZNF888	0.00102402	0.0111223	0.784607	-1.27452	8.18452	10.4314	0.379515	0.575002	-0.132647	0.00102402	0.0111223	0.226725	0.607168
ENSG00000161513.12	FDXR	0.00102848	0.0111624	0.687748	-1.45402	7.12414	10.3586	0.00941799	0.042148	-0.37887	0.00102848	0.0111624	0.531128	0.834163
ENSG00000163872.16	YEATS2	0.00103201	0.0111924	0.895326	-1.11691	55.9904	62.5364	8.07527e-05	0.00123635	-0.548	0.00103201	0.0111924	0.534305	0.836483
ENSG00000110497.15	AMBRA1	0.00103331	0.0111982	0.886753	-1.12771	21.1819	23.8871	0.0238366	0.0841374	-0.332781	0.00103331	0.0111982	0.0578544	0.329197
ENSG00000136240.10	KDELR2	0.0010344	0.0112018	1.13855	1.13855	421.015	369.783	0.126126	0.279846	0.228814	0.0010344	0.0112018	0.765313	0.934011
ENSG00000144711.16	IQSEC1	0.00104167	0.0112722	0.816086	-1.22536	28.9471	35.4706	0.0509654	0.147403	-0.289544	0.00104167	0.0112722	0.631654	0.880687
ENSG00000171928.14	TVP23B	0.00104854	0.0113214	1.22962	1.22962	66.7513	54.286	0.791042	0.883343	0.0401552	0.00104854	0.0113214	0.893449	0.974444
ENSG00000007376.8	RPUSD1	0.00104989	0.0113216	0.837176	-1.19449	10.6379	12.7068	0.789698	0.882515	-0.0404196	0.00104989	0.0113216	0.295613	0.676114
ENSG00000175634.15	RPS6KB2	0.0010501	0.0113216	0.862011	-1.16008	16.9419	19.654	0.336147	0.535408	-0.145051	0.0010501	0.0113216	0.337032	0.713095
ENSG00000240230.6	COX19	0.00105852	0.011404	1.14358	1.14358	20.084	17.5624	0.671545	0.806911	0.0642224	0.00105852	0.011404	0.297549	0.67793
ENSG00000157110.16	RBPMS	0.0010594	0.011405	0.778824	-1.28399	23.8845	30.6674	0.000266588	0.00302326	-0.513035	0.0010594	0.011405	0.527146	0.831971
ENSG00000134109.11	EDEM1	0.00106027	0.0114061	1.2357	1.2357	152.576	123.474	0.186579	0.366309	0.198253	0.00106027	0.0114061	0.0835917	0.39528
ENSG00000132286.12	TIMM10B	0.00106194	0.0114157	1.12904	1.12904	38.9591	34.5065	0.593373	0.753972	0.0808226	0.00106194	0.0114157	0.755137	0.929224
ENSG00000130175.10	PRKCSH	0.0010629	0.0114176	0.892927	-1.11991	99.488	111.418	0.0492951	0.143871	-0.291567	0.0010629	0.0114176	0.00620851	0.104774
ENSG00000149256.16	TENM4	0.00106461	0.0114209	0.625147	-1.59962	79.6194	127.361	1.47023e-07	1.94514e-05	0.685498	0.00106461	0.0114209	0.653148	0.890005
ENSG00000250317.8	SMIM20	0.00106476	0.0114209	1.19741	1.19741	10.641	8.88664	0.0167744	0.0648322	-0.350984	0.00106476	0.0114209	0.192743	0.565871
ENSG00000080845.19	DLGAP4	0.00106934	0.0114532	0.853778	-1.17126	66.2352	77.579	0.0868573	0.215774	0.255276	0.00106934	0.0114532	0.000201597	0.0142655
ENSG00000169696.16	ASPSCR1	0.00107489	0.0115042	0.81348	-1.22929	10.1749	12.5079	0.0128392	0.0528129	-0.364192	0.00107489	0.0115042	0.0724828	0.368304
ENSG00000064687.13	ABCA7	0.00107766	0.0115255	0.631493	-1.58355	3.03313	4.80311	5.09461e-05	0.000879226	-0.560517	0.00107766	0.0115255	0.706702	0.910614
ENSG00000104679.12	R3HCC1	0.00108055	0.0115479	0.790441	-1.26512	12.1984	15.4324	0.624419	0.776324	-0.0741278	0.00108055	0.0115479	0.716075	0.914808
ENSG00000110455.14	ACCS	0.00108346	0.0115706	0.573159	-1.74472	3.49502	6.09783	0.00122544	0.00926481	-0.462088	0.00108346	0.0115706	0.410797	0.765555
ENSG00000167617.3	CDC42EP5	0.00108681	0.0115923	0.687982	-1.45353	4.79374	6.96783	0.00228389	0.0146506	-0.438807	0.00108681	0.0115923	0.139889	0.494728
ENSG00000241081.1	RPL22P2	0.00108727	0.0115923	0.729082	-1.37159	6.69929	9.18866	0.256058	0.448776	-0.170926	0.00108727	0.0115923	0.455685	0.796846
ENSG00000126461.15	SCAF1	0.00108787	0.0115923	0.808272	-1.23721	49.1583	60.819	0.272654	0.467407	-0.165171	0.00108787	0.0115923	0.112827	0.449835
ENSG00000128311.14	TST	0.00108901	0.0115961	0.799909	-1.25014	9.17052	11.4645	0.43722	0.627408	0.117381	0.00108901	0.0115961	0.863536	0.965771
ENSG00000215156.5	RP11-1023L17.2	0.00109237	0.011623	0.636853	-1.57022	11.3739	17.8595	0.801656	0.889079	0.0380724	0.00109237	0.011623	0.126353	0.471074
ENSG00000135114.13	OASL	0.00109312	0.011623	0.273227	-3.65997	0.989402	3.62118	0.185741	0.365029	-0.198623	0.00109312	0.011623	0.105053	0.437869
ENSG00000170889.14	RPS9	0.0010946	0.0116302	0.828385	-1.20717	180.899	218.376	0.23596	0.426033	-0.178242	0.0010946	0.0116302	0.239363	0.620685
ENSG00000169251.13	NMD3	0.00109736	0.0116511	1.10853	1.10853	50.9404	45.953	0.852281	0.917803	0.0282263	0.00109736	0.0116511	0.000506148	0.0237695
ENSG00000106948.17	AKNA	0.00110463	0.0117121	0.803439	-1.24465	5.36772	6.68093	5.29475e-06	0.000192982	-0.615541	0.00110463	0.0117121	0.319135	0.696968
ENSG00000138642.15	HERC6	0.00110471	0.0117121	0.212569	-4.70435	1.39891	6.58096	0.0101063	0.0443744	-0.375585	0.00110471	0.0117121	0.719508	0.915604
ENSG00000008710.20	PKD1	0.0011083	0.0117417	0.797309	-1.25422	130.739	163.976	0.178079	0.354561	-0.202065	0.0011083	0.0117417	0.222485	0.60334
ENSG00000163393.13	SLC22A15	0.00111257	0.0117618	1.4442	1.4442	13.0318	9.02351	0.003057	0.0181414	0.427319	0.00111257	0.0117618	0.969252	0.992162
ENSG00000064999.15	ANKS1A	0.00111265	0.0117618	0.875996	-1.14156	19.947	22.7707	0.0454252	0.135349	-0.296477	0.00111265	0.0117618	0.000140044	0.0113193
ENSG00000114383.10	TUSC2	0.0011134	0.0117618	0.873242	-1.14516	12.3973	14.1968	0.0543344	0.154225	-0.285621	0.0011134	0.0117618	0.428541	0.77799
ENSG00000198728.11	LDB1	0.00111935	0.0118161	0.859088	-1.16403	21.7306	25.295	0.150042	0.316365	-0.215654	0.00111935	0.0118161	0.0490345	0.302561
ENSG00000159267.17	HLCS	0.00112019	0.0118164	1.13615	1.13615	35.4156	31.1715	0.182768	0.360823	-0.199946	0.00112019	0.0118164	0.719089	0.91557
ENSG00000132003.9	ZSWIM4	0.00112116	0.0118181	0.625462	-1.59882	6.17577	9.87394	8.72299e-05	0.00131221	0.545854	0.00112116	0.0118181	0.900753	0.975876
ENSG00000015568.13	RGPD5	0.00112283	0.0118272	1.27484	1.27484	71.5353	56.1133	0.039101	0.121999	0.305288	0.00112283	0.0118272	0.303542	0.683569
ENSG00000204264.12	PSMB8	0.00112374	0.0118284	0.520633	-1.92074	6.01737	11.5578	1.09253e-05	0.000316986	-0.59901	0.00112374	0.0118284	0.611795	0.873413
ENSG00000174353.17	STAG3L3	0.00113719	0.0119441	1.19992	1.19992	22.3083	18.5914	0.0402861	0.12453	-0.303552	0.00113719	0.0119441	0.570954	0.852438
ENSG00000172575.12	RASGRP1	0.00114052	0.0119634	0.678206	-1.47448	3.46615	5.11077	0.230129	0.419071	-0.180444	0.00114052	0.0119634	0.364608	0.731738
ENSG00000213676.13	ATF6B	0.00114066	0.0119634	0.857902	-1.16563	23.8828	27.8386	1.50943e-06	8.31433e-05	-0.642114	0.00114066	0.0119634	0.0529055	0.314855
ENSG00000171067.11	C11orf24	0.00114156	0.0119644	1.13831	1.13831	52.8704	46.4464	0.899547	0.94469	0.0191372	0.00114156	0.0119644	0.799029	0.944253
ENSG00000269001.2	ZNF818P	0.00114738	0.0120082	0.747785	-1.33728	5.92275	7.9204	0.10982	0.254264	-0.238907	0.00114738	0.0120082	0.376417	0.740503
ENSG00000172932.16	ANKRD13D	0.00114937	0.0120159	0.872955	-1.14553	13.7278	15.7257	0.00592409	0.0296548	-0.399689	0.00114937	0.0120159	8.07287e-05	0.00827159
ENSG00000064012.22	CASP8	0.00114976	0.0120159	0.749562	-1.33411	9.72245	12.9708	0.00153506	0.0109576	-0.453851	0.00114976	0.0120159	0.51203	0.824243
ENSG00000198727.2	MT-CYB	0.00115073	0.0120175	1.25165	1.25165	1409.54	1126.15	0.199291	0.382149	0.192777	0.00115073	0.0120175	0.0488737	0.302151
ENSG00000068724.17	TTC7A	0.00115522	0.0120558	0.822037	-1.21649	22.2571	27.0756	0.847631	0.915554	-0.0291254	0.00115522	0.0120558	0.651221	0.888992
ENSG00000007520.4	TSR3	0.00116176	0.0121153	0.8591	-1.16401	15.9635	18.5816	0.27265	0.467407	-0.165172	0.00116176	0.0121153	0.0164156	0.174165
ENSG00000215717.7	TMEM167B	0.00116924	0.0121697	1.17426	1.17426	52.8864	45.038	0.116565	0.264833	-0.234603	0.00116924	0.0121697	0.0105599	0.137288
ENSG00000160209.19	PDXK	0.00116929	0.0121697	0.881654	-1.13423	103.884	117.829	0.504871	0.68545	0.100845	0.00116929	0.0121697	0.240846	0.622621
ENSG00000146540.15	C7orf50	0.00117023	0.0121697	0.807845	-1.23786	17.2733	21.382	0.000776463	0.00662594	-0.478173	0.00117023	0.0121697	0.00818457	0.120161
ENSG00000107882.12	SUFU	0.00117029	0.0121697	0.862272	-1.15973	15.2788	17.7192	0.0113735	0.0484854	-0.370011	0.00117029	0.0121697	0.0584671	0.330628
ENSG00000068308.14	OTUD5	0.00117732	0.0122341	0.867744	-1.15241	24.9865	28.7948	0.938158	0.96598	-0.0117626	0.00117732	0.0122341	0.987466	0.995137
ENSG00000181381.15	DDX60L	0.00117865	0.0122392	0.686884	-1.45585	17.9406	26.1188	0.00647256	0.0316015	-0.395811	0.00117865	0.0122392	0.487968	0.816177
ENSG00000155034.19	FBXL18	0.0011815	0.0122601	0.823693	-1.21404	36.9207	44.8234	0.557466	0.727271	0.0887627	0.0011815	0.0122601	0.0260303	0.222064
ENSG00000050748.18	MAPK9	0.00118501	0.0122879	1.12609	1.12609	36.9201	32.786	0.0111898	0.0479815	-0.370785	0.00118501	0.0122879	0.773989	0.935652
ENSG00000172819.17	RARG	0.00118611	0.0122906	0.728923	-1.37189	20.8569	28.6133	5.63719e-06	0.000198248	-0.614147	0.00118611	0.0122906	0.0582092	0.3301
ENSG00000160959.8	LRRC14	0.0011982	0.0123984	0.849632	-1.17698	16.9546	19.9552	0.0196036	0.0726229	-0.343034	0.0011982	0.0123984	0.111466	0.447121
ENSG00000112414.15	ADGRG6	0.00119988	0.0124069	1.6075	1.6075	40.4454	25.1604	0.996822	0.998216	0.000603921	0.00119988	0.0124069	0.328539	0.70428
ENSG00000185885.17	IFITM1	0.00120434	0.0124355	0.328761	-3.04172	2.77885	8.45248	0.0142417	0.0571599	-0.359133	0.00120434	0.0124355	0.424083	0.775062
ENSG00000171865.10	RNASEH1	0.00120757	0.01246	1.13833	1.13833	77.31	67.9151	0.42677	0.618683	-0.120056	0.00120757	0.01246	0.000373349	0.0200442
ENSG00000068650.19	ATP11A	0.00121546	0.0125238	1.15636	1.15636	38.5496	33.3371	0.550014	0.721662	-0.09044	0.00121546	0.0125238	0.750945	0.927809
ENSG00000120860.11	WASHC3	0.00122047	0.0125666	1.19267	1.19267	13.8437	11.6073	4.26481e-05	0.000769557	-0.565217	0.00122047	0.0125666	0.116049	0.455005
ENSG00000227008.2	RPS24P19	0.00122349	0.0125808	0.768828	-1.30068	14.0862	18.3216	0.399858	0.595108	-0.127121	0.00122349	0.0125808	0.727583	0.91857
ENSG00000184635.16	ZNF93	0.00122356	0.0125808	0.74872	-1.33561	6.42673	8.58362	0.00272914	0.0166892	0.431836	0.00122356	0.0125808	0.212463	0.593242
ENSG00000169221.14	TBC1D10B	0.0012253	0.0125898	0.838115	-1.19315	45.0837	53.7918	0.580926	0.744939	-0.0835495	0.0012253	0.0125898	0.0167535	0.176472
ENSG00000205746.9	PKD1P4	0.00123762	0.0126917	0.708399	-1.41163	9.06027	12.7898	0.900114	0.944859	-0.0190284	0.00123762	0.0126917	0.481988	0.812492
ENSG00000166169.17	POLL	0.00123781	0.0126917	0.846791	-1.18093	7.41416	8.75559	0.0270512	0.0926736	-0.325972	0.00123781	0.0126917	0.627169	0.878517
ENSG00000125977.7	EIF2S2	0.00124097	0.0127151	1.14862	1.14862	83.1373	72.3801	0.303482	0.500915	0.155064	0.00124097	0.0127151	0.00214312	0.0561585
ENSG00000160703.16	NLRX1	0.00124322	0.0127293	0.81496	-1.22705	7.42381	9.10942	2.70845e-08	8.80859e-06	-0.712975	0.00124322	0.0127293	0.210605	0.590242
ENSG00000131711.15	MAP1B	0.00125142	0.0128044	1.15641	1.15641	1663.14	1438.2	0.0907521	0.222193	-0.252281	0.00125142	0.0128044	0.145229	0.50309
ENSG00000040633.13	PHF23	0.00125397	0.0128215	0.870392	-1.14891	27.6536	31.7714	0.636188	0.783182	0.0716267	0.00125397	0.0128215	0.00181373	0.0514018
ENSG00000173641.18	HSPB7	0.00125516	0.0128247	0.250738	-3.98823	4.67129	18.6302	0.781172	0.87661	-0.0420986	0.00125516	0.0128247	0.219081	0.60082
ENSG00000177432.8	NAP1L5	0.00125645	0.0128289	1.24066	1.24066	12.5673	10.1296	0.75079	0.856714	0.0481245	0.00125645	0.0128289	0.604883	0.870411
ENSG00000204946.10	ZNF783	0.00125809	0.0128367	0.821171	-1.21777	9.95872	12.1275	0.938256	0.966012	0.0117441	0.00125809	0.0128367	0.358593	0.728266
ENSG00000160688.19	FLAD1	0.00126187	0.0128554	0.867116	-1.15325	10.3302	11.9133	0.880139	0.934343	0.0228594	0.00126187	0.0128554	0.118876	0.459364
ENSG00000117862.13	TXNDC12	0.00126254	0.0128554	1.16241	1.16241	35.4345	30.4836	0.260866	0.45416	0.169234	0.00126254	0.0128554	0.62365	0.87652
ENSG00000081059.20	TCF7	0.00126255	0.0128554	0.717067	-1.39457	11.9652	16.6863	0.729418	0.842609	-0.0524074	0.00126255	0.0128554	0.0502169	0.306074
ENSG00000119917.15	IFIT3	0.00127058	0.0129136	0.376721	-2.65449	9.24672	24.5453	0.00434524	0.0234586	-0.412918	0.00127058	0.0129136	0.219197	0.60082
ENSG00000112208.11	BAG2	0.00127091	0.0129136	0.813188	-1.22973	30.9468	38.0562	2.75885e-05	0.000570415	-0.576439	0.00127091	0.0129136	0.537193	0.837578
ENSG00000064601.21	CTSA	0.00127425	0.0129385	0.875956	-1.14161	65.0643	74.278	4.04188e-06	0.000163596	-0.621471	0.00127425	0.0129385	0.299405	0.679504
ENSG00000129422.14	MTUS1	0.0012793	0.0129809	2.48175	2.48175	5.85695	2.36	0.217357	0.403792	-0.185403	0.0012793	0.0129809	0.648737	0.888488
ENSG00000101246.20	ARFRP1	0.00128239	0.0130032	0.874097	-1.14404	27.3244	31.2602	0.081348	0.20632	-0.259697	0.00128239	0.0130032	0.419585	0.770199
ENSG00000181061.14	HIGD1A	0.00128599	0.0130216	1.16605	1.16605	60.6072	51.9763	0.23943	0.430038	-0.17695	0.00128599	0.0130216	0.00633549	0.105366
ENSG00000145246.14	ATP10D	0.00128792	0.0130241	1.2388	1.2388	83.177	67.143	0.00183241	0.0124935	-0.44723	0.00128792	0.0130241	0.533848	0.836124
ENSG00000198618.5	PPIAP22	0.00129137	0.01304	1.10708	1.10708	168.845	152.513	0.753514	0.858581	-0.0475813	0.00129137	0.01304	0.0680374	0.35705
ENSG00000168005.9	SPINDOC	0.00129666	0.0130845	0.805201	-1.24193	13.2887	16.5035	0.826448	0.904137	0.0332338	0.00129666	0.0130845	0.070868	0.363548
ENSG00000115661.14	STK16	0.00130159	0.0131252	0.890767	-1.12263	8.35542	9.38003	8.88437e-05	0.0013256	-0.545342	0.00130159	0.0131252	0.0110875	0.140775
ENSG00000038358.15	EDC4	0.00130392	0.0131396	0.831403	-1.20279	36.8598	44.3345	0.455751	0.642515	-0.112722	0.00130392	0.0131396	0.271275	0.657414
ENSG00000157483.9	MYO1E	0.0013159	0.0132513	0.812788	-1.23033	33.3259	41.002	3.69732e-05	0.000702635	0.568941	0.0013159	0.0132513	0.385027	0.746911
ENSG00000213599.10	SLX1A-SULT1A3	0.00132271	0.0133107	0.790988	-1.26424	7.84025	9.91197	0.177755	0.354109	-0.202213	0.00132271	0.0133107	0.000611976	0.027421
ENSG00000064651.14	SLC12A2	0.00132977	0.0133542	0.639027	-1.56488	50.806	79.5054	0.364538	0.561996	-0.136829	0.00132977	0.0133542	0.713013	0.913928
ENSG00000100065.15	CARD10	0.00133318	0.0133792	0.58624	-1.70579	3.60036	6.14144	0.00848269	0.0388235	-0.383682	0.00133318	0.0133792	0.487546	0.815751
ENSG00000142657.21	PGD	0.00133887	0.0134271	0.765236	-1.30679	129.442	169.152	2.36005e-07	2.57915e-05	-0.67724	0.00133887	0.0134271	0.11297	0.45028
ENSG00000177548.13	RABEP2	0.0013399	0.0134283	0.808974	-1.23613	13.8971	17.1786	0.863755	0.92533	0.0260121	0.0013399	0.0134283	0.0405477	0.276972
ENSG00000137171.15	KLC4	0.00134815	0.0135018	0.842256	-1.18729	6.47697	7.69002	0.0171429	0.065805	0.349887	0.00134815	0.0135018	0.000161339	0.0123177
ENSG00000183826.18	BTBD9	0.0013527	0.0135381	0.824551	-1.21278	20.0868	24.361	0.214457	0.400195	-0.186557	0.0013527	0.0135381	0.3906	0.751159
ENSG00000175602.4	CCDC85B	0.00135382	0.0135401	0.690976	-1.44723	21.9847	31.8168	4.61535e-06	0.000176564	-0.618572	0.00135382	0.0135401	0.54518	0.841371
ENSG00000283196.2	LSP1P5	0.00135932	0.0135858	1.27084	1.27084	16.8217	13.2366	0.587606	0.749835	-0.0820828	0.00135932	0.0135858	0.108723	0.442871
ENSG00000174038.13	C9orf131	0.0013621	0.0136043	0.76816	-1.30181	4.04516	5.26603	0.685364	0.814102	0.0613693	0.0013621	0.0136043	0.117757	0.457509
ENSG00000136247.15	ZDHHC4	0.00136448	0.0136188	1.15814	1.15814	14.8671	12.8371	0.000486443	0.00469524	-0.493881	0.00136448	0.0136188	0.233473	0.614267
ENSG00000159128.15	IFNGR2	0.00137313	0.0136686	0.810735	-1.23345	43.158	53.2331	0.0010582	0.00832245	0.467346	0.00137313	0.0136686	0.160747	0.526316
ENSG00000198467.16	TPM2	0.00137817	0.0136995	0.78431	-1.27501	494.748	630.807	0.0727819	0.190633	0.267062	0.00137817	0.0136995	0.397674	0.756822
ENSG00000266412.6	NCOA4	0.0013794	0.0137024	1.13595	1.13595	149.083	131.241	0.000178427	0.00220803	-0.525222	0.0013794	0.0137024	0.834126	0.953919
ENSG00000133135.14	RNF128	0.00138753	0.0137645	0.267724	-3.73519	1.12348	4.19642	0.832561	0.907303	0.0320458	0.00138753	0.0137645	0.0250806	0.217187
ENSG00000164880.16	INTS1	0.00140191	0.0138738	0.864114	-1.15726	65.3479	75.6241	0.170799	0.344727	-0.205435	0.00140191	0.0138738	0.932182	0.984975
ENSG00000129474.16	AJUBA	0.00140209	0.0138738	0.773081	-1.29353	34.9706	45.2354	0.733701	0.845055	-0.051546	0.00140209	0.0138738	0.745922	0.926238
ENSG00000149294.17	NCAM1	0.00140234	0.0138738	2.50137	2.50137	12.5764	5.02781	0.994546	0.9972	0.00103641	0.00140234	0.0138738	0.872731	0.967373
ENSG00000136235.17	GPNMB	0.00140499	0.0138855	0.6933	-1.44238	48.4295	69.8536	0.0520869	0.149688	-0.288216	0.00140499	0.0138855	0.238412	0.620101
ENSG00000204520.14	MICA	0.00140542	0.0138855	0.781123	-1.28021	27.4008	35.0788	0.972348	0.987102	0.00525551	0.00140542	0.0138855	0.195949	0.571354
ENSG00000072958.9	AP1M1	0.00141279	0.0139395	0.907338	-1.10213	49.7332	54.8122	0.136667	0.295983	-0.222803	0.00141279	0.0139395	0.0532127	0.315725
ENSG00000173706.14	HEG1	0.00142121	0.0139943	1.22798	1.22798	621.09	505.782	1.41365e-07	1.92212e-05	-0.686171	0.00142121	0.0139943	0.0768369	0.379105
ENSG00000102287.19	GABRE	0.00142349	0.0140073	0.531175	-1.88262	8.65047	16.2855	0.00616412	0.0305335	-0.397955	0.00142349	0.0140073	0.378993	0.741914
ENSG00000138131.4	LOXL4	0.00142951	0.0140572	0.363453	-2.75139	6.60766	18.1802	0.0293851	0.098434	-0.321439	0.00142951	0.0140572	0.339497	0.715289
ENSG00000270392.2	PFN1P2	0.00143392	0.0140857	1.2361	1.2361	6.64297	5.37413	0.170981	0.344745	-0.205349	0.00143392	0.0140857	0.18227	0.552627
ENSG00000008853.17	RHOBTB2	0.00143434	0.0140857	0.83589	-1.19633	21.5376	25.766	0.0191927	0.0715642	-0.344126	0.00143434	0.0140857	0.0102749	0.135141
ENSG00000059573.9	ALDH18A1	0.00143566	0.0140873	1.10697	1.10697	110.56	99.8754	0.659214	0.79957	-0.066787	0.00143566	0.0140873	0.000350317	0.0196387
ENSG00000211450.10	SELENOH	0.00143642	0.0140873	0.839079	-1.19178	23.5786	28.1005	0.0167934	0.0648773	-0.350927	0.00143642	0.0140873	0.758776	0.931355
ENSG00000182087.14	TMEM259	0.00144042	0.0141171	0.872806	-1.14573	48.7172	55.8168	0.0108625	0.0469314	-0.372191	0.00144042	0.0141171	0.888917	0.973001
ENSG00000065802.12	ASB1	0.00144163	0.0141195	1.17119	1.17119	142.937	122.044	0.392394	0.588109	-0.129129	0.00144163	0.0141195	0.649108	0.88853
ENSG00000115129.14	TP53I3	0.00144366	0.0141209	0.789314	-1.26692	28.6747	36.3286	0.1442	0.307632	0.218716	0.00144366	0.0141209	0.988243	0.995307
ENSG00000075151.23	EIF4G3	0.00144371	0.0141209	1.083	1.083	134.416	124.115	0.0011165	0.00867385	-0.465434	0.00144371	0.0141209	0.406202	0.763119
ENSG00000179909.16	ZNF154	0.00144631	0.014137	0.70944	-1.40956	8.98971	12.6716	0.248216	0.439911	-0.173733	0.00144631	0.014137	0.598763	0.867763
ENSG00000161714.12	PLCD3	0.00144874	0.0141513	0.767969	-1.30214	23.6574	30.8051	7.03049e-06	0.000231485	-0.609181	0.00144874	0.0141513	0.325265	0.701572
ENSG00000071462.12	BUD23	0.00145603	0.0142036	1.2045	1.2045	34.0129	28.2381	0.701588	0.824418	0.0580462	0.00145603	0.0142036	0.710516	0.9128
ENSG00000204172.12	AGAP9	0.00146285	0.0142512	0.736749	-1.35731	9.48796	12.8781	0.422766	0.615742	0.121091	0.00146285	0.0142512	0.551686	0.844688
ENSG00000148341.18	SH3GLB2	0.00146988	0.0143101	0.771117	-1.29682	11.1373	14.4431	0.000531015	0.00499513	-0.490993	0.00146988	0.0143101	0.481766	0.812492
ENSG00000253305.2	PCDHGB6	0.00147666	0.0143587	0.816781	-1.22432	8.32413	10.1914	0.460667	0.646832	-0.111504	0.00147666	0.0143587	0.0140156	0.1587
ENSG00000048405.10	ZNF800	0.00147683	0.0143587	1.10951	1.10951	40.4244	36.4346	0.376537	0.572566	0.133471	0.00147683	0.0143587	0.531685	0.834789
ENSG00000275835.5	TUBGCP5	0.00148096	0.0143893	1.18097	1.18097	19.1164	16.187	0.0107707	0.046635	-0.372592	0.00148096	0.0143893	9.20761e-06	0.0022529
ENSG00000240344.9	PPIL3	0.00149039	0.0144702	0.804597	-1.24286	7.93987	9.86813	0.110874	0.255854	-0.238221	0.00149039	0.0144702	0.016038	0.172659
ENSG00000272695.2	GAS6-DT	0.00149295	0.0144765	0.653854	-1.52939	3.80594	5.82077	0.242003	0.433523	-0.175999	0.00149295	0.0144765	0.0784831	0.383184
ENSG00000173530.6	TNFRSF10D	0.00149407	0.0144765	1.3858	1.3858	384.018	277.109	0.00252141	0.0157744	0.434953	0.00149407	0.0144765	0.61747	0.875093
ENSG00000164687.11	FABP5	0.0015005	0.0145117	1.54577	1.54577	9.83495	6.36248	0.01133	0.0483563	0.370193	0.0015005	0.0145117	0.509811	0.824018
ENSG00000121671.12	CRY2	0.00150663	0.014556	0.853528	-1.17161	15.6968	18.3905	0.0125564	0.0520057	-0.365269	0.00150663	0.014556	0.330451	0.706002
ENSG00000101670.12	LIPG	0.00150707	0.014556	2.12142	2.12142	16.5354	7.79452	5.14938e-05	0.000886222	0.560232	0.00150707	0.014556	0.274588	0.659748
ENSG00000102158.21	MAGT1	0.00152067	0.0146681	1.12633	1.12633	104.259	92.5651	0.893584	0.941628	0.0202795	0.00152067	0.0146681	0.822882	0.950707
ENSG00000221983.8	UBA52	0.00152484	0.014689	1.10839	1.10839	86.6886	78.211	0.244844	0.43675	0.174958	0.00152484	0.014689	0.623	0.87652
ENSG00000114423.23	CBLB	0.00152632	0.0146936	0.811157	-1.23281	25.8951	31.9237	0.111204	0.256124	0.238008	0.00152632	0.0146936	0.731916	0.919882
ENSG00000050820.17	BCAR1	0.00152825	0.0147025	0.828642	-1.20679	50.2458	60.6363	0.454673	0.641675	-0.11299	0.00152825	0.0147025	0.00778086	0.115909
ENSG00000153395.10	LPCAT1	0.00154072	0.014797	1.23196	1.23196	98.0519	79.5902	0.0404204	0.124787	-0.303358	0.00154072	0.014797	0.103944	0.435794
ENSG00000077157.22	PPP1R12B	0.0015411	0.014797	0.842757	-1.18658	19.2299	22.8178	0.76346	0.865672	-0.0456031	0.0015411	0.014797	0.233138	0.613825
ENSG00000130758.8	MAP3K10	0.00154241	0.0147983	0.804831	-1.2425	7.32744	9.10432	0.000662981	0.00589084	0.483565	0.00154241	0.0147983	0.00106129	0.0371121
ENSG00000162585.17	FAAP20	0.00154436	0.0147983	0.851515	-1.17438	16.9022	19.8495	0.255034	0.447798	-0.17129	0.00154436	0.0147983	0.00757426	0.114528
ENSG00000034693.15	PEX3	0.00154632	0.0147986	1.23658	1.23658	9.66385	7.81498	0.00312016	0.018394	-0.426499	0.00154632	0.0147986	0.0892805	0.408028
ENSG00000259726.1	CSPG4P11	0.0015566	0.0148775	0.726137	-1.37715	5.65307	7.78513	0.162923	0.33388	-0.2092	0.0015566	0.0148775	0.0420386	0.280972
ENSG00000277053.4	GTF2IP1	0.00155941	0.0148947	1.18158	1.18158	41.1501	34.8264	0.0234469	0.0830288	-0.333658	0.00155941	0.0148947	0.0693273	0.360126
ENSG00000071051.14	NCK2	0.00156261	0.0149155	0.866468	-1.15411	18.1076	20.8982	0.854761	0.919171	0.0277472	0.00156261	0.0149155	0.00692305	0.10978
ENSG00000109066.14	TMEM104	0.0015676	0.014933	0.86942	-1.15019	29.9277	34.4227	0.0761244	0.196889	0.26411	0.0015676	0.014933	0.000205413	0.0142655
ENSG00000214193.11	SH3D21	0.00157022	0.0149395	0.824834	-1.21236	7.24829	8.78758	0.547962	0.720712	-0.0909037	0.00157022	0.0149395	0.155963	0.520041
ENSG00000244716.3	RP11-20O24.4	0.00157265	0.0149529	0.851591	-1.17427	47.9214	56.2729	0.03477	0.111404	-0.312023	0.00157265	0.0149529	0.0598265	0.334189
ENSG00000100324.14	TAB1	0.00158834	0.0150728	0.816448	-1.22482	10.8406	13.2778	0.0215521	0.0778491	-0.338105	0.00158834	0.0150728	0.507259	0.823066
ENSG00000078687.17	TNRC6C	0.00159228	0.0151003	0.754568	-1.32526	17.5298	23.2315	0.740958	0.84981	0.0500899	0.00159228	0.0151003	0.6708	0.897049
ENSG00000154822.18	PLCL2	0.00160607	0.0151939	0.76814	-1.30185	17.4915	22.7713	0.00177608	0.0121774	-0.448407	0.00160607	0.0151939	0.542796	0.840436
ENSG00000101966.13	XIAP	0.00160841	0.0152042	1.14931	1.14931	83.0804	72.287	0.0741563	0.193369	0.265835	0.00160841	0.0152042	0.346203	0.719594
ENSG00000151967.18	SCHIP1	0.00161228	0.0152309	0.765684	-1.30602	8.02089	10.4755	0.000142699	0.00187015	0.531808	0.00161228	0.0152309	0.163359	0.530973
ENSG00000131437.16	KIF3A	0.00161457	0.0152427	1.13053	1.13053	23.2412	20.5578	0.0101988	0.0447002	-0.375159	0.00161457	0.0152427	0.0282624	0.230688
ENSG00000100299.18	ARSA	0.00161704	0.0152562	0.825243	-1.21176	15.9268	19.2995	0.000235937	0.00275894	-0.516791	0.00161704	0.0152562	0.642008	0.885469
ENSG00000177556.12	ATOX1	0.00162178	0.0152733	1.22521	1.22521	16.9	13.7935	0.235127	0.425164	0.178554	0.00162178	0.0152733	0.829594	0.952827
ENSG00000013306.16	SLC25A39	0.00162198	0.0152733	0.879103	-1.13752	37.811	43.0109	0.0476271	0.140071	-0.293643	0.00162198	0.0152733	0.0173264	0.17878
ENSG00000118276.12	B4GALT6	0.00162391	0.0152816	1.54951	1.54951	7.56859	4.88452	0.225211	0.413688	-0.18233	0.00162391	0.0152816	0.654047	0.89016
ENSG00000170632.14	ARMC10	0.00162912	0.0153042	1.16666	1.16666	25.8655	22.1706	0.808856	0.893768	-0.0366635	0.00162912	0.0153042	0.457987	0.79864
ENSG00000039650.12	PNKP	0.00162981	0.0153042	0.827603	-1.20831	10.6451	12.8625	0.0974226	0.233814	-0.247375	0.00162981	0.0153042	0.276477	0.661146
ENSG00000204442.4	FAM155A	0.00163048	0.0153042	1.45245	1.45245	25.8129	17.772	0.993371	0.996716	0.00125959	0.00163048	0.0153042	0.931856	0.984834
ENSG00000141582.15	CBX4	0.00163438	0.0153309	0.85225	-1.17336	9.74318	11.4323	0.566973	0.735093	0.0866381	0.00163438	0.0153309	0.711925	0.91329
ENSG00000165424.7	ZCCHC24	0.00163855	0.0153509	0.784602	-1.27453	33.7575	43.025	1.0046e-06	6.45587e-05	-0.650221	0.00163855	0.0153509	0.667995	0.895466
ENSG00000280347.1	AC000123.2	0.0016386	0.0153509	1.18872	1.18872	16.5602	13.9311	0.84885	0.916195	0.0288896	0.0016386	0.0153509	0.560516	0.84833
ENSG00000105552.15	BCAT2	0.00164083	0.015362	0.822654	-1.21558	8.77331	10.6646	0.552172	0.723495	-0.0899532	0.00164083	0.015362	0.222769	0.603775
ENSG00000132963.8	POMP	0.00165847	0.0155073	1.14363	1.14363	116.683	102.028	0.00274499	0.0167652	0.431607	0.00165847	0.0155073	0.158629	0.523869
ENSG00000205978.6	NYNRIN	0.00166228	0.0155231	0.295778	-3.38091	5.49825	18.5891	0.160972	0.331113	-0.210153	0.00166228	0.0155231	0.814313	0.949075
ENSG00000148158.17	SNX30	0.0016666	0.0155417	0.787052	-1.27056	57.0947	72.5424	0.337612	0.536403	0.144616	0.0016666	0.0155417	0.698309	0.907784
ENSG00000050130.18	JKAMP	0.00166679	0.0155417	1.15562	1.15562	55.8053	48.2903	0.728442	0.841863	0.0526038	0.00166679	0.0155417	0.134989	0.487756
ENSG00000187961.14	KLHL17	0.00166746	0.0155417	0.777212	-1.28665	6.30408	8.11115	0.890404	0.939792	0.0208892	0.00166746	0.0155417	0.00851486	0.122084
ENSG00000123240.17	OPTN	0.00167552	0.0155971	0.751793	-1.33015	75.637	100.609	0.191427	0.372278	-0.196134	0.00167552	0.0155971	0.245702	0.628637
ENSG00000141905.19	NFIC	0.00167776	0.015608	0.85795	-1.16557	121.062	141.106	5.83129e-06	0.000202945	-0.613391	0.00167776	0.015608	0.447571	0.791979
ENSG00000278983.1	RP11-426J5.3	0.00168057	0.0156178	1.33422	1.33422	10.0728	7.54957	0.761607	0.863972	0.0459712	0.00168057	0.0156178	0.112185	0.448249
ENSG00000107581.13	EIF3A	0.00168216	0.0156192	1.15632	1.15632	375.442	324.687	0.931506	0.962995	0.0130308	0.00168216	0.0156192	0.832134	0.953578
ENSG00000060971.19	ACAA1	0.0016969	0.0157307	0.820735	-1.21842	20.4724	24.944	0.000797584	0.00676543	-0.477248	0.0016969	0.0157307	0.480144	0.81158
ENSG00000196369.11	SRGAP2B	0.00169783	0.0157307	1.25437	1.25437	46.3865	36.98	0.726923	0.840948	-0.0529099	0.00169783	0.0157307	0.497276	0.819001
ENSG00000196465.10	MYL6B	0.00169847	0.0157307	0.888667	-1.12528	11.2661	12.6776	0.0431095	0.130343	-0.299579	0.00169847	0.0157307	0.961216	0.990217
ENSG00000146067.16	FAM193B	0.00170097	0.0157362	0.837938	-1.19341	13.6731	16.3176	0.868158	0.92747	0.0251638	0.00170097	0.0157362	0.00917854	0.127219
ENSG00000109133.13	TMEM33	0.00170197	0.0157362	1.17742	1.17742	94.456	80.2228	0.461666	0.647924	0.111257	0.00170197	0.0157362	0.851671	0.96049
ENSG00000197837.3	H4-16	0.00170302	0.0157362	0.821932	-1.21665	7.32278	8.90923	0.452683	0.639926	-0.113486	0.00170302	0.0157362	0.574108	0.854236
ENSG00000183935.5	HTR7P1	0.00170336	0.0157362	0.716758	-1.39517	4.88905	6.82107	5.64321e-05	0.000946045	-0.557781	0.00170336	0.0157362	0.502023	0.821033
ENSG00000166140.17	ZFYVE19	0.00170599	0.0157407	0.847053	-1.18056	10.7317	12.6694	0.1984	0.38104	-0.193153	0.00170599	0.0157407	0.00322973	0.0713755
ENSG00000213918.11	DNASE1	0.00170951	0.0157552	0.825146	-1.21191	12.5114	15.1627	0.15234	0.318959	-0.214474	0.00170951	0.0157552	0.000198607	0.0142647
ENSG00000213923.13	CSNK1E	0.00171011	0.0157552	0.878069	-1.13886	64.8849	73.8951	0.300988	0.498369	-0.155857	0.00171011	0.0157552	0.419193	0.770199
ENSG00000099385.12	BCL7C	0.00171079	0.0157552	0.803565	-1.24445	14.3756	17.8898	0.376546	0.572566	-0.133468	0.00171079	0.0157552	0.401591	0.759559
ENSG00000134245.18	WNT2B	0.00171365	0.0157618	0.627368	-1.59396	6.60173	10.5229	0.152892	0.319751	-0.214192	0.00171365	0.0157618	0.525234	0.831641
ENSG00000100376.12	FAM118A	0.00171915	0.0158024	0.715391	-1.39784	9.15231	12.7934	0.247212	0.438889	-0.174097	0.00171915	0.0158024	0.276611	0.661146
ENSG00000204590.13	GNL1	0.00173399	0.0159288	0.848156	-1.17903	33.0408	38.956	0.0254955	0.0886264	-0.329178	0.00173399	0.0159288	0.602807	0.869933
ENSG00000106714.17	CNTNAP3	0.00173614	0.0159386	0.561871	-1.77977	2.50366	4.45593	0.524891	0.701911	0.0961763	0.00173614	0.0159386	0.884995	0.971962
ENSG00000254732.2	RP11-691N7.6	0.00173802	0.0159458	0.751577	-1.33054	13.3743	17.795	0.826321	0.904113	-0.0332583	0.00173802	0.0159458	0.893726	0.974444
ENSG00000101608.13	MYL12A	0.00174628	0.0160116	1.16357	1.16357	283.345	243.514	0.0179909	0.0683279	0.347437	0.00174628	0.0160116	0.505926	0.822289
ENSG00000149761.9	NUDT22	0.00174989	0.0160246	0.857565	-1.16609	11.1249	12.9727	0.00862738	0.0392939	-0.382908	0.00174989	0.0160246	0.384058	0.745821
ENSG00000135506.16	OS9	0.00176199	0.0161152	0.888784	-1.12513	112.933	127.065	0.0920143	0.22428	-0.251332	0.00176199	0.0161152	0.348366	0.721143
ENSG00000285844.2	RP11-135M8.1	0.0017638	0.0161191	0.667712	-1.49765	7.156	10.7172	0.114568	0.261476	-0.235857	0.0017638	0.0161191	0.0361454	0.263014
ENSG00000141298.19	SSH2	0.00176565	0.0161191	0.886039	-1.12862	43.3122	48.8829	0.405644	0.60011	-0.12558	0.00176565	0.0161191	0.337182	0.713208
ENSG00000135480.16	KRT7	0.0017657	0.0161191	0.453334	-2.20588	30.1971	66.6112	0.430661	0.621557	0.119056	0.0017657	0.0161191	0.967532	0.991625
ENSG00000286147.1	AC003099.2	0.00176708	0.0161216	0.344022	-2.90679	1.34775	3.91763	0.00138251	0.0101483	0.457704	0.00176708	0.0161216	0.800943	0.94468
ENSG00000166024.14	R3HCC1L	0.00176984	0.0161367	1.0879	1.0879	17.8641	16.4206	0.00873701	0.0396576	-0.38233	0.00176984	0.0161367	0.696405	0.906837
ENSG00000106701.13	FSD1L	0.00177114	0.0161386	1.2235	1.2235	9.80555	8.01432	0.154703	0.32248	0.213273	0.00177114	0.0161386	0.331577	0.706863
ENSG00000099194.6	SCD	0.00177415	0.0161459	1.25033	1.25033	362.616	290.015	0.000530526	0.00499513	0.491023	0.00177415	0.0161459	0.280005	0.664023
ENSG00000148248.14	SURF4	0.00177755	0.0161639	1.11391	1.11391	437.476	392.738	0.198805	0.381602	0.192982	0.00177755	0.0161639	0.659614	0.893552
ENSG00000134444.15	RELCH	0.00177899	0.0161639	0.909868	-1.09906	43.5937	47.9121	0.000561463	0.00519026	-0.489143	0.00177899	0.0161639	0.0367606	0.264874
ENSG00000186417.14	GLDN	0.00177944	0.0161639	0.345202	-2.89686	2.62538	7.60536	0.00144706	0.010491	-0.45603	0.00177944	0.0161639	0.766845	0.934394
ENSG00000143479.18	DYRK3	0.00178909	0.0162068	1.1811	1.1811	63.5962	53.8449	0.180165	0.357316	0.201118	0.00178909	0.0162068	0.019437	0.190496
ENSG00000288701.1	PRRC2B	0.0017897	0.0162068	0.882333	-1.13336	214.082	242.632	0.154438	0.322019	-0.213407	0.0017897	0.0162068	0.000713434	0.030038
ENSG00000136732.16	GYPC	0.00179138	0.016212	0.716938	-1.39482	6.97775	9.73271	0.00199658	0.013261	-0.443974	0.00179138	0.016212	0.374085	0.738277
ENSG00000239789.6	MRPS17	0.00180343	0.016311	1.12413	1.12413	12.6487	11.252	0.235699	0.425827	-0.17834	0.00180343	0.016311	0.246576	0.629706
ENSG00000142330.20	CAPN10	0.00180892	0.0163506	0.810182	-1.23429	7.62314	9.40917	0.794984	0.885736	0.0393809	0.00180892	0.0163506	0.0256354	0.220041
ENSG00000103111.15	MON1B	0.00181443	0.0163903	0.910633	-1.09814	35.6374	39.1348	0.0249605	0.0872428	-0.330318	0.00181443	0.0163903	0.0546331	0.320151
ENSG00000100558.9	PLEK2	0.00182295	0.0164437	1.37248	1.37248	17.3969	12.6755	0.000672153	0.00593992	0.483099	0.00182295	0.0164437	0.155477	0.519302
ENSG00000121904.18	CSMD2	0.00182306	0.0164437	1.56181	1.56181	26.1312	16.7313	0.00364786	0.020611	0.42016	0.00182306	0.0164437	0.898889	0.975406
ENSG00000186184.19	POLR1D	0.00183954	0.0165763	1.0879	1.0879	23.7796	21.8582	0.496152	0.677648	-0.102908	0.00183954	0.0165763	0.699865	0.907954
ENSG00000171444.18	MCC	0.00184289	0.0165857	0.776506	-1.28782	23.7375	30.5696	0.0309496	0.10218	-0.318566	0.00184289	0.0165857	0.274018	0.659727
ENSG00000145348.17	TBCK	0.00184708	0.016603	0.784136	-1.27529	12.3307	15.7253	0.00127955	0.00956043	-0.460524	0.00184708	0.016603	0.218442	0.599814
ENSG00000105221.18	AKT2	0.00184818	0.016603	0.858755	-1.16448	46.1626	53.7553	0.241668	0.433111	-0.176123	0.00184818	0.016603	0.122611	0.466216
ENSG00000188933.16	USP32P1	0.00185633	0.0166597	0.580666	-1.72216	10.1808	17.5329	0.16626	0.338399	0.207589	0.00185633	0.0166597	0.965847	0.991389
ENSG00000173418.12	NAA20	0.00185772	0.0166597	1.11505	1.11505	34.3992	30.85	0.725072	0.839557	0.0532832	0.00185772	0.0166597	0.186376	0.558416
ENSG00000113407.14	TARS1	0.0018579	0.0166597	1.25904	1.25904	240.814	191.268	0.00690998	0.0334142	0.392919	0.0018579	0.0166597	0.805877	0.945538
ENSG00000128487.18	SPECC1	0.00186811	0.0167307	0.545449	-1.83335	10.0975	18.5123	0.0332304	0.107743	0.314585	0.00186811	0.0167307	0.709489	0.91236
ENSG00000171877.21	FRMD5	0.00187468	0.0167793	0.629884	-1.58759	5.40597	8.58247	0.0214332	0.0776556	0.338394	0.00187468	0.0167793	0.0208051	0.198075
ENSG00000131435.13	PDLIM4	0.001897	0.0169687	0.815917	-1.22561	31.4975	38.6038	0.000124369	0.00170463	0.535794	0.001897	0.0169687	0.0311496	0.242791
ENSG00000279078.1	SND1-IT1	0.00189958	0.0169815	1.31377	1.31377	7.99066	6.08226	0.799622	0.888148	0.038471	0.00189958	0.0169815	0.617677	0.875093
ENSG00000234380.2	LINC01426	0.00190344	0.0170019	1.42927	1.42927	7.74912	5.42174	0.508347	0.687818	0.100028	0.00190344	0.0170019	0.463998	0.802172
ENSG00000185236.12	RAB11B	0.00190418	0.0170019	0.88894	-1.12494	24.9496	28.0667	0.0722333	0.189705	-0.267556	0.00190418	0.0170019	0.553038	0.845307
ENSG00000132406.12	TMEM128	0.00191231	0.0170537	1.19261	1.19261	7.43006	6.23005	0.00625157	0.0307893	-0.397338	0.00191231	0.0170537	4.49285e-05	0.0055244
ENSG00000131446.17	MGAT1	0.00191935	0.0171004	0.888751	-1.12517	116.893	131.525	4.71092e-06	0.000177898	-0.618122	0.00191935	0.0171004	0.692826	0.905247
ENSG00000204131.9	NHSL2	0.00192324	0.0171141	0.550576	-1.81628	17.3674	31.544	0.00123132	0.00929964	-0.461916	0.00192324	0.0171141	0.611954	0.873413
ENSG00000269335.6	IKBKG	0.00192376	0.0171141	0.846347	-1.18155	15.9925	18.8959	2.06018e-05	0.000473374	-0.583739	0.00192376	0.0171141	0.401327	0.759414
ENSG00000117143.13	UAP1	0.00194254	0.0172602	1.17722	1.17722	240.542	204.332	0.103215	0.243747	0.243322	0.00194254	0.0172602	0.128584	0.475042
ENSG00000279569.1	RP11-394B2.1	0.0019584	0.0173801	0.575829	-1.73663	3.02773	5.25804	0.146546	0.310827	-0.217476	0.0019584	0.0173801	0.676864	0.89893
ENSG00000171425.10	ZNF581	0.00195963	0.0173804	0.844273	-1.18445	5.7818	6.84825	0.000110306	0.00155854	-0.539233	0.00195963	0.0173804	0.664866	0.89526
ENSG00000196924.19	FLNA	0.00196234	0.017394	0.779866	-1.28227	2611.16	3348.22	0.0514657	0.148528	0.288948	0.00196234	0.017394	0.44197	0.78803
ENSG00000065000.19	AP3D1	0.0019656	0.0174123	0.916276	-1.09137	140.083	152.883	0.507179	0.687182	-0.100302	0.0019656	0.0174123	0.0097097	0.1304
ENSG00000137221.14	TJAP1	0.00196856	0.017428	0.864312	-1.15699	13.0515	15.1004	0.0635997	0.173112	-0.275761	0.00196856	0.017428	0.0114898	0.14352
ENSG00000180543.5	TSPYL5	0.0019763	0.0174859	1.25906	1.25906	23.582	18.7298	0.0280235	0.0949366	-0.324045	0.0019763	0.0174859	0.103946	0.435794
ENSG00000106688.12	SLC1A1	0.00198266	0.0175316	1.63688	1.63688	30.7871	18.8084	0.80686	0.8921	-0.0370539	0.00198266	0.0175316	0.984354	0.994339
ENSG00000128872.10	TMOD2	0.00198613	0.0175517	1.28094	1.28094	22.5185	17.5797	0.114282	0.261035	-0.236038	0.00198613	0.0175517	0.41097	0.765555
ENSG00000123146.20	ADGRE5	0.00199067	0.0175812	0.720244	-1.38842	43.5592	60.4785	0.0221934	0.0796809	-0.336564	0.00199067	0.0175812	0.0984241	0.426407
ENSG00000030419.17	IKZF2	0.00199574	0.0176052	0.551498	-1.81324	10.4171	18.8888	0.0112286	0.0480915	-0.370621	0.00199574	0.0176052	0.655955	0.891395
ENSG00000237493.3	RP11-603J24.7	0.00199613	0.0176052	0.837671	-1.19379	12.4954	14.9168	1.50086e-05	0.000389214	-0.591462	0.00199613	0.0176052	0.81338	0.94856
ENSG00000227124.11	ZNF717	0.00199699	0.0176052	0.813252	-1.22963	10.7972	13.2766	0.0141791	0.0569498	-0.359349	0.00199699	0.0176052	0.203086	0.581743
ENSG00000117906.14	RCN2	0.00199974	0.0176086	1.13857	1.13857	70.8781	62.2522	0.000839343	0.00701518	-0.475483	0.00199974	0.0176086	0.0960991	0.420814
ENSG00000181638.20	ZFP41	0.00200318	0.0176086	0.837469	-1.19407	12.0206	14.3534	0.00834754	0.0383742	-0.384414	0.00200318	0.0176086	0.00403381	0.0817735
ENSG00000093072.18	ADA2	0.00200338	0.0176086	2.06882	2.06882	10.9617	5.29855	0.260287	0.453639	-0.169437	0.00200338	0.0176086	0.734507	0.920694
ENSG00000127463.15	EMC1	0.00201591	0.0176975	1.09661	1.09661	140.763	128.362	0.00750641	0.0355705	-0.38922	0.00201591	0.0176975	0.79162	0.941044
ENSG00000075142.14	SRI	0.00202368	0.0177551	1.15169	1.15169	36.5175	31.7079	2.86366e-06	0.000129964	-0.628865	0.00202368	0.0177551	0.0632568	0.344038
ENSG00000146828.18	SLC12A9	0.00203332	0.0178289	0.851137	-1.1749	20.629	24.237	5.4665e-05	0.000921693	-0.558635	0.00203332	0.0178289	0.0311251	0.242791
ENSG00000063176.16	SPHK2	0.00203761	0.0178386	0.818846	-1.22123	10.621	12.9707	0.204481	0.388291	-0.190612	0.00203761	0.0178386	0.341551	0.716473
ENSG00000150967.18	ABCB9	0.00203864	0.0178386	0.779354	-1.28311	5.55278	7.12485	0.000212495	0.00254786	-0.519975	0.00203864	0.0178386	0.814457	0.949099
ENSG00000186480.13	INSIG1	0.00203898	0.0178386	1.46964	1.46964	113.288	77.086	0.0608785	0.167605	0.27853	0.00203898	0.0178386	0.458959	0.799025
ENSG00000154978.13	VOPP1	0.00204031	0.0178386	1.12753	1.12753	174.736	154.973	0.00109663	0.00854669	0.466076	0.00204031	0.0178386	0.89504	0.974525
ENSG00000267368.1	UPK3BL1	0.0020405	0.0178386	0.668308	-1.49632	7.502	11.2254	0.588096	0.750213	-0.0819756	0.0020405	0.0178386	0.985981	0.994339
ENSG00000130813.18	SHFL	0.0020424	0.0178445	0.670983	-1.49035	5.75553	8.57776	6.96334e-06	0.00023083	-0.609398	0.0020424	0.0178445	0.469675	0.805251
ENSG00000171606.18	ZNF274	0.00204858	0.0178772	0.865807	-1.15499	24.4243	28.2099	0.0120579	0.0505126	0.367218	0.00204858	0.0178772	0.889516	0.973207
ENSG00000088451.11	TGDS	0.00206059	0.0179606	1.17385	1.17385	8.01235	6.82571	0.955578	0.976914	-0.00844523	0.00206059	0.0179606	0.00539366	0.0963756
ENSG00000128567.17	PODXL	0.00206324	0.017973	1.45968	1.45968	209.567	143.57	0.0770402	0.198556	0.26332	0.00206324	0.017973	0.0624474	0.341793
ENSG00000171735.19	CAMTA1	0.00206985	0.0180199	0.870546	-1.14871	10.0576	11.5533	0.610993	0.766921	-0.077005	0.00206985	0.0180199	0.286247	0.669347
ENSG00000159335.18	PTMS	0.00207944	0.0180926	0.770812	-1.29733	82.2572	106.715	0.218396	0.405207	0.184992	0.00207944	0.0180926	0.000319461	0.0188739
ENSG00000160352.16	ZNF714	0.00208319	0.0181145	0.743328	-1.3453	13.0978	17.6205	0.522609	0.699933	-0.0967038	0.00208319	0.0181145	0.223115	0.604007
ENSG00000132017.10	DCAF15	0.00210468	0.0182905	0.788115	-1.26885	10.0698	12.7771	0.444233	0.633408	-0.115605	0.00210468	0.0182905	0.832331	0.953578
ENSG00000134443.10	GRP	0.00210966	0.0183121	1.7719	1.7719	22.642	12.7783	0.103225	0.243747	-0.243315	0.00210966	0.0183121	0.805413	0.945538
ENSG00000103496.15	STX4	0.00212003	0.0183911	0.885551	-1.12924	22.4383	25.3383	0.678288	0.811043	0.0628276	0.00212003	0.0183911	0.000420802	0.021558
ENSG00000140983.14	RHOT2	0.00212269	0.0184018	0.823531	-1.21428	33.8851	41.1461	0.355297	0.552693	-0.13946	0.00212269	0.0184018	0.253468	0.636473
ENSG00000177383.5	MAGEF1	0.0021266	0.0184018	0.782316	-1.27826	15.6568	20.0134	0.080825	0.205456	-0.260128	0.0021266	0.0184018	0.239826	0.620997
ENSG00000241749.4	RPSAP52	0.00212694	0.0184018	0.661684	-1.5113	5.79367	8.75595	0.224031	0.412594	-0.182787	0.00212694	0.0184018	0.167544	0.536463
ENSG00000115504.15	EHBP1	0.00212754	0.0184018	0.77638	-1.28803	65.7888	84.7378	0.624174	0.776152	-0.07418	0.00212754	0.0184018	0.34455	0.718318
ENSG00000184708.18	EIF4ENIF1	0.00212899	0.0184035	0.9248	-1.08132	15.3575	16.6063	0.0137053	0.0555627	-0.361015	0.00212899	0.0184035	0.0392895	0.272967
ENSG00000263069.6	RNF213-AS1	0.00213507	0.0184304	0.719898	-1.38909	4.44925	6.1804	0.00228559	0.0146506	-0.438778	0.00213507	0.0184304	0.0214247	0.200791
ENSG00000168542.16	COL3A1	0.00213629	0.0184304	0.705766	-1.4169	766.48	1086.02	0.24203	0.433523	0.17599	0.00213629	0.0184304	0.123663	0.467663
ENSG00000109118.14	PHF12	0.00213881	0.0184304	0.891309	-1.12195	24.7618	27.7814	0.00106177	0.00834254	-0.467226	0.00213881	0.0184304	0.0790312	0.384503
ENSG00000100592.16	DAAM1	0.00213905	0.0184304	1.22228	1.22228	28.0205	22.9248	8.18674e-07	5.68494e-05	0.654207	0.00213905	0.0184304	0.0786438	0.383585
ENSG00000225022.1	UBE2D3P1	0.00214062	0.0184304	1.13447	1.13447	9.91285	8.73788	0.370191	0.566798	0.135238	0.00214062	0.0184304	0.249787	0.632832
ENSG00000117242.7	PINK1-AS	0.0021619	0.0185898	0.929755	-1.07555	14.3286	15.4112	0.0215335	0.0778073	-0.33815	0.0021619	0.0185898	0.35893	0.728399
ENSG00000167508.12	MVD	0.00216199	0.0185898	0.816059	-1.2254	20.4027	25.0015	0.943134	0.969332	-0.0108146	0.00216199	0.0185898	0.0727037	0.369111
ENSG00000175592.9	FOSL1	0.0021645	0.0185898	0.755186	-1.32418	29.9543	39.6647	0.00353628	0.0201673	-0.42143	0.0021645	0.0185898	0.68674	0.90259
ENSG00000116711.10	PLA2G4A	0.00217491	0.0186517	1.31483	1.31483	81.214	61.7675	0.446483	0.635402	-0.115039	0.00217491	0.0186517	0.742797	0.924398
ENSG00000114353.17	GNAI2	0.00217552	0.0186517	0.81166	-1.23204	174.551	215.054	0.170727	0.344727	-0.205469	0.00217552	0.0186517	0.539829	0.838977
ENSG00000237973.1	MTCO1P12	0.00217979	0.0186773	39.9206	39.9206	173.526	4.34678	0.937129	0.965433	-0.0119587	0.00217979	0.0186773	0.864118	0.965771
ENSG00000149260.18	CAPN5	0.00218721	0.01873	0.758844	-1.31779	17.2807	22.7724	1.70053e-06	9.17478e-05	-0.639694	0.00218721	0.01873	0.229564	0.609395
ENSG00000110536.14	PTPMT1	0.00219323	0.0187416	1.12094	1.12094	19.1096	17.0479	0.000375899	0.00387046	-0.50223	0.00219323	0.0187416	0.104443	0.43673
ENSG00000122692.9	SMU1	0.00219461	0.0187416	1.08461	1.08461	57.3762	52.9005	0.00468885	0.0248647	-0.409718	0.00219461	0.0187416	0.319305	0.697237
ENSG00000176658.17	MYO1D	0.00219496	0.0187416	1.7033	1.7033	19.7555	11.5984	0.0010032	0.00803218	0.469238	0.00219496	0.0187416	0.939441	0.986221
ENSG00000140682.19	TGFB1I1	0.0022018	0.0187781	0.790782	-1.26457	45.5061	57.5458	0.0553481	0.156224	0.28448	0.0022018	0.0187781	0.641221	0.88504
ENSG00000106609.16	TMEM248	0.00222565	0.0189705	1.12258	1.12258	108.975	97.0756	0.00902481	0.0407117	-0.38084	0.00222565	0.0189705	0.840348	0.956556
ENSG00000125818.18	PSMF1	0.00223391	0.0190187	0.923705	-1.0826	48.2593	52.2453	0.000119952	0.00166275	-0.536835	0.00223391	0.0190187	0.985255	0.994339
ENSG00000166965.12	RCCD1	0.00223694	0.0190335	0.741842	-1.348	6.25399	8.43035	0.00229659	0.0147058	-0.438592	0.00223694	0.0190335	0.841303	0.956587
ENSG00000204406.14	MBD5	0.00223895	0.0190395	0.867676	-1.1525	28.1823	32.4802	0.00159285	0.011242	-0.45248	0.00223895	0.0190395	0.228945	0.608912
ENSG00000169122.11	FAM110B	0.00224269	0.0190603	0.709447	-1.40955	5.47476	7.71694	0.744773	0.852344	0.0493264	0.00224269	0.0190603	0.82817	0.952013
ENSG00000152990.14	ADGRA3	0.00225536	0.0191494	0.762775	-1.311	33.2031	43.5294	0.00507534	0.0263795	-0.406354	0.00225536	0.0191494	0.130157	0.47784
ENSG00000198590.12	C3orf35	0.0022571	0.0191494	0.781051	-1.28033	4.0401	5.17265	0.0127294	0.0525384	0.364607	0.0022571	0.0191494	0.308994	0.689757
ENSG00000285517.1	LINC00941	0.00226409	0.0191952	1.22882	1.22882	31.1361	25.3383	0.00575687	0.0289464	0.400933	0.00226409	0.0191952	0.351448	0.722529
ENSG00000136830.12	NIBAN2	0.00226512	0.0191952	0.832215	-1.20161	313.759	377.017	0.33643	0.535616	-0.144967	0.00226512	0.0191952	0.076997	0.379469
ENSG00000128641.19	MYO1B	0.0022691	0.0191956	0.787904	-1.26919	141.351	179.401	0.911005	0.951593	-0.0169449	0.0022691	0.0191956	0.958626	0.989519
ENSG00000186566.13	GPATCH8	0.00227773	0.0192575	0.923901	-1.08237	39.9546	43.2455	0.056951	0.159484	-0.282708	0.00227773	0.0192575	0.501543	0.82102
ENSG00000187800.14	PEAR1	0.0022872	0.0193264	1.39123	1.39123	32.7724	23.5565	0.0146769	0.0584684	-0.357649	0.0022872	0.0193264	0.194722	0.569814
ENSG00000183889.12	AC138969.4	0.00230677	0.0194581	0.828005	-1.20772	28.5504	34.481	0.702882	0.825144	-0.0577824	0.00230677	0.0194581	0.415906	0.768069
ENSG00000169957.10	ZNF768	0.00231229	0.0194648	0.801736	-1.24729	9.35549	11.669	0.213975	0.399621	-0.18675	0.00231229	0.0194648	0.028351	0.230688
ENSG00000142798.20	HSPG2	0.00231242	0.0194648	0.73748	-1.35597	279.963	379.621	0.188572	0.368755	-0.197377	0.00231242	0.0194648	0.684362	0.902432
ENSG00000006118.15	TMEM132A	0.0023128	0.0194648	0.571645	-1.74934	34.6484	60.6117	0.797992	0.887654	0.0387906	0.0023128	0.0194648	0.990875	0.996178
ENSG00000132481.7	TRIM47	0.00231287	0.0194648	0.424923	-2.35337	1.67386	3.9392	0.0113059	0.0483238	-0.370294	0.00231287	0.0194648	0.0161613	0.173247
ENSG00000154237.13	LRRK1	0.00231565	0.0194764	0.74089	-1.34973	17.58	23.7283	0.00211737	0.0138314	-0.441726	0.00231565	0.0194764	0.31657	0.696037
ENSG00000104964.15	TLE5	0.00231738	0.0194764	0.833373	-1.19994	43.1476	51.7746	0.00161725	0.0113215	-0.451914	0.00231738	0.0194764	0.0702713	0.361903
ENSG00000140854.13	KATNB1	0.00231824	0.0194764	0.878008	-1.13894	10.4048	11.8505	0.129407	0.284828	0.226905	0.00231824	0.0194764	0.391196	0.751402
ENSG00000196458.11	ZNF605	0.00232178	0.0194814	0.883854	-1.13141	32.23	36.4653	0.38921	0.585028	0.129993	0.00232178	0.0194814	0.00163416	0.0485674
ENSG00000185839.3	RP4-592A1.2	0.00232314	0.0194814	1.14209	1.14209	15.3946	13.4794	0.590793	0.751701	0.0813856	0.00232314	0.0194814	0.135385	0.488428
ENSG00000157554.19	ERG	0.00232323	0.0194814	1.6525	1.6525	29.8386	18.0566	0.305689	0.50289	0.154367	0.00232323	0.0194814	0.840938	0.956587
ENSG00000214655.11	ZSWIM8	0.00232415	0.0194814	0.829701	-1.20525	41.1979	49.6539	0.284794	0.481791	-0.161107	0.00232415	0.0194814	0.0524419	0.313679
ENSG00000105698.16	USF2	0.00232671	0.0194917	0.885902	-1.12879	21.5589	24.3355	0.550362	0.721667	-0.0903612	0.00232671	0.0194917	0.0458016	0.292732
ENSG00000105176.18	URI1	0.00233005	0.0195085	1.09964	1.09964	56.7767	51.6321	0.425782	0.617882	-0.120311	0.00233005	0.0195085	0.41897	0.770199
ENSG00000178209.16	PLEC	0.00233613	0.0195281	0.803403	-1.24471	1979.68	2464.12	0.287273	0.484629	-0.160291	0.00233613	0.0195281	0.235565	0.616669
ENSG00000084073.10	ZMPSTE24	0.00233713	0.0195281	1.14414	1.14414	102.68	89.7442	0.931444	0.962995	-0.0130427	0.00233713	0.0195281	0.0355815	0.260931
ENSG00000141994.16	DUS3L	0.00234615	0.0195874	0.777112	-1.28682	7.15958	9.21305	0.809855	0.894575	-0.0364682	0.00234615	0.0195874	0.500022	0.820508
ENSG00000075711.21	DLG1	0.00235239	0.0196283	1.27989	1.27989	135.673	106.003	0.00371342	0.0208865	0.41943	0.00235239	0.0196283	0.573987	0.854159
ENSG00000138744.16	NAAA	0.00235579	0.0196294	0.709586	-1.40927	6.88359	9.70085	0.0898892	0.221074	-0.252936	0.00235579	0.0196294	0.970232	0.992241
ENSG00000196505.11	GDAP2	0.00235654	0.0196294	1.0887	1.0887	47.6434	43.7618	0.0702239	0.186162	-0.269393	0.00235654	0.0196294	0.152469	0.514031
ENSG00000172175.15	MALT1	0.0023631	0.0196728	0.814879	-1.22718	49.4378	60.6689	0.00500701	0.0260891	0.406932	0.0023631	0.0196728	0.802934	0.945117
ENSG00000104852.15	SNRNP70	0.00237085	0.0197261	0.857101	-1.16672	55.3835	64.6172	0.0613038	0.168326	-0.278091	0.00237085	0.0197261	0.0116514	0.144798
ENSG00000104866.11	PPP1R37	0.00237219	0.0197261	0.825233	-1.21178	15.337	18.585	0.404607	0.598999	-0.125855	0.00237219	0.0197261	0.0057003	0.0995481
ENSG00000204922.5	UQCC3	0.00237843	0.0197522	0.78558	-1.27294	6.65054	8.46576	0.2678	0.462732	-0.16683	0.00237843	0.0197522	0.358113	0.727986
ENSG00000130584.12	ZBTB46	0.00237938	0.0197522	0.348545	-2.86907	1.15363	3.30985	0.713443	0.83201	-0.0556351	0.00237938	0.0197522	0.898108	0.975406
ENSG00000129465.16	RIPK3	0.00238198	0.0197626	0.275796	-3.62587	1.03029	3.7357	0.317343	0.515947	-0.150736	0.00238198	0.0197626	0.618774	0.8755
ENSG00000087266.17	SH3BP2	0.00238561	0.0197704	0.837627	-1.19385	13.5916	16.2263	0.306293	0.503343	-0.154177	0.00238561	0.0197704	0.138663	0.493208
ENSG00000173597.9	SULT1B1	0.00239149	0.0198079	1.04982	1.04982	26.6331	25.3691	0.826925	0.904224	-0.0331409	0.00239149	0.0198079	0.753823	0.928749
ENSG00000066827.16	ZFAT	0.00240064	0.0198724	0.860573	-1.16202	9.72764	11.3037	0.358399	0.556042	-0.138572	0.00240064	0.0198724	0.00172006	0.049611
ENSG00000115457.10	IGFBP2	0.00240204	0.0198728	0.200504	-4.98743	9.4208	46.9856	0.37913	0.574815	-0.132754	0.00240204	0.0198728	0.770362	0.934394
ENSG00000142186.17	SCYL1	0.00240865	0.019905	0.887268	-1.12706	50.6941	57.135	0.088131	0.218235	0.254285	0.00240865	0.019905	0.0886731	0.406864
ENSG00000105993.15	DNAJB6	0.00241419	0.0199289	1.13978	1.13978	127.848	112.169	9.12724e-05	0.00134811	0.544587	0.00241419	0.0199289	0.040924	0.278116
ENSG00000140443.15	IGF1R	0.00241426	0.0199289	0.796805	-1.25501	101.113	126.898	0.122063	0.273888	-0.231232	0.00241426	0.0199289	0.991248	0.996336
ENSG00000067167.8	TRAM1	0.00242252	0.0199858	1.12	1.12	267.673	238.993	0.300467	0.497846	0.156023	0.00242252	0.0199858	0.00942502	0.128461
ENSG00000129625.13	REEP5	0.00243678	0.0200808	1.22184	1.22184	95.9728	78.548	0.986946	0.994453	-0.00248065	0.00243678	0.0200808	0.280088	0.664023
ENSG00000156858.12	PRR14	0.00244229	0.0201073	0.819792	-1.21982	5.3686	6.54873	0.36918	0.565973	-0.135522	0.00244229	0.0201073	0.0193949	0.190365
ENSG00000029364.12	SLC39A9	0.00244274	0.0201073	1.11599	1.11599	106.824	95.7208	0.472489	0.657424	-0.108602	0.00244274	0.0201073	0.00299128	0.0682682
ENSG00000165868.16	HSPA12A	0.00244548	0.0201074	1.29393	1.29393	28.9207	22.351	0.310374	0.507998	-0.152897	0.00244548	0.0201074	0.543507	0.840676
ENSG00000133895.18	MEN1	0.0024455	0.0201074	0.852356	-1.17322	16.5397	19.4046	0.0815601	0.206751	-0.259522	0.0024455	0.0201074	0.0122652	0.149074
ENSG00000164038.16	SLC9B2	0.00244885	0.0201124	1.19907	1.19907	19.3902	16.171	0.433105	0.623487	-0.11843	0.00244885	0.0201124	0.00997459	0.132741
ENSG00000172197.11	MBOAT1	0.00245979	0.0201689	0.529728	-1.88776	2.97635	5.61864	0.118048	0.267333	-0.233682	0.00245979	0.0201689	0.400135	0.758319
ENSG00000109103.12	UNC119	0.0024598	0.0201689	0.828497	-1.20701	7.96557	9.61448	9.76593e-05	0.00142096	-0.542685	0.0024598	0.0201689	0.147032	0.504678
ENSG00000104067.17	TJP1	0.00245985	0.0201689	0.841127	-1.18888	139.444	165.783	0.103607	0.244255	0.243054	0.00245985	0.0201689	0.608327	0.872199
ENSG00000124496.12	TRERF1	0.00247016	0.0202421	0.60484	-1.65333	10.1414	16.7671	0.00772988	0.0363419	-0.3879	0.00247016	0.0202421	0.180615	0.550217
ENSG00000154122.14	ANKH	0.00247596	0.0202783	0.762032	-1.31228	88.8238	116.562	0.546327	0.719402	-0.0912736	0.00247596	0.0202783	0.00727962	0.112393
ENSG00000196460.14	RFX8	0.00247815	0.0202849	0.631088	-1.58457	4.10838	6.50999	0.139978	0.300827	-0.220987	0.00247815	0.0202849	0.460089	0.799507
ENSG00000227827.3	PKD1P2	0.00248492	0.0203289	0.0582688	-17.1618	0.803294	13.786	0.687761	0.815627	0.0608765	0.00248492	0.0203289	0.560373	0.8482
ENSG00000185024.17	BRF1	0.00249339	0.0203868	0.824682	-1.21259	16.4821	19.986	0.0409502	0.125972	-0.302598	0.00249339	0.0203868	0.0299232	0.237377
ENSG00000181904.9	C5orf24	0.00249553	0.0203929	0.887262	-1.12706	73.7726	83.1463	0.0186737	0.070169	0.345534	0.00249553	0.0203929	0.429779	0.779444
ENSG00000118873.16	RAB3GAP2	0.00250441	0.020444	1.0796	1.0796	70.0692	64.9027	0.827213	0.904307	-0.0330851	0.00250441	0.020444	0.763922	0.933476
ENSG00000124762.14	CDKN1A	0.00250458	0.020444	0.689506	-1.45031	176.27	255.646	0.310043	0.507663	-0.153	0.00250458	0.020444	0.50348	0.821256
ENSG00000276168.1	RN7SL1	0.00251284	0.0205001	0.72266	-1.38378	7846.97	10858.5	0.459773	0.64601	0.111725	0.00251284	0.0205001	0.758373	0.931016
ENSG00000119681.12	LTBP2	0.00251775	0.0205284	0.681026	-1.46837	769.285	1129.6	0.000192003	0.00235614	0.52303	0.00251775	0.0205284	0.365593	0.732286
ENSG00000115514.12	TXNDC9	0.00252792	0.0205887	1.15855	1.15855	52.8879	45.6501	0.598317	0.758229	-0.0797465	0.00252792	0.0205887	0.0694665	0.360126
ENSG00000255310.2	AF131215.2	0.00253404	0.0206271	0.656011	-1.52436	3.90219	5.94836	0.502124	0.682732	0.101493	0.00253404	0.0206271	0.135912	0.489282
ENSG00000072134.15	EPN2	0.00253789	0.020647	0.866729	-1.15376	35.1618	40.5684	0.00279061	0.0169309	-0.430954	0.00253789	0.020647	0.0202905	0.194693
ENSG00000064932.16	SBNO2	0.00254326	0.0206677	0.793579	-1.26011	42.416	53.449	0.156726	0.325446	-0.212256	0.00254326	0.0206677	0.646545	0.887999
ENSG00000223459.6	TCAF1P1	0.00255132	0.0207203	0.838953	-1.19196	9.07967	10.8226	0.472222	0.657375	-0.108667	0.00255132	0.0207203	0.351841	0.722529
ENSG00000138134.12	STAMBPL1	0.00255256	0.0207203	0.729548	-1.37071	13.0107	17.834	0.000139049	0.00183379	-0.532563	0.00255256	0.0207203	0.779762	0.937892
ENSG00000135828.11	RNASEL	0.0025621	0.0207862	0.771534	-1.29612	8.27337	10.7233	0.000489451	0.00470876	-0.493679	0.0025621	0.0207862	0.15152	0.512481
ENSG00000167625.11	ZNF526	0.00256489	0.0207973	0.8861	-1.12854	17.6446	19.9126	0.632305	0.780579	0.0724499	0.00256489	0.0207973	0.0517083	0.311014
ENSG00000033170.17	FUT8	0.0025737	0.0208457	0.837183	-1.19448	65.4484	78.1769	0.0330982	0.107469	0.314809	0.0025737	0.0208457	0.0896028	0.408355
ENSG00000250305.9	TRMT9B	0.00258518	0.0209271	0.62941	-1.58879	14.5216	23.0718	0.645072	0.790284	0.0697514	0.00258518	0.0209271	0.106103	0.438653
ENSG00000129197.15	RPAIN	0.00258796	0.0209381	0.853029	-1.17229	13.2818	15.5702	0.752198	0.85769	-0.0478438	0.00258796	0.0209381	0.299949	0.680038
ENSG00000121060.19	TRIM25	0.00259156	0.0209511	0.686694	-1.45625	37.0914	54.0145	1.65516e-05	0.000410345	-0.589097	0.00259156	0.0209511	0.454644	0.796447
ENSG00000196576.16	PLXNB2	0.00259244	0.0209511	0.860469	-1.16216	176.19	204.76	0.000222183	0.0026381	-0.518622	0.00259244	0.0209511	0.0754066	0.375162
ENSG00000168395.16	ING5	0.00260332	0.0210068	0.851436	-1.17449	20.3255	23.872	0.016071	0.0628932	-0.353136	0.00260332	0.0210068	0.0617933	0.339714
ENSG00000161551.15	ZNF577	0.00260357	0.0210068	0.822677	-1.21554	6.8272	8.29876	0.657173	0.798875	-0.0672133	0.00260357	0.0210068	0.0858302	0.400665
ENSG00000181610.13	MRPS23	0.00260363	0.0210068	1.10285	1.10285	33.174	30.0803	0.272165	0.467214	-0.165337	0.00260363	0.0210068	0.0367771	0.264874
ENSG00000112759.19	SLC29A1	0.00262869	0.0211973	0.70144	-1.42564	22.3053	31.7994	0.89895	0.944516	0.0192514	0.00262869	0.0211973	0.825754	0.951175
ENSG00000002834.18	LASP1	0.00263761	0.0212576	0.854893	-1.16974	417.025	487.81	0.124328	0.277184	-0.229877	0.00263761	0.0212576	0.176146	0.543927
ENSG00000176845.13	METRNL	0.00264093	0.0212611	0.84559	-1.18261	43.3531	51.2696	0.77368	0.871997	-0.0435783	0.00264093	0.0212611	0.127501	0.472641
ENSG00000077235.18	GTF3C1	0.00264524	0.021284	0.913451	-1.09475	101.978	111.64	0.0910968	0.222755	-0.252021	0.00264524	0.021284	0.00648644	0.106189
ENSG00000148468.17	FAM171A1	0.00265356	0.0213392	0.81975	-1.21988	45.036	54.9387	0.00251221	0.0157303	-0.435096	0.00265356	0.0213392	0.279487	0.663486
ENSG00000138326.21	RPS24	0.00265769	0.0213607	1.29269	1.29269	245.718	190.082	0.978494	0.98998	-0.00408707	0.00265769	0.0213607	0.280812	0.664586
ENSG00000102119.12	EMD	0.00266892	0.0214392	0.86576	-1.15505	20.6868	23.8944	0.00190606	0.0127932	-0.445739	0.00266892	0.0214392	0.0240123	0.211904
ENSG00000100239.16	PPP6R2	0.00267826	0.0214906	0.895986	-1.11609	33.621	37.524	0.000348853	0.00366408	-0.504609	0.00267826	0.0214906	0.111415	0.447121
ENSG00000282826.2	FRG1CP	0.00268009	0.0214935	1.67197	1.67197	14.3204	8.56496	0.700367	0.823445	0.0582955	0.00268009	0.0214935	0.901125	0.975892
ENSG00000105364.14	MRPL4	0.00268563	0.0215262	0.871195	-1.14785	17.7748	20.4027	0.0396321	0.12313	-0.304505	0.00268563	0.0215262	0.422498	0.772949
ENSG00000136197.13	C7orf25	0.00270858	0.0216864	1.22273	1.22273	8.37169	6.84672	0.333466	0.532758	-0.145849	0.00270858	0.0216864	0.0070277	0.110364
ENSG00000101346.14	POFUT1	0.00271578	0.0217322	1.08951	1.08951	99.4574	91.2864	0.00591994	0.0296543	-0.399719	0.00271578	0.0217322	0.000713307	0.030038
ENSG00000204351.12	SKIV2L	0.00271842	0.0217374	0.887938	-1.1262	39.8305	44.8573	0.0550173	0.155711	-0.28485	0.00271842	0.0217374	0.0953975	0.419497
ENSG00000204843.13	DCTN1	0.00273622	0.021848	0.897895	-1.11372	168.203	187.331	0.017597	0.0671962	-0.348563	0.00273622	0.021848	0.0674281	0.355764
ENSG00000198521.12	ZNF43	0.00274611	0.021915	0.815647	-1.22602	10.5317	12.9121	0.133556	0.291243	-0.22454	0.00274611	0.021915	0.21284	0.593651
ENSG00000167397.15	VKORC1	0.00275192	0.0219494	0.859209	-1.16386	52.8374	61.4953	0.836385	0.909445	-0.0313038	0.00275192	0.0219494	0.8491	0.959379
ENSG00000122674.12	CCZ1	0.00275677	0.0219557	1.31737	1.31737	46.949	35.6383	0.482025	0.665909	0.10629	0.00275677	0.0219557	0.630878	0.880269
ENSG00000140563.15	MCTP2	0.00275693	0.0219557	0.407463	-2.45421	3.05502	7.49766	0.347155	0.545178	-0.141814	0.00275693	0.0219557	0.580887	0.85705
ENSG00000145358.6	DDIT4L	0.0027572	0.0219557	1.63177	1.63177	43.3053	26.5389	0.282781	0.479494	-0.161772	0.0027572	0.0219557	0.62851	0.879399
ENSG00000138867.17	GUCD1	0.00275997	0.0219577	0.91749	-1.08993	42.9027	46.7609	7.74294e-07	5.50726e-05	-0.655283	0.00275997	0.0219577	0.585282	0.859274
ENSG00000148429.14	USP6NL	0.00276045	0.0219577	0.839027	-1.19186	14.5772	17.3739	0.0562523	0.158198	-0.283475	0.00276045	0.0219577	0.846128	0.958073
ENSG00000181045.15	SLC26A11	0.0027666	0.0219947	0.769467	-1.2996	5.2825	6.86514	1.26256e-06	7.28305e-05	-0.645699	0.0027666	0.0219947	0.200481	0.578155
ENSG00000204177.10	BMS1P1	0.00277296	0.0220236	1.3639	1.3639	6.26025	4.58996	0.181733	0.359346	-0.200411	0.00277296	0.0220236	0.819077	0.950234
ENSG00000270231.4	NBPF8	0.00277324	0.0220236	1.30204	1.30204	36.4687	28.009	0.285263	0.482333	-0.160952	0.00277324	0.0220236	0.322036	0.699655
ENSG00000197302.10	ZNF720	0.00278207	0.0220818	0.885415	-1.12941	15.3919	17.3838	0.431089	0.621991	-0.118946	0.00278207	0.0220818	0.532752	0.8353
ENSG00000121350.16	PYROXD1	0.00278482	0.0220916	1.3914	1.3914	22.7499	16.3503	0.427391	0.618781	0.119896	0.00278482	0.0220916	0.61025	0.87295
ENSG00000119446.14	RBM18	0.00279001	0.0221208	1.11911	1.11911	30.3524	27.1219	0.0909615	0.222573	0.252123	0.00279001	0.0221208	0.82078	0.950234
ENSG00000136770.11	DNAJC1	0.00281998	0.0223463	1.1207	1.1207	19.4468	17.3523	0.000831078	0.00696223	0.475826	0.00281998	0.0223463	0.0613027	0.337799
ENSG00000196967.11	ZNF585A	0.00282557	0.0223785	0.832611	-1.20104	9.07606	10.9007	0.0153657	0.0606678	-0.355376	0.00282557	0.0223785	0.57875	0.856157
ENSG00000071242.12	RPS6KA2	0.00284125	0.0224784	0.545351	-1.83368	19.6619	36.0536	0.0130964	0.0537354	-0.36323	0.00284125	0.0224784	0.016334	0.17397
ENSG00000137312.15	FLOT1	0.00284459	0.0224927	0.803197	-1.24502	47.6961	59.3828	0.0137087	0.0555627	-0.361003	0.00284459	0.0224927	0.0296901	0.236809
ENSG00000261740.6	BOLA2-SMG1P6	0.00284815	0.0225069	1.19273	1.19273	13.4925	11.3123	0.0423586	0.128763	0.300615	0.00284815	0.0225069	0.106774	0.440196
ENSG00000237214.3	RP11-12M9.3	0.00284946	0.0225069	0.836132	-1.19598	6.84643	8.18821	0.400076	0.595193	-0.127063	0.00284946	0.0225069	0.0671849	0.355091
ENSG00000186174.13	BCL9L	0.00285123	0.0225088	0.837109	-1.19459	115.659	138.165	0.178408	0.355022	0.201915	0.00285123	0.0225088	0.0139812	0.158555
ENSG00000156853.13	ZNF689	0.00285635	0.022537	0.807302	-1.23869	6.40075	7.92856	0.44155	0.630617	-0.116283	0.00285635	0.022537	0.209109	0.588384
ENSG00000164619.10	BMPER	0.00286033	0.0225406	1.69965	1.69965	91.4008	53.7762	3.46722e-05	0.000676455	-0.570602	0.00286033	0.0225406	0.36863	0.734452
ENSG00000169439.12	SDC2	0.00286061	0.0225406	1.68857	1.68857	125.743	74.4675	0.441432	0.63058	0.116312	0.00286061	0.0225406	0.948798	0.988626
ENSG00000071889.17	FAM3A	0.00286958	0.0225927	0.878085	-1.13884	8.92072	10.1593	0.0949564	0.229474	-0.249158	0.00286958	0.0225927	0.0866795	0.402829
ENSG00000113194.13	FAF2	0.00287295	0.0226071	1.08313	1.08313	80.5407	74.3594	0.0253723	0.0883658	-0.329438	0.00287295	0.0226071	0.725428	0.918046
ENSG00000204176.14	SYT15	0.00288503	0.02269	1.70416	1.70416	13.6972	8.03755	0.0208357	0.0760362	0.339872	0.00288503	0.02269	0.0126529	0.151835
ENSG00000214022.12	REPIN1	0.00289019	0.0227184	0.815924	-1.2256	20.101	24.6359	1.89683e-05	0.000452245	-0.585772	0.00289019	0.0227184	0.239646	0.620811
ENSG00000119231.11	SENP5	0.00290076	0.0227841	1.08961	1.08961	80.0507	73.4671	0.00471462	0.0249562	0.409486	0.00290076	0.0227841	0.0955107	0.419743
ENSG00000101216.11	GMEB2	0.00290481	0.0227852	0.828165	-1.20749	14.3574	17.3364	0.869488	0.928079	0.0249077	0.00290481	0.0227852	0.225931	0.606178
ENSG00000197037.11	ZSCAN25	0.00290625	0.0227852	0.86168	-1.16052	12.4968	14.5028	0.0098517	0.0436733	-0.376777	0.00290625	0.0227852	0.239032	0.620206
ENSG00000188033.10	ZNF490	0.00290699	0.0227852	0.90662	-1.103	14.6831	16.1954	0.000192367	0.00235863	-0.522973	0.00290699	0.0227852	0.00227093	0.0581707
ENSG00000105270.15	CLIP3	0.00290802	0.0227852	0.750023	-1.33329	21.4474	28.5957	0.0162921	0.0634364	-0.352452	0.00290802	0.0227852	0.228087	0.608
ENSG00000055211.14	GINM1	0.00292381	0.0228843	1.15675	1.15675	38.0753	32.9158	6.55047e-06	0.00022217	-0.61078	0.00292381	0.0228843	0.259445	0.64364
ENSG00000134250.20	NOTCH2	0.00292536	0.0228843	1.12992	1.12992	674.448	596.901	0.133517	0.291243	0.224562	0.00292536	0.0228843	0.968785	0.992147
ENSG00000197457.10	STMN3	0.00292938	0.0228914	0.726783	-1.37593	7.89487	10.8628	0.00822923	0.0379285	-0.385064	0.00292938	0.0228914	0.622099	0.876268
ENSG00000126062.4	TMEM115	0.00293326	0.0228986	0.864761	-1.15639	28.4293	32.8753	0.0653487	0.176724	-0.27403	0.00293326	0.0228986	0.142112	0.497821
ENSG00000175130.7	MARCKSL1	0.00293344	0.0228986	0.773931	-1.29211	43.449	56.1407	0.0300575	0.10013	0.320189	0.00293344	0.0228986	0.436823	0.784066
ENSG00000269834.6	ZNF528-AS1	0.00294539	0.0229662	0.794094	-1.2593	5.70033	7.17841	0.933613	0.964144	0.012629	0.00294539	0.0229662	0.837343	0.955185
ENSG00000136986.10	DERL1	0.0029468	0.0229662	1.12597	1.12597	88.7681	78.837	0.00070623	0.00617772	0.481419	0.0029468	0.0229662	0.730928	0.919612
ENSG00000168140.5	VASN	0.00295475	0.023016	0.828619	-1.20683	54.1005	65.29	0.205289	0.389522	-0.190279	0.00295475	0.023016	0.000284242	0.0172096
ENSG00000232320.6	MXRA7P1	0.00296144	0.0230558	0.679758	-1.47111	14.4274	21.2244	0.203497	0.387377	0.19102	0.00296144	0.0230558	0.116805	0.45646
ENSG00000137198.10	GMPR	0.00296876	0.0230882	0.498712	-2.00516	1.24587	2.49817	0.00198754	0.013207	-0.444147	0.00296876	0.0230882	0.735015	0.920825
ENSG00000006453.14	BAIAP2L1	0.00297462	0.0231093	0.614868	-1.62637	8.2849	13.4743	0.0344519	0.110651	0.312545	0.00297462	0.0231093	0.965743	0.991389
ENSG00000052802.13	MSMO1	0.00298469	0.0231753	1.22161	1.22161	56.9201	46.5945	0.0420429	0.12816	0.301055	0.00298469	0.0231753	0.0246515	0.21528
ENSG00000112787.14	FBRSL1	0.00299149	0.0232158	0.842106	-1.1875	12.3359	14.6489	0.519409	0.697049	-0.0974458	0.00299149	0.0232158	0.0538344	0.317417
ENSG00000170348.9	TMED10	0.0029949	0.0232299	1.09554	1.09554	255.744	233.442	0.571002	0.738357	0.0857427	0.0029949	0.0232299	0.737153	0.92154
ENSG00000120265.19	PCMT1	0.00301134	0.0233215	1.14568	1.14568	77.2304	67.4103	0.243715	0.435637	0.175371	0.00301134	0.0233215	0.631798	0.880706
ENSG00000233251.8	AC007743.1	0.00301139	0.0233215	1.35886	1.35886	5.48209	4.03432	0.035407	0.112838	0.310991	0.00301139	0.0233215	0.225865	0.606178
ENSG00000127452.9	FBXL12	0.00301148	0.0233215	0.919312	-1.08777	10.1856	11.0796	0.000574164	0.00528765	-0.488397	0.00301148	0.0233215	0.35114	0.722529
ENSG00000120549.18	KIAA1217	0.00302531	0.0234162	1.37285	1.37285	29.4644	21.4622	6.98963e-05	0.00111682	-0.551978	0.00302531	0.0234162	0.741104	0.924016
ENSG00000179943.8	FIZ1	0.00302897	0.0234321	0.762962	-1.31068	4.81163	6.30651	0.893391	0.941521	-0.0203164	0.00302897	0.0234321	0.0719015	0.366308
ENSG00000173511.10	VEGFB	0.00303377	0.0234569	0.830846	-1.20359	8.28883	9.97637	0.245504	0.437394	-0.174717	0.00303377	0.0234569	0.0334796	0.252289
ENSG00000204673.11	AKT1S1	0.00304316	0.0235047	0.888396	-1.12562	29.9235	33.6826	0.233272	0.423007	0.179252	0.00304316	0.0235047	3.93555e-07	0.000262108
ENSG00000131653.13	TRAF7	0.00304641	0.0235174	0.887022	-1.12737	44.6874	50.3791	0.109936	0.254453	-0.238831	0.00304641	0.0235174	0.171655	0.540181
ENSG00000010404.18	IDS	0.00305206	0.0235486	1.19755	1.19755	113.555	94.8229	0.000589329	0.00540016	0.487527	0.00305206	0.0235486	0.346796	0.719897
ENSG00000101986.12	ABCD1	0.00305503	0.0235591	0.776272	-1.28821	11.9808	15.4338	0.00210709	0.0137703	-0.441913	0.00305503	0.0235591	0.00959403	0.129559
ENSG00000073050.12	XRCC1	0.00306461	0.0236205	0.817255	-1.22361	7.31034	8.94499	0.170842	0.344727	-0.205415	0.00306461	0.0236205	0.803659	0.945117
ENSG00000146834.14	MEPCE	0.00307855	0.0237155	0.829567	-1.20545	22.9339	27.6457	0.000116872	0.00163086	-0.537581	0.00307855	0.0237155	0.435951	0.783365
ENSG00000116157.6	GPX7	0.00309063	0.0237611	2.04869	2.04869	9.40457	4.59053	0.769838	0.869741	0.0443386	0.00309063	0.0237611	0.792506	0.941372
ENSG00000171314.9	PGAM1	0.00309089	0.0237611	1.15308	1.15308	242.36	210.185	0.0111165	0.047788	0.371097	0.00309089	0.0237611	0.279037	0.663065
ENSG00000136003.16	ISCU	0.00309095	0.0237611	0.88475	-1.13026	42.3861	47.9074	0.0108139	0.0467665	-0.372403	0.00309095	0.0237611	0.410591	0.765555
ENSG00000148824.19	MTG1	0.00309487	0.0237787	0.839889	-1.19063	18.158	21.6195	0.524	0.70122	-0.0963821	0.00309487	0.0237787	0.691556	0.904949
ENSG00000166888.12	STAT6	0.00309896	0.0237924	0.853044	-1.17227	78.9056	92.4988	1.77087e-08	7.86264e-06	-0.719414	0.00309896	0.0237924	0.259682	0.643888
ENSG00000109501.15	WFS1	0.0030999	0.0237924	0.730499	-1.36893	28.8001	39.4252	0.0747356	0.194402	-0.265324	0.0030999	0.0237924	0.646836	0.888205
ENSG00000172339.10	ALG14	0.00310191	0.0237954	1.14177	1.14177	10.2497	8.97704	0.083007	0.209272	0.258341	0.00310191	0.0237954	0.15496	0.519003
ENSG00000197321.15	SVIL	0.00310961	0.023842	0.501516	-1.99395	33.2333	66.2656	0.0388535	0.121382	-0.305656	0.00310961	0.023842	0.427683	0.77778
ENSG00000186716.21	BCR	0.00311963	0.0239025	0.836605	-1.19531	45.4575	54.3357	0.63023	0.77958	0.0728906	0.00311963	0.0239025	0.00753133	0.114459
ENSG00000171853.16	TRAPPC12	0.00312077	0.0239025	0.916862	-1.09068	27.326	29.8039	0.0680843	0.181972	-0.271396	0.00312077	0.0239025	0.284356	0.667425
ENSG00000144043.12	TEX261	0.00313063	0.0239655	1.08946	1.08946	74.9891	68.8315	0.150749	0.317028	-0.215289	0.00313063	0.0239655	0.902777	0.976249
ENSG00000114125.14	RNF7	0.00313733	0.0240043	1.13408	1.13408	47.5608	41.9378	0.618691	0.772418	0.0753521	0.00313733	0.0240043	0.609405	0.872712
ENSG00000203727.4	SAMD5	0.00314445	0.0240461	0.147598	-6.77518	2.14511	14.5335	0.112689	0.258432	-0.237052	0.00314445	0.0240461	0.976229	0.993589
ENSG00000136378.15	ADAMTS7	0.00315172	0.0240892	0.435856	-2.29434	6.97463	16.0021	0.18017	0.357316	-0.201115	0.00315172	0.0240892	0.781413	0.938527
ENSG00000182621.18	PLCB1	0.00317969	0.024265	0.790969	-1.26427	18.6061	23.5232	0.0394999	0.12293	-0.304699	0.00317969	0.024265	0.613596	0.873959
ENSG00000185359.14	HGS	0.00318495	0.0242925	0.882365	-1.13332	64.7818	73.4183	0.813418	0.897116	0.0357724	0.00318495	0.0242925	0.293673	0.674752
ENSG00000182963.11	GJC1	0.00319425	0.0243508	0.73497	-1.3606	44.2787	60.2456	0.529342	0.705083	-0.0951504	0.00319425	0.0243508	0.866409	0.966219
ENSG00000204103.4	MAFB	0.003212	0.0244734	0.546067	-1.83128	4.10848	7.52376	0.141509	0.303304	0.220158	0.003212	0.0244734	0.0214987	0.201278
ENSG00000141837.22	CACNA1A	0.00321814	0.0245074	1.4623	1.4623	70.5747	48.2628	0.626091	0.777612	0.0737712	0.00321814	0.0245074	0.531183	0.834163
ENSG00000068400.13	GRIPAP1	0.00322787	0.0245574	0.90075	-1.11019	16.4021	18.2094	0.0492037	0.143727	-0.291679	0.00322787	0.0245574	0.0157959	0.1709
ENSG00000132669.14	RIN2	0.00322837	0.0245574	0.859705	-1.16319	45.9174	53.4107	2.70171e-08	8.80859e-06	0.713013	0.00322837	0.0245574	0.0747529	0.374199
ENSG00000148334.16	PTGES2	0.00322974	0.0245574	0.857329	-1.16641	16.4101	19.141	0.295373	0.493309	-0.157656	0.00322974	0.0245574	0.466347	0.803117
ENSG00000258727.1	RP11-66N24.3	0.00323166	0.0245593	0.79878	-1.25191	5.39412	6.75295	0.0387545	0.121176	-0.305804	0.00323166	0.0245593	0.00121071	0.0405933
ENSG00000204536.14	CCHCR1	0.00323623	0.0245778	0.770386	-1.29805	7.94292	10.3103	0.0441004	0.132437	-0.298236	0.00323623	0.0245778	0.508747	0.823399
ENSG00000112343.11	TRIM38	0.00323746	0.0245778	0.899291	-1.11199	38.3928	42.6923	0.0789949	0.202066	-0.261657	0.00323746	0.0245778	0.0804874	0.388311
ENSG00000173726.11	TOMM20	0.00324534	0.0246249	1.20584	1.20584	142.389	118.083	0.866167	0.926325	-0.0255472	0.00324534	0.0246249	0.000104556	0.00969589
ENSG00000167394.13	ZNF668	0.00324817	0.0246277	0.824986	-1.21214	16.8226	20.3914	0.0803653	0.204642	0.26051	0.00324817	0.0246277	0.0130476	0.153847
ENSG00000213782.7	DDX47	0.00325033	0.0246277	1.13065	1.13065	30.4242	26.9087	0.00185421	0.0125893	-0.446783	0.00325033	0.0246277	0.129366	0.476334
ENSG00000103091.15	WDR59	0.00325243	0.0246277	0.913307	-1.09492	15.5278	17.0017	1.14893e-05	0.000324982	-0.597827	0.00325243	0.0246277	0.380142	0.742993
ENSG00000136444.10	RSAD1	0.00326058	0.0246659	0.883954	-1.13128	14.5881	16.5032	0.0580751	0.161736	-0.281489	0.00326058	0.0246659	0.958111	0.989519
ENSG00000108602.18	ALDH3A1	0.00326084	0.0246659	0.258094	-3.87456	2.46474	9.54981	5.63204e-05	0.000945254	-0.557834	0.00326084	0.0246659	0.683296	0.901884
ENSG00000072274.13	TFRC	0.00326491	0.0246839	1.19821	1.19821	344.115	287.191	0.61697	0.771318	0.0757208	0.00326491	0.0246839	0.0100814	0.133785
ENSG00000233954.6	UQCRHL	0.00328349	0.0248116	0.808924	-1.23621	22.602	27.9409	0.222214	0.410215	-0.183494	0.00328349	0.0248116	0.781561	0.938527
ENSG00000171790.15	SLFNL1	0.00329988	0.0248969	0.662908	-1.50851	5.01827	7.57009	1.28399e-05	0.000349684	0.595196	0.00329988	0.0248969	0.725329	0.918046
ENSG00000178252.18	WDR6	0.00330749	0.0249136	0.822573	-1.2157	79.3412	96.4549	0.0203741	0.0747052	-0.341037	0.00330749	0.0249136	0.295564	0.676114
ENSG00000122870.12	BICC1	0.00331106	0.0249136	0.76175	-1.31277	50.6265	66.4608	0.573863	0.739746	-0.0851086	0.00331106	0.0249136	0.0923928	0.414146
ENSG00000099331.14	MYO9B	0.0033114	0.0249136	0.869584	-1.14997	160.623	184.713	0.00207492	0.0136331	0.442503	0.0033114	0.0249136	0.01215	0.148138
ENSG00000145016.16	RUBCN	0.00331184	0.0249136	0.847134	-1.18045	31.8593	37.6083	0.741002	0.84981	-0.0500811	0.00331184	0.0249136	0.0385456	0.271003
ENSG00000135503.13	ACVR1B	0.0033123	0.0249136	0.8749	-1.14299	11.7557	13.4366	0.000215757	0.00257643	-0.519513	0.0033123	0.0249136	0.412018	0.765812
ENSG00000068354.16	TBC1D25	0.00332542	0.0249867	0.88558	-1.1292	9.79674	11.0625	0.214522	0.400252	-0.186531	0.00332542	0.0249867	0.00784408	0.116473
ENSG00000031823.14	RANBP3	0.00332795	0.0249929	0.88776	-1.12643	20.4587	23.0453	0.0202744	0.0744833	-0.341292	0.00332795	0.0249929	0.0219026	0.203091
ENSG00000262202.4	RP11-160E2.6	0.00333348	0.0250216	0.683766	-1.46249	6.96104	10.1804	0.33986	0.537815	0.143952	0.00333348	0.0250216	0.433711	0.782121
ENSG00000151366.13	NDUFC2	0.00334527	0.0250973	1.14837	1.14837	29.0005	25.2537	0.237571	0.42789	-0.17764	0.00334527	0.0250973	0.747148	0.927014
ENSG00000126215.14	XRCC3	0.0033491	0.0251003	0.732446	-1.36529	6.01992	8.21892	0.382383	0.578072	-0.131858	0.0033491	0.0251003	0.407348	0.763119
ENSG00000072422.17	RHOBTB1	0.0033491	0.0251003	0.531139	-1.88275	5.9219	11.1494	0.0771275	0.198686	0.263245	0.0033491	0.0251003	0.586649	0.860452
ENSG00000123643.13	SLC36A1	0.00335399	0.0251195	0.808253	-1.23724	41.2864	51.081	0.000972967	0.00785308	0.470318	0.00335399	0.0251195	0.0485301	0.300915
ENSG00000075234.17	TTC38	0.0033551	0.0251195	0.794868	-1.25807	10.4217	13.1112	0.0168242	0.0649219	-0.350835	0.0033551	0.0251195	0.444358	0.789788
ENSG00000174233.12	ADCY6	0.00337807	0.0252786	0.831001	-1.20337	44.3432	53.3612	0.0305688	0.101242	-0.319254	0.00337807	0.0252786	0.268013	0.653833
ENSG00000198301.12	SDAD1	0.00338224	0.0252969	1.11338	1.11338	36.0497	32.3785	0.704906	0.826547	-0.05737	0.00338224	0.0252969	0.113932	0.451698
ENSG00000172935.9	MRGPRF	0.00338506	0.0253051	0.701837	-1.42483	11.8201	16.8417	2.63216e-05	0.000555712	-0.577626	0.00338506	0.0253051	0.0593349	0.332851
ENSG00000182568.17	SATB1	0.00339164	0.0253284	0.660053	-1.51503	2.5826	3.91272	0.548319	0.721053	0.0908229	0.00339164	0.0253284	0.16522	0.533655
ENSG00000149948.14	HMGA2	0.00339524	0.025332	0.670843	-1.49066	70.5338	105.142	0.210045	0.395032	-0.188334	0.00339524	0.025332	0.685711	0.902574
ENSG00000168386.19	FILIP1L	0.00339855	0.0253413	0.680024	-1.47054	16.0201	23.5581	0.693891	0.819844	-0.0596194	0.00339855	0.0253413	0.241102	0.622621
ENSG00000183153.7	GJD3	0.00340437	0.0253615	0.474471	-2.10761	1.40375	2.95856	0.000751261	0.0064788	-0.479306	0.00340437	0.0253615	0.0157019	0.170559
ENSG00000113161.17	HMGCR	0.00341006	0.0253738	1.20864	1.20864	103.153	85.3457	0.000543544	0.00509208	0.49022	0.00341006	0.0253738	0.0349345	0.257734
ENSG00000059728.11	MXD1	0.00341146	0.0253738	1.16608	1.16608	18.1907	15.6	0.0155758	0.0613157	0.3547	0.00341146	0.0253738	0.0785526	0.383267
ENSG00000074219.14	TEAD2	0.00341158	0.0253738	0.862603	-1.15928	18.4825	21.4264	0.185008	0.363955	0.198948	0.00341158	0.0253738	0.0117574	0.14513
ENSG00000243244.7	STON1	0.00341656	0.025394	0.707215	-1.414	13.4173	18.9721	0.00595441	0.0297761	-0.399466	0.00341656	0.025394	0.206357	0.585763
ENSG00000161057.13	PSMC2	0.00342224	0.0254144	1.09878	1.09878	81.7749	74.4233	0.0660257	0.178094	-0.27337	0.00342224	0.0254144	0.4517	0.794211
ENSG00000285646.2	RP5-934G17.7	0.00343339	0.0254843	0.769858	-1.29894	10.2869	13.3621	0.237818	0.428126	0.177548	0.00343339	0.0254843	0.859415	0.964131
ENSG00000005700.15	IBTK	0.00343734	0.0255007	1.20148	1.20148	117.834	98.074	0.706305	0.827065	-0.0570852	0.00343734	0.0255007	0.0150994	0.16596
ENSG00000116863.11	ADPRS	0.00344826	0.0255688	0.894575	-1.11785	16.0574	17.9498	0.636129	0.783182	-0.0716392	0.00344826	0.0255688	0.186113	0.557937
ENSG00000105926.16	MPP6	0.00345893	0.0256263	1.14117	1.14117	30.1983	26.4625	0.824911	0.903375	0.0335326	0.00345893	0.0256263	0.0342693	0.255147
ENSG00000228057.1	SEC63P1	0.00345951	0.0256263	1.12253	1.12253	13.9526	12.4296	0.75131	0.857136	0.0480207	0.00345951	0.0256263	0.0195145	0.190872
ENSG00000125970.12	RALY	0.00347922	0.0257572	0.86335	-1.15828	57.7562	66.8978	0.673596	0.808232	-0.0637977	0.00347922	0.0257572	0.0836181	0.39528
ENSG00000054148.18	PHPT1	0.00348096	0.0257572	0.856061	-1.16814	28.5186	33.3138	0.127798	0.282769	-0.227836	0.00348096	0.0257572	0.227553	0.607991
ENSG00000042062.13	RIPOR3	0.0034958	0.0258298	0.517058	-1.93402	2.54306	4.91831	0.00250266	0.0156839	-0.435245	0.0034958	0.0258298	0.926737	0.983357
ENSG00000105321.14	CCDC9	0.00350299	0.0258698	0.797839	-1.25339	11.5257	14.4462	0.0900586	0.221213	0.252807	0.00350299	0.0258698	0.450424	0.793805
ENSG00000105245.9	NUMBL	0.00350786	0.0258797	0.867558	-1.15266	23.2946	26.8508	0.694896	0.820304	0.0594135	0.00350786	0.0258797	0.137405	0.49104
ENSG00000126581.13	BECN1	0.00352426	0.0259675	1.06505	1.06505	47.5496	44.6456	0.000521633	0.00493413	-0.491582	0.00352426	0.0259675	0.0357561	0.26208
ENSG00000124104.19	SNX21	0.00352649	0.0259675	0.809497	-1.23533	12.4422	15.3703	2.58529e-05	0.000553796	-0.578079	0.00352649	0.0259675	0.042443	0.282713
ENSG00000140632.17	GLYR1	0.00352685	0.0259675	0.89685	-1.11501	57.0018	63.5577	0.201626	0.384916	-0.191798	0.00352685	0.0259675	0.0242247	0.212903
ENSG00000215154.6	AC141586.5	0.00353698	0.026029	1.14742	1.14742	11.8426	10.321	0.967785	0.984857	-0.00612306	0.00353698	0.026029	0.11673	0.45633
ENSG00000141012.13	GALNS	0.00354763	0.0260943	0.865801	-1.155	14.7712	17.0608	0.0527796	0.150981	-0.287406	0.00354763	0.0260943	5.81982e-05	0.00671433
ENSG00000137767.14	SQOR	0.0035506	0.026103	0.722957	-1.38321	19.5507	27.0427	0.000274749	0.00309425	-0.512102	0.0035506	0.026103	0.145257	0.50309
ENSG00000204344.15	STK19	0.00356117	0.0261676	0.856843	-1.16707	11.2958	13.183	0.711032	0.829691	-0.0561244	0.00356117	0.0261676	0.450538	0.793805
ENSG00000196267.13	ZNF836	0.00357081	0.0262253	0.859046	-1.16408	6.60691	7.69099	0.739444	0.848886	-0.0503934	0.00357081	0.0262253	0.00182167	0.0514418
ENSG00000182934.12	SRPRA	0.00358863	0.0263298	1.14489	1.14489	180.049	157.263	0.453743	0.640694	0.113222	0.00358863	0.0263298	0.727686	0.91857
ENSG00000178741.12	COX5A	0.00359101	0.0263341	1.1269	1.1269	13.5636	12.0362	0.678866	0.811382	0.0627083	0.00359101	0.0263341	0.486215	0.814918
ENSG00000083457.12	ITGAE	0.00359963	0.0263816	1.10423	1.10423	12.7404	11.5378	0.210992	0.396442	0.18795	0.00359963	0.0263816	0.172951	0.542074
ENSG00000198886.2	MT-ND4	0.00360278	0.0263816	1.25312	1.25312	3329.32	2656.81	0.415402	0.609137	0.123009	0.00360278	0.0263816	0.0678054	0.356207
ENSG00000178950.17	GAK	0.00360327	0.0263816	0.899615	-1.11159	56.249	62.5257	0.519859	0.697525	-0.0973412	0.00360327	0.0263816	0.136309	0.489662
ENSG00000205485.13	AC004980.7	0.00360681	0.0263816	0.834694	-1.19804	6.07428	7.27726	0.325808	0.525106	-0.148151	0.00360681	0.0263816	0.312763	0.69255
ENSG00000114790.13	ARHGEF26	0.00360716	0.0263816	1.35574	1.35574	5.75975	4.24841	0.0179623	0.0682531	-0.347518	0.00360716	0.0263816	0.497362	0.819001
ENSG00000164219.10	PGGT1B	0.00362474	0.0264622	1.12312	1.12312	25.7008	22.8835	0.918172	0.955662	0.0155754	0.00362474	0.0264622	0.0230945	0.207341
ENSG00000246695.8	RASSF8-AS1	0.00363022	0.026489	0.816542	-1.22468	11.9426	14.6259	0.528111	0.704496	0.0954336	0.00363022	0.026489	0.170434	0.538702
ENSG00000205885.7	C1RL-AS1	0.00363358	0.0265003	0.774817	-1.29063	9.73627	12.5659	0.0575822	0.160765	-0.282021	0.00363358	0.0265003	0.12651	0.471299
ENSG00000184634.16	MED12	0.00364219	0.0265444	0.86235	-1.15962	27.1976	31.5389	0.00199911	0.0132719	-0.443926	0.00364219	0.0265444	0.174455	0.543044
ENSG00000148700.15	ADD3	0.00364324	0.0265444	0.694286	-1.44033	59.9641	86.368	0.00738708	0.0351528	-0.389939	0.00364324	0.0265444	0.815359	0.949956
ENSG00000119414.12	PPP6C	0.00364588	0.0265504	1.09978	1.09978	37.3585	33.9691	0.0199847	0.0736642	-0.342038	0.00364588	0.0265504	0.110742	0.445536
ENSG00000186350.12	RXRA	0.00365035	0.0265698	0.798343	-1.25259	35.7644	44.7983	0.00713419	0.0342273	-0.391497	0.00365035	0.0265698	0.031126	0.242791
ENSG00000006534.16	ALDH3B1	0.00365513	0.0265913	0.767789	-1.30244	10.73	13.9752	2.42044e-08	8.80859e-06	-0.714696	0.00365513	0.0265913	0.858411	0.963652
ENSG00000132640.15	BTBD3	0.00366514	0.0266509	0.828605	-1.20685	29.7475	35.9007	0.0193072	0.0718699	-0.34382	0.00366514	0.0266509	0.610006	0.87295
ENSG00000197586.13	ENTPD6	0.00367069	0.0266658	0.848921	-1.17797	31.5854	37.2065	0.000716232	0.00625401	-0.480939	0.00367069	0.0266658	0.00902428	0.126478
ENSG00000147459.18	DOCK5	0.00367082	0.0266658	1.12256	1.12256	211.865	188.735	0.49382	0.675183	0.103463	0.00367082	0.0266658	0.326916	0.702548
ENSG00000154889.17	MPPE1	0.00368998	0.0267917	1.11727	1.11727	12.9091	11.5542	1.34997e-07	1.88378e-05	-0.686959	0.00368998	0.0267917	0.00969818	0.130365
ENSG00000135823.14	STX6	0.00369642	0.0268252	0.879577	-1.13691	41.4844	47.1641	0.28174	0.478338	-0.162118	0.00369642	0.0268252	0.14724	0.504943
ENSG00000169217.9	CD2BP2	0.00369889	0.0268297	0.859463	-1.16352	42.5404	49.4965	0.189476	0.369967	-0.196982	0.00369889	0.0268297	0.138756	0.493208
ENSG00000127995.17	CASD1	0.00371105	0.0268853	1.20271	1.20271	9.52516	7.91977	0.000345809	0.00364297	-0.504887	0.00371105	0.0268853	0.0363507	0.263245
ENSG00000177409.12	SAMD9L	0.00371291	0.0268853	0.290513	-3.44219	10.1086	34.7956	0.106963	0.249459	-0.240791	0.00371291	0.0268853	0.283989	0.66715
ENSG00000134871.19	COL4A2	0.00371473	0.0268853	0.589835	-1.69539	163.943	277.947	0.000210242	0.00252731	0.520297	0.00371473	0.0268853	0.973155	0.992854
ENSG00000049540.18	ELN	0.00371571	0.0268853	0.11681	-8.56095	3.39992	29.1065	0.00491341	0.0257204	0.407735	0.00371571	0.0268853	0.936449	0.985031
ENSG00000143126.8	CELSR2	0.00372216	0.0269165	0.335573	-2.97997	1.00815	3.00426	0.368959	0.565926	-0.135584	0.00372216	0.0269165	0.866983	0.966369
ENSG00000148660.21	CAMK2G	0.00372386	0.0269165	0.888746	-1.12518	28.6364	32.2211	4.48437e-06	0.000173823	-0.619204	0.00372386	0.0269165	0.143525	0.50034
ENSG00000213252.3	RP11-819M15.1	0.00373017	0.0269165	1.38421	1.38421	9.26359	6.69231	0.471634	0.65688	0.108811	0.00373017	0.0269165	0.753053	0.928749
ENSG00000023572.10	GLRX2	0.00373089	0.0269165	1.14292	1.14292	26.8248	23.4704	0.963984	0.982765	0.00684602	0.00373089	0.0269165	0.624461	0.876903
ENSG00000147324.11	MFHAS1	0.00373106	0.0269165	0.817734	-1.22289	21.4315	26.2084	0.311504	0.509542	-0.152544	0.00373106	0.0269165	0.246173	0.629261
ENSG00000189060.6	H1-0	0.00374827	0.0270141	0.828762	-1.20662	36.8352	44.446	0.0942169	0.228214	-0.249699	0.00374827	0.0270141	0.860115	0.964476
ENSG00000197162.10	ZNF785	0.00375549	0.0270528	0.814347	-1.22798	8.28551	10.1744	0.0972625	0.233545	-0.24749	0.00375549	0.0270528	0.00927435	0.127731
ENSG00000178980.15	SELENOW	0.00376308	0.0270942	0.894243	-1.11826	42.9551	48.0352	0.0304608	0.101067	-0.31945	0.00376308	0.0270942	0.831912	0.953567
ENSG00000166073.11	GPR176	0.00377574	0.027172	0.84371	-1.18524	88.3514	104.718	0.354923	0.552169	-0.139568	0.00377574	0.027172	0.463807	0.802172
ENSG00000153721.19	CNKSR3	0.00378051	0.0271929	0.653908	-1.52927	8.22637	12.5803	0.00277528	0.0168728	-0.431173	0.00378051	0.0271929	0.340796	0.715891
ENSG00000104447.13	TRPS1	0.00378522	0.0272134	0.809594	-1.23519	32.5845	40.2479	0.222592	0.410603	0.183346	0.00378522	0.0272134	0.212722	0.593651
ENSG00000126934.14	MAP2K2	0.00379227	0.0272467	0.883856	-1.13141	51.0612	57.7709	0.114287	0.261035	-0.236035	0.00379227	0.0272467	0.44223	0.788075
ENSG00000095203.15	EPB41L4B	0.00379356	0.0272467	1.37942	1.37942	7.53797	5.4646	0.0298278	0.0995529	-0.320613	0.00379356	0.0272467	0.229751	0.609421
ENSG00000172379.21	ARNT2	0.00380149	0.0272902	0.503973	-1.98423	8.47099	16.8084	0.000197782	0.00241291	-0.52214	0.00380149	0.0272902	0.117857	0.457509
ENSG00000261490.1	RP11-448G15.3	0.00380725	0.0273123	0.847142	-1.18044	6.66015	7.86191	0.933677	0.964144	-0.0126168	0.00380725	0.0273123	0.0249282	0.216507
ENSG00000128692.8	EIF2S2P4	0.00380829	0.0273123	1.16749	1.16749	53.3179	45.6687	0.601596	0.76073	0.0790349	0.00380829	0.0273123	0.0738241	0.372296
ENSG00000167632.18	TRAPPC9	0.00381283	0.0273315	0.844066	-1.18474	10.4556	12.3872	3.59901e-06	0.000151522	-0.623982	0.00381283	0.0273315	0.316815	0.696135
ENSG00000271121.2	NUDT4P2	0.00381562	0.0273381	0.770825	-1.29731	11.9291	15.4758	0.596718	0.756848	-0.0800942	0.00381562	0.0273381	0.335019	0.710729
ENSG00000149084.13	HSD17B12	0.00382091	0.0273558	1.14103	1.14103	74.9058	65.6476	0.0967076	0.2327	-0.247888	0.00382091	0.0273558	0.582605	0.857536
ENSG00000167785.9	ZNF558	0.00382182	0.0273558	0.891823	-1.1213	11.6121	13.0207	0.124141	0.276894	-0.229988	0.00382182	0.0273558	0.822198	0.950592
ENSG00000115415.20	STAT1	0.00383043	0.027404	0.599015	-1.66941	109.082	182.103	0.00170429	0.0118179	-0.449956	0.00383043	0.027404	0.192074	0.565683
ENSG00000130340.17	SNX9	0.00383763	0.0274421	0.794925	-1.25798	78.9611	99.3315	0.99188	0.995958	0.00154307	0.00383763	0.0274421	0.0695645	0.360162
ENSG00000211584.14	SLC48A1	0.00384725	0.0274841	0.783722	-1.27596	7.51559	9.58962	1.06617e-06	6.67585e-05	-0.649051	0.00384725	0.0274841	0.497479	0.819035
ENSG00000137285.11	TUBB2B	0.00386099	0.0275688	0.741026	-1.34948	5.86976	7.92112	0.440755	0.630044	0.116484	0.00386099	0.0275688	0.871822	0.967373
ENSG00000132793.12	LPIN3	0.00387988	0.0276863	0.838902	-1.19203	10.9797	13.0882	0.000116112	0.00162181	-0.537768	0.00387988	0.0276863	0.0752437	0.37495
ENSG00000073417.15	PDE8A	0.00388122	0.0276863	1.19969	1.19969	34.8044	29.0112	0.820943	0.900901	-0.0343051	0.00388122	0.0276863	0.37742	0.740983
ENSG00000137802.14	MAPKBP1	0.00388636	0.0276875	0.860361	-1.1623	28.7693	33.4386	0.44964	0.637661	-0.114247	0.00388636	0.0276875	2.25404e-05	0.00366957
ENSG00000113522.14	RAD50	0.00388645	0.0276875	1.11869	1.11869	55.4364	49.5546	5.239e-05	0.000896751	-0.559772	0.00388645	0.0276875	0.348415	0.721143
ENSG00000221838.10	AP4M1	0.00388894	0.0276875	0.861083	-1.16133	6.7858	7.88055	0.882981	0.936139	-0.0223135	0.00388894	0.0276875	0.0571635	0.327313
ENSG00000101843.19	PSMD10	0.00391379	0.027837	1.09921	1.09921	32.2682	29.3559	0.00244867	0.0154782	-0.436098	0.00391379	0.027837	0.226713	0.607168
ENSG00000173064.14	HECTD4	0.00391705	0.027837	0.871671	-1.14722	58.8003	67.457	0.0224651	0.0803416	-0.335923	0.00391705	0.027837	4.56219e-05	0.0055244
ENSG00000173848.19	NET1	0.00391763	0.027837	0.760118	-1.31558	81.963	107.829	0.226762	0.415528	0.181732	0.00391763	0.027837	0.973803	0.992854
ENSG00000126777.18	KTN1	0.00391944	0.027837	1.13742	1.13742	224.227	197.137	0.403471	0.598164	0.126157	0.00391944	0.027837	0.361185	0.729941
ENSG00000050393.11	MCUR1	0.00393413	0.0279277	0.87211	-1.14664	20.3872	23.3769	0.793745	0.885282	0.0396241	0.00393413	0.0279277	0.447032	0.791529
ENSG00000137494.14	ANKRD42	0.00394036	0.0279584	1.14961	1.14961	17.9677	15.6294	0.727103	0.841044	0.0528737	0.00394036	0.0279584	0.368525	0.734382
ENSG00000179456.10	ZBTB18	0.00394607	0.0279854	1.18893	1.18893	20.8545	17.5406	0.507133	0.687182	-0.100313	0.00394607	0.0279854	0.261138	0.645336
ENSG00000116809.12	ZBTB17	0.00394819	0.0279869	0.845013	-1.18341	14.643	17.3288	0.46247	0.648571	0.111059	0.00394819	0.0279869	0.000712562	0.030038
ENSG00000133812.17	SBF2	0.00395257	0.0280044	0.870731	-1.14846	41.1311	47.2374	0.000604534	0.00551191	-0.486674	0.00395257	0.0280044	0.657382	0.892261
ENSG00000113558.19	SKP1	0.00395723	0.0280238	1.10744	1.10744	227.268	205.22	0.00152621	0.010903	-0.454065	0.00395723	0.0280238	0.147971	0.506542
ENSG00000090975.14	PITPNM2	0.00397076	0.0280825	0.789547	-1.26655	12.2511	15.5167	0.00462564	0.0246344	-0.410291	0.00397076	0.0280825	0.289646	0.671395
ENSG00000198792.13	TMEM184B	0.00397147	0.0280825	0.884631	-1.13041	76.4892	86.4645	0.157538	0.326347	-0.211851	0.00397147	0.0280825	0.000204548	0.0142655
ENSG00000171724.3	VAT1L	0.00397154	0.0280825	0.71014	-1.40817	29.5838	41.659	0.000309379	0.00337278	-0.508398	0.00397154	0.0280825	0.0186409	0.186922
ENSG00000175756.13	AURKAIP1	0.00397318	0.0280825	0.787653	-1.26959	33.9611	43.1168	0.332038	0.531929	-0.146275	0.00397318	0.0280825	0.951905	0.988674
ENSG00000132005.9	RFX1	0.00397801	0.0280911	0.82045	-1.21884	7.72998	9.42162	0.21484	0.400795	-0.186404	0.00397801	0.0280911	0.0416588	0.279993
ENSG00000260549.2	MT1L	0.00398188	0.0281033	0.560404	-1.78443	4.81373	8.58975	0.429061	0.620164	0.119466	0.00398188	0.0281033	0.971684	0.992854
ENSG00000077044.11	DGKD	0.00398406	0.0281052	0.877127	-1.14009	12.6208	14.3888	0.0119966	0.0503363	-0.367463	0.00398406	0.0281052	0.159296	0.524613
ENSG00000119669.5	IRF2BPL	0.00400968	0.0282723	0.778526	-1.28448	28.1183	36.1173	0.00493374	0.0257992	-0.40756	0.00400968	0.0282723	0.11652	0.455996
ENSG00000185432.12	METTL7A	0.0040297	0.0283862	0.553802	-1.8057	2.41967	4.36919	0.000312322	0.00339545	-0.508101	0.0040297	0.0283862	0.857183	0.962853
ENSG00000137070.18	IL11RA	0.00404803	0.0285015	0.741245	-1.34908	6.14761	8.29363	0.00186943	0.0126687	-0.446474	0.00404803	0.0285015	0.684574	0.902432
ENSG00000011454.18	RABGAP1	0.00405047	0.0285051	0.797996	-1.25314	29.7133	37.2349	0.000652526	0.00583081	-0.484102	0.00405047	0.0285051	0.768984	0.934394
ENSG00000177469.13	CAVIN1	0.004058	0.0285394	0.830264	-1.20444	1323.31	1593.85	0.15219	0.318737	0.21455	0.004058	0.0285394	0.206429	0.585763
ENSG00000110048.12	OSBP	0.00405925	0.0285394	1.08121	1.08121	77.4476	71.6305	0.899922	0.944835	-0.0190654	0.00405925	0.0285394	0.167636	0.53664
ENSG00000105643.11	ARRDC2	0.00407414	0.0286098	0.70889	-1.41066	5.11856	7.22052	0.580487	0.744677	0.0836462	0.00407414	0.0286098	0.0609731	0.337131
ENSG00000166188.3	ZNF319	0.00407707	0.0286098	0.837918	-1.19343	9.59578	11.4519	0.00455589	0.0243357	-0.410931	0.00407707	0.0286098	0.00852385	0.122084
ENSG00000167283.8	ATP5MG	0.00408238	0.0286309	1.16191	1.16191	56.1219	48.3014	0.0188011	0.0705258	-0.345185	0.00408238	0.0286309	0.470143	0.805394
ENSG00000116459.11	ATP5PB	0.00408399	0.0286309	1.13859	1.13859	65.8587	57.8424	0.403708	0.598395	-0.126094	0.00408399	0.0286309	0.153502	0.515922
ENSG00000105063.19	PPP6R1	0.0040919	0.0286603	0.893332	-1.1194	63.9241	71.5569	0.413688	0.607938	0.123458	0.0040919	0.0286603	0.000291522	0.0175057
ENSG00000100330.16	MTMR3	0.00409209	0.0286603	0.893607	-1.11906	45.8899	51.3536	0.744793	0.852344	-0.0493223	0.00409209	0.0286603	0.110082	0.444697
ENSG00000135631.17	RAB11FIP5	0.00409478	0.0286654	0.892042	-1.12102	89.4898	100.32	0.845811	0.9146	0.0294774	0.00409478	0.0286654	0.00049952	0.0236096
ENSG00000188313.13	PLSCR1	0.00410559	0.0287259	0.712562	-1.40339	7.45796	10.4664	0.000835291	0.00698954	-0.47565	0.00410559	0.0287259	0.248837	0.632001
ENSG00000088854.13	C20orf194	0.00410835	0.0287259	0.889795	-1.12385	34.9703	39.3015	0.215916	0.402084	-0.185975	0.00410835	0.0287259	0.32545	0.701662
ENSG00000176155.19	CCDC57	0.00411095	0.0287259	0.783527	-1.27628	17.0741	21.7914	0.775314	0.872976	-0.0432553	0.00411095	0.0287259	0.288874	0.670137
ENSG00000117151.13	CTBS	0.00411132	0.0287259	1.22084	1.22084	17.8673	14.6352	0.00196354	0.0130772	-0.44461	0.00411132	0.0287259	0.0319143	0.246127
ENSG00000183426.17	NPIPA1	0.00411322	0.0287259	0.861532	-1.16072	30.4215	35.3109	0.614012	0.769195	-0.0763556	0.00411322	0.0287259	0.0330277	0.250416
ENSG00000185880.13	TRIM69	0.00414117	0.0288935	0.718763	-1.39128	7.67452	10.6774	6.60848e-05	0.00106756	-0.553509	0.00414117	0.0288935	0.510593	0.824018
ENSG00000059769.20	DNAJC25	0.00415042	0.0289443	1.14421	1.14421	12.3914	10.8296	0.42082	0.61396	-0.121596	0.00415042	0.0289443	0.111723	0.447334
ENSG00000128595.17	CALU	0.00415742	0.0289754	1.10357	1.10357	1460.22	1323.18	0.0113921	0.0485365	0.369933	0.00415742	0.0289754	0.267801	0.653427
ENSG00000140299.13	BNIP2	0.00415886	0.0289754	1.11429	1.11429	109.835	98.57	0.652298	0.795992	-0.0682335	0.00415886	0.0289754	0.597544	0.866808
ENSG00000103018.17	CYB5B	0.00416082	0.0289754	1.13052	1.13052	54.8965	48.5586	0.015538	0.0611997	-0.354821	0.00416082	0.0289754	0.436655	0.783956
ENSG00000231167.3	YBX1P2	0.00416357	0.0289808	0.80816	-1.23738	7.70293	9.53144	0.715633	0.833396	-0.0551912	0.00416357	0.0289808	0.225095	0.605154
ENSG00000103249.18	CLCN7	0.00417111	0.0290092	0.882142	-1.1336	28.4328	32.2316	0.00599345	0.0299203	-0.399182	0.00417111	0.0290092	0.0242986	0.212947
ENSG00000187229.3	RP11-161I2.1	0.00417359	0.0290092	1.2937	1.2937	5.59383	4.3239	0.000312385	0.00339545	-0.508095	0.00417359	0.0290092	0.403503	0.760663
ENSG00000158158.12	CNNM4	0.00417774	0.0290243	0.8584	-1.16496	9.40602	10.9576	0.874008	0.930193	-0.0240379	0.00417774	0.0290243	0.0289555	0.233015
ENSG00000070778.13	PTPN21	0.00418304	0.0290473	0.869251	-1.15042	37.0514	42.6245	0.00206522	0.0135998	0.442683	0.00418304	0.0290473	0.0140054	0.1587
ENSG00000166398.14	GARRE1	0.00419919	0.0291319	0.77901	-1.28368	46.2171	59.3279	0.000766613	0.00656483	0.478612	0.00419919	0.0291319	0.365833	0.732501
ENSG00000078140.14	UBE2K	0.00420538	0.029161	1.14942	1.14942	81.238	70.6775	0.252318	0.444964	0.172258	0.00420538	0.029161	0.980101	0.993967
ENSG00000114439.19	BBX	0.00421808	0.029196	0.840397	-1.18991	72.6093	86.3988	0.0412338	0.126552	-0.302194	0.00421808	0.029196	0.27291	0.658761
ENSG00000170473.17	PYM1	0.0042184	0.029196	0.8994	-1.11185	9.60873	10.6835	0.00019973	0.00242657	-0.521845	0.0042184	0.029196	0.647485	0.888205
ENSG00000279207.1	RP11-159D12.8	0.00423592	0.0292757	1.28214	1.28214	14.6102	11.3951	0.364997	0.562436	-0.136699	0.00423592	0.0292757	0.0151102	0.16596
ENSG00000180155.20	LYNX1	0.00423616	0.0292757	2.08291	2.08291	10.3344	4.96152	0.016465	0.0639909	-0.351921	0.00423616	0.0292757	0.666708	0.895463
ENSG00000243943.10	ZNF512	0.00424092	0.0292827	0.856606	-1.1674	20.974	24.485	0.0131941	0.0540152	-0.362868	0.00424092	0.0292827	0.771481	0.934595
ENSG00000119318.13	RAD23B	0.00424821	0.0293192	1.10859	1.10859	188.686	170.204	0.300785	0.498147	-0.155921	0.00424821	0.0293192	0.677759	0.899504
ENSG00000177731.16	FLII	0.00426862	0.0294223	0.891709	-1.12144	151.773	170.204	0.0173874	0.0665691	-0.349171	0.00426862	0.0294223	0.000369221	0.0199821
ENSG00000113448.19	PDE4D	0.00427117	0.0294223	1.44196	1.44196	31.5965	21.9122	0.252567	0.444964	0.172169	0.00427117	0.0294223	0.137626	0.491584
ENSG00000241685.10	ARPC1A	0.00427446	0.0294311	1.10122	1.10122	119.648	108.65	0.00622388	0.0307208	-0.397533	0.00427446	0.0294311	0.81875	0.950234
ENSG00000273763.2	RP11-420C9.1	0.00430544	0.029575	1.12835	1.12835	10.3473	9.17034	0.00501307	0.0260929	0.406881	0.00430544	0.029575	0.487259	0.815549
ENSG00000204371.11	EHMT2	0.00432429	0.0296766	0.789149	-1.26719	22.1953	28.1256	0.00266	0.0163823	-0.43285	0.00432429	0.0296766	0.0387956	0.272123
ENSG00000259295.6	CSPG4P12	0.00432656	0.0296782	0.787391	-1.27002	8.28032	10.5162	0.434488	0.624938	-0.118077	0.00432656	0.0296782	0.0411904	0.278676
ENSG00000157168.20	NRG1	0.00433287	0.0297076	1.28654	1.28654	119.386	92.796	0.170916	0.344727	0.20538	0.00433287	0.0297076	0.207008	0.58634
ENSG00000092445.12	TYRO3	0.00433647	0.0297184	0.897875	-1.11374	19.6846	21.9236	0.0203567	0.0746599	0.341082	0.00433647	0.0297184	2.20406e-07	0.000215292
ENSG00000072071.16	ADGRL1	0.00434229	0.0297316	0.717493	-1.39374	6.89869	9.615	0.000567175	0.00523316	-0.488806	0.00434229	0.0297316	0.805509	0.945538
ENSG00000174652.20	ZNF266	0.00434245	0.0297316	0.825612	-1.21122	16.5735	20.0743	0.375505	0.571804	-0.133757	0.00434245	0.0297316	0.808803	0.947167
ENSG00000134138.20	MEIS2	0.00434542	0.029738	0.691163	-1.44684	8.65591	12.5237	0.0221466	0.0795532	-0.336675	0.00434542	0.029738	0.28209	0.665835
ENSG00000145740.19	SLC30A5	0.0043608	0.0298293	1.10545	1.10545	62.161	56.2313	0.941652	0.96842	-0.011097	0.0043608	0.0298293	0.51722	0.827753
ENSG00000137411.19	VARS2	0.0043842	0.0299451	0.817383	-1.22342	6.22191	7.61199	0.261544	0.455016	-0.168997	0.0043842	0.0299451	0.0478423	0.298165
ENSG00000258289.10	CHURC1	0.00438656	0.0299451	1.28966	1.28966	44.3149	34.3618	0.167397	0.340038	-0.207045	0.00438656	0.0299451	0.183935	0.554537
ENSG00000215301.11	DDX3X	0.00439058	0.0299451	0.89253	-1.12041	439.148	492.026	0.632865	0.780928	-0.072331	0.00439058	0.0299451	0.761166	0.93172
ENSG00000196123.13	KIAA0895L	0.0043909	0.0299451	0.827708	-1.20816	11.7061	14.1428	0.303696	0.501175	-0.154997	0.0043909	0.0299451	0.00930406	0.127883
ENSG00000135452.10	TSPAN31	0.00439203	0.0299451	1.13182	1.13182	23.1947	20.4932	6.6874e-06	0.000224219	-0.610313	0.00439203	0.0299451	0.0190053	0.188544
ENSG00000137200.13	CMTR1	0.00440307	0.0299924	0.889535	-1.12418	30.6803	34.4902	2.08565e-07	2.40622e-05	-0.679422	0.00440307	0.0299924	0.697189	0.907194
ENSG00000068079.8	IFI35	0.00442573	0.0301272	0.574838	-1.73962	2.45787	4.27576	3.04845e-09	2.6274e-06	-0.744311	0.00442573	0.0301272	0.0185714	0.186375
ENSG00000198888.2	MT-ND1	0.00442884	0.0301272	1.31429	1.31429	1041.77	792.649	0.201319	0.384731	0.191926	0.00442884	0.0301272	0.440051	0.786775
ENSG00000198753.12	PLXNB3	0.00443104	0.0301272	0.809581	-1.23521	8.6678	10.7065	0.00102807	0.00816437	-0.468372	0.00443104	0.0301272	0.0127907	0.152118
ENSG00000160113.6	NR2F6	0.00443465	0.0301375	0.807802	-1.23793	19.9854	24.7405	0.699574	0.822983	-0.0584573	0.00443465	0.0301375	0.241109	0.622621
ENSG00000086848.15	ALG9	0.00444247	0.0301767	1.15596	1.15596	26.0407	22.5273	0.0776347	0.199667	-0.26281	0.00444247	0.0301767	0.0178947	0.182125
ENSG00000186310.10	NAP1L3	0.00444486	0.0301789	1.41967	1.41967	7.22974	5.09255	0.379891	0.575373	0.132544	0.00444486	0.0301789	0.187066	0.559138
ENSG00000198938.2	MT-CO3	0.00445829	0.0302561	1.30707	1.30707	1377.25	1053.69	0.424849	0.617426	0.120552	0.00445829	0.0302561	0.720362	0.915891
ENSG00000103043.15	VAC14	0.00446944	0.0303177	0.845255	-1.18308	23.8208	28.1818	0.333074	0.532564	0.145966	0.00446944	0.0303177	0.370324	0.735476
ENSG00000268043.7	NBPF12	0.0044846	0.0304065	0.858322	-1.16506	14.9868	17.4606	0.0898304	0.221036	-0.25298	0.0044846	0.0304065	0.227659	0.608
ENSG00000164405.11	UQCRQ	0.00450154	0.0305072	1.07896	1.07896	57.3445	53.1479	0.066991	0.179923	-0.272438	0.00450154	0.0305072	0.983927	0.994339
ENSG00000105298.14	CACTIN	0.00450497	0.0305163	0.860619	-1.16195	19.5346	22.6984	0.645812	0.790843	0.0695956	0.00450497	0.0305163	0.0686026	0.358206
ENSG00000151276.23	MAGI1	0.00451417	0.0305534	0.738543	-1.35402	38.967	52.7619	0.0701541	0.186112	-0.269458	0.00451417	0.0305534	0.250138	0.632832
ENSG00000204514.10	ZNF814	0.00451461	0.0305534	0.854624	-1.1701	34.6539	40.5487	0.928568	0.960967	0.0135911	0.00451461	0.0305534	0.166715	0.535565
ENSG00000285292.1	ABCF2-H2BE1	0.00451745	0.0305585	1.14734	1.14734	15.9911	13.9375	0.307116	0.504243	-0.153918	0.00451745	0.0305585	0.0498105	0.304434
ENSG00000099139.14	PCSK5	0.00452227	0.0305701	0.676532	-1.47813	6.99666	10.3419	0.5793	0.743901	-0.0839077	0.00452227	0.0305701	0.161233	0.527201
ENSG00000167615.17	LENG8	0.00452334	0.0305701	0.893914	-1.11868	119.707	133.914	0.572207	0.739133	-0.0854754	0.00452334	0.0305701	0.878679	0.969252
ENSG00000115380.20	EFEMP1	0.00452598	0.0305739	1.46509	1.46509	158.053	107.88	0.0254535	0.0885644	-0.329266	0.00452598	0.0305739	0.118733	0.459364
ENSG00000103591.13	AAGAB	0.00453236	0.0305982	1.09275	1.09275	41.3712	37.8597	0.000664405	0.00589634	-0.483492	0.00453236	0.0305982	0.335163	0.710784
ENSG00000271361.1	HTATSF1P2	0.00453376	0.0305982	2.55928	2.55928	5.42095	2.11815	0.956827	0.977882	0.00820755	0.00453376	0.0305982	0.648111	0.888205
ENSG00000168803.16	ADAL	0.00454735	0.0306665	0.907842	-1.10151	7.00777	7.71916	2.24146e-07	2.50702e-05	-0.678152	0.00454735	0.0306665	0.000140872	0.0113193
ENSG00000169905.13	TOR1AIP2	0.00454807	0.0306665	1.10127	1.10127	231.899	210.573	0.820131	0.900871	-0.0344634	0.00454807	0.0306665	0.116874	0.456527
ENSG00000112655.16	PTK7	0.00455568	0.0306876	0.640226	-1.56195	102.545	160.17	0.00779308	0.0365396	0.387532	0.00455568	0.0306876	0.544791	0.841188
ENSG00000167967.16	E4F1	0.00455831	0.0306876	0.857264	-1.1665	13.4115	15.6446	0.468486	0.653615	-0.10958	0.00455831	0.0306876	0.14155	0.497478
ENSG00000184254.17	ALDH1A3	0.00456556	0.0307138	1.49319	1.49319	207.965	139.275	0.000146786	0.00191574	-0.530983	0.00456556	0.0307138	0.805847	0.945538
ENSG00000055813.6	CCDC85A	0.00457122	0.0307377	1.45573	1.45573	27.9693	19.2132	0.00890308	0.0402617	0.381465	0.00457122	0.0307377	0.0329257	0.250092
ENSG00000279689.1	RP11-574K11.32	0.0045798	0.0307813	0.877149	-1.14006	11.716	13.357	0.655474	0.797543	-0.0675685	0.0045798	0.0307813	0.00272488	0.0654507
ENSG00000107611.16	CUBN	0.00458868	0.0308127	1.31082	1.31082	20.3757	15.5442	0.905724	0.947702	0.0179548	0.00458868	0.0308127	0.256398	0.640197
ENSG00000197601.13	FAR1	0.00459117	0.0308153	1.15371	1.15371	82.5391	71.5424	0.257479	0.450404	0.170424	0.00459117	0.0308153	0.19364	0.567897
ENSG00000100220.12	RTCB	0.00460316	0.0308251	1.09495	1.09495	62.7808	57.3368	0.540002	0.714372	0.0927105	0.00460316	0.0308251	0.912124	0.978578
ENSG00000204439.4	C6orf47	0.00460865	0.0308251	0.830573	-1.20399	14.2753	17.1872	0.663624	0.802196	-0.0658678	0.00460865	0.0308251	0.207533	0.586597
ENSG00000106992.19	AK1	0.0046101	0.0308251	0.865079	-1.15596	12.3001	14.2185	0.00306711	0.0181763	-0.427187	0.0046101	0.0308251	0.242121	0.624131
ENSG00000198899.2	MT-ATP6	0.00461085	0.0308251	1.2163	1.2163	1316.78	1082.61	0.358577	0.556043	0.138522	0.00461085	0.0308251	0.31484	0.695322
ENSG00000038382.20	TRIO	0.00461127	0.0308251	0.864019	-1.15738	378.312	437.852	0.137915	0.297649	0.222115	0.00461127	0.0308251	0.301538	0.681191
ENSG00000185453.13	ZSWIM9	0.00461156	0.0308251	0.779654	-1.28262	6.65863	8.54049	0.616001	0.770404	-0.0759287	0.00461156	0.0308251	0.00443734	0.0864572
ENSG00000254004.7	ZNF260	0.00462554	0.0309044	0.904227	-1.10592	25.446	28.1412	0.685265	0.81409	0.0613896	0.00462554	0.0309044	0.0429825	0.284325
ENSG00000141577.14	CEP131	0.0046526	0.0310427	0.787083	-1.27051	6.66258	8.4649	0.425237	0.617752	-0.120451	0.0046526	0.0310427	0.320527	0.698363
ENSG00000142599.19	RERE	0.00465971	0.0310536	0.874456	-1.14357	72.2618	82.6362	0.632532	0.78078	0.0724016	0.00465971	0.0310536	0.849573	0.959379
ENSG00000117118.10	SDHB	0.00466025	0.0310536	1.1094	1.1094	22.9609	20.6967	0.442339	0.631383	0.116083	0.00466025	0.0310536	0.229371	0.609374
ENSG00000013619.15	MAMLD1	0.00466059	0.0310536	0.696616	-1.43551	12.9753	18.6262	0.620611	0.773834	-0.0749411	0.00466059	0.0310536	0.911137	0.978229
ENSG00000104979.9	C19orf53	0.00466715	0.0310832	0.888848	-1.12505	15.13	17.022	0.484753	0.668276	0.105633	0.00466715	0.0310832	0.0396357	0.273679
ENSG00000172340.15	SUCLG2	0.00467971	0.0311527	1.15856	1.15856	30.0799	25.9631	3.82671e-06	0.000158836	-0.622657	0.00467971	0.0311527	0.00167876	0.0490961
ENSG00000141503.17	MINK1	0.00469685	0.0312333	0.884202	-1.13096	50.4152	57.0178	0.000163411	0.00206762	-0.527829	0.00469685	0.0312333	0.0371282	0.266117
ENSG00000197579.8	TOPORS	0.00470035	0.0312333	1.10811	1.10811	41.0419	37.0379	0.861378	0.923594	-0.0264703	0.00470035	0.0312333	0.038221	0.270354
ENSG00000105339.11	DENND3	0.00470865	0.0312743	0.632432	-1.5812	7.59024	12.0017	0.00104473	0.00824306	-0.467801	0.00470865	0.0312743	0.20566	0.585437
ENSG00000065989.16	PDE4A	0.004718	0.0313222	0.861474	-1.1608	11.2873	13.1023	0.0235317	0.0832618	-0.333466	0.004718	0.0313222	0.00170905	0.049611
ENSG00000169169.15	CPT1C	0.00472177	0.031333	0.760606	-1.31474	10.7006	14.0686	0.00368675	0.0207842	-0.419725	0.00472177	0.031333	0.286996	0.670098
ENSG00000180879.14	SSR4	0.00473601	0.0313991	0.899992	-1.11112	42.6638	47.4047	0.30761	0.504873	0.153762	0.00473601	0.0313991	0.797142	0.943303
ENSG00000197747.9	S100A10	0.00474058	0.0314152	1.15889	1.15889	130.595	112.69	2.46507e-05	0.000538275	-0.579274	0.00474058	0.0314152	0.498576	0.819158
ENSG00000144567.11	RETREG2	0.00474967	0.0314612	0.893104	-1.11969	68.5574	76.7631	1.69089e-05	0.000418144	-0.588578	0.00474967	0.0314612	0.000732075	0.0300858
ENSG00000128159.12	TUBGCP6	0.00475633	0.0314911	0.886624	-1.12787	27.6785	31.2179	0.00542397	0.0276713	-0.403507	0.00475633	0.0314911	0.000541546	0.0251896
ENSG00000108523.16	RNF167	0.00478535	0.031626	0.881496	-1.13443	16.7736	19.0286	4.22478e-05	0.000765253	-0.565465	0.00478535	0.031626	0.0513452	0.30972
ENSG00000115993.13	TRAK2	0.00481114	0.0317736	1.13073	1.13073	144.359	127.669	0.0626467	0.171058	-0.27672	0.00481114	0.0317736	0.32284	0.700674
ENSG00000162869.16	PPP1R21	0.00481516	0.03178	0.903227	-1.10714	13.2431	14.662	0.0012471	0.00939948	-0.461455	0.00481516	0.03178	0.228758	0.608748
ENSG00000245958.6	SEPTIN7P14	0.00481733	0.0317801	0.753228	-1.32762	4.71244	6.25632	5.73062e-06	0.000200873	-0.61378	0.00481733	0.0317801	0.37555	0.739889
ENSG00000172053.18	QARS1	0.00483855	0.0318983	0.88498	-1.12997	58.5801	66.1937	0.174389	0.349308	-0.20376	0.00483855	0.0318983	0.177235	0.545899
ENSG00000104714.14	ERICH1	0.00484581	0.0319105	0.886713	-1.12776	10.4988	11.8401	0.886071	0.937516	-0.0217203	0.00484581	0.0319105	0.039531	0.273507
ENSG00000008300.17	CELSR3	0.00486246	0.0320057	0.675605	-1.48016	2.7451	4.06317	0.0499101	0.145182	-0.290816	0.00486246	0.0320057	0.982654	0.994339
ENSG00000106153.13	CHCHD2	0.00486775	0.0320261	1.10172	1.10172	85.7095	77.7959	0.00427659	0.023199	0.413584	0.00486775	0.0320261	0.676099	0.898543
ENSG00000106524.9	ANKMY2	0.00487909	0.0320864	1.16874	1.16874	16.1407	13.8104	0.0285316	0.096235	-0.323061	0.00487909	0.0320864	0.362251	0.730486
ENSG00000164603.12	BMT2	0.00488843	0.0321334	0.853115	-1.17217	11.8805	13.926	0.0040325	0.0221871	-0.416029	0.00488843	0.0321334	0.144963	0.502918
ENSG00000259040.5	BLOC1S5-TXNDC5	0.00491499	0.0322935	1.33977	1.33977	9.35626	6.98347	0.251012	0.443432	-0.172726	0.00491499	0.0322935	0.462911	0.801974
ENSG00000138356.14	AOX1	0.00492652	0.0323547	2.24463	2.24463	21.2161	9.45193	0.00213577	0.0139205	-0.441394	0.00492652	0.0323547	0.627837	0.879
ENSG00000068323.17	TFE3	0.00493935	0.0324099	0.908991	-1.10012	52.1426	57.3632	0.000168384	0.00211593	-0.526942	0.00493935	0.0324099	0.00511996	0.0935084
ENSG00000094914.14	AAAS	0.00494683	0.0324441	0.897644	-1.11403	14.5605	16.2208	0.0499922	0.145336	-0.290716	0.00494683	0.0324441	0.188602	0.560753
ENSG00000196235.14	SUPT5H	0.00494958	0.0324441	0.895856	-1.11625	89.7508	100.184	0.893315	0.941509	0.0203309	0.00494958	0.0324441	0.0234288	0.209316
ENSG00000196876.18	SCN8A	0.0049512	0.0324441	0.87731	-1.13985	43.3003	49.3558	0.0215186	0.0777725	-0.338186	0.0049512	0.0324441	0.0811729	0.389694
ENSG00000221926.13	TRIM16	0.00497336	0.0325747	0.80491	-1.24238	42.9385	53.3457	0.00113242	0.00875582	-0.464927	0.00497336	0.0325747	0.247072	0.629861
ENSG00000099999.15	RNF215	0.00497773	0.0325888	0.87012	-1.14927	11.9774	13.7652	0.362699	0.559985	-0.137349	0.00497773	0.0325888	0.75236	0.928145
ENSG00000136052.10	SLC41A2	0.00498543	0.0326246	1.22866	1.22866	21.9353	17.853	7.89308e-06	0.000248919	0.606545	0.00498543	0.0326246	0.574906	0.854833
ENSG00000082781.12	ITGB5	0.0049919	0.0326476	0.827611	-1.2083	181.427	219.217	0.735271	0.846018	0.0512305	0.0049919	0.0326476	0.110382	0.444929
ENSG00000137273.6	FOXF2	0.0049934	0.0326476	0.376342	-2.65716	2.39453	6.36265	0.215035	0.400954	-0.186326	0.0049934	0.0326476	0.700547	0.907992
ENSG00000120093.12	HOXB3	0.00499712	0.0326574	1.21564	1.21564	8.83762	7.26995	0.602647	0.761517	0.0788073	0.00499712	0.0326574	0.715681	0.914544
ENSG00000168487.20	BMP1	0.00501254	0.0327435	0.82929	-1.20585	64.5737	77.8662	0.000474916	0.00460521	0.494667	0.00501254	0.0327435	0.246292	0.6294
ENSG00000175220.12	ARHGAP1	0.00501565	0.0327492	0.914794	-1.09314	68.8107	75.22	0.00381658	0.0213764	-0.418303	0.00501565	0.0327492	0.0170151	0.177442
ENSG00000160285.15	LSS	0.00501812	0.0327508	0.86351	-1.15806	78.062	90.4008	0.000447722	0.00439975	-0.496591	0.00501812	0.0327508	0.00241792	0.0604563
ENSG00000089063.15	TMEM230	0.0050359	0.0328522	1.13583	1.13583	52.731	46.4251	0.202658	0.386281	-0.191368	0.0050359	0.0328522	0.806458	0.945581
ENSG00000155760.3	FZD7	0.00504054	0.0328678	0.728361	-1.37295	117.089	160.756	0.252766	0.445189	-0.172097	0.00504054	0.0328678	0.978719	0.993635
ENSG00000229119.3	CTB-63M22.1	0.00504807	0.0329023	0.801395	-1.24782	13.2579	16.5435	0.110704	0.255601	-0.238331	0.00504807	0.0329023	0.943869	0.987791
ENSG00000058453.17	CROCC	0.00505805	0.0329446	0.762715	-1.31111	11.0925	14.5435	0.90448	0.947076	0.0181929	0.00505805	0.0329446	0.0889382	0.407099
ENSG00000169359.16	SLC33A1	0.00506231	0.0329511	1.17422	1.17422	80.73	68.7523	3.60403e-05	0.000691625	0.569603	0.00506231	0.0329511	0.283904	0.66715
ENSG00000240849.11	PEDS1	0.00507442	0.0330083	0.888992	-1.12487	24.3972	27.4437	0.00143533	0.0104357	0.456329	0.00507442	0.0330083	0.000449619	0.0223316
ENSG00000219451.3	RPL23P8	0.00512223	0.0332672	0.831282	-1.20296	7.43148	8.93977	0.0249716	0.0872606	-0.330294	0.00512223	0.0332672	0.0563906	0.325289
ENSG00000064419.14	TNPO3	0.0051432	0.0333887	1.07258	1.07258	67.3977	62.837	0.191051	0.371848	-0.196297	0.0051432	0.0333887	0.110304	0.44486
ENSG00000180304.14	OAZ2	0.00514844	0.0334078	0.892057	-1.121	69.8177	78.266	1.04952e-05	0.000310295	-0.599952	0.00514844	0.0334078	0.475676	0.808848
ENSG00000168763.16	CNNM3	0.00516628	0.0335088	0.871297	-1.14771	8.40319	9.64446	0.00339715	0.0196042	-0.423063	0.00516628	0.0335088	0.00462685	0.0886684
ENSG00000149091.15	DGKZ	0.00517685	0.0335511	0.877011	-1.14024	16.1389	18.4022	0.398253	0.593793	-0.127551	0.00517685	0.0335511	0.0832303	0.394785
ENSG00000140263.15	SORD	0.00517738	0.0335511	0.81929	-1.22057	16.4656	20.0974	0.00819255	0.0378189	-0.385268	0.00517738	0.0335511	0.786611	0.939164
ENSG00000153066.13	TXNDC11	0.00518391	0.0335786	1.09182	1.09182	36.3108	33.2572	0.523894	0.701142	0.0964066	0.00518391	0.0335786	0.233371	0.614217
ENSG00000105355.9	PLIN3	0.00519578	0.0336257	0.874853	-1.14305	266.799	304.964	0.00810806	0.0375947	-0.385738	0.00519578	0.0336257	0.0941129	0.416625
ENSG00000154447.15	SH3RF1	0.00520885	0.0336954	1.11248	1.11248	113.675	102.182	0.152527	0.319169	0.214378	0.00520885	0.0336954	0.019898	0.192439
ENSG00000232150.3	ST13P4	0.00522186	0.033756	0.871159	-1.1479	8.52746	9.78864	0.00111779	0.00867931	-0.465393	0.00522186	0.033756	0.0719952	0.366458
ENSG00000160050.16	CCDC28B	0.00522491	0.033756	0.788172	-1.26876	6.16878	7.82669	0.374814	0.571405	-0.133949	0.00522491	0.033756	0.396538	0.756421
ENSG00000173153.17	ESRRA	0.00522544	0.033756	0.796926	-1.25482	15.1649	19.0293	0.508149	0.68767	0.100074	0.00522544	0.033756	0.0465471	0.295145
ENSG00000079332.15	SAR1A	0.00522744	0.033756	1.14877	1.14877	236.292	205.692	0.884254	0.936904	0.0220692	0.00522744	0.033756	0.0157943	0.1709
ENSG00000171608.16	PIK3CD	0.00524424	0.0338496	0.76262	-1.31127	21.2853	27.9108	3.5649e-08	1.02417e-05	0.708716	0.00524424	0.0338496	0.153499	0.515922
ENSG00000103199.14	ZNF500	0.00525529	0.033891	0.837521	-1.194	8.31437	9.92736	0.128915	0.284254	-0.227188	0.00525529	0.033891	0.246382	0.629467
ENSG00000159164.10	SV2A	0.00526668	0.0339496	0.461492	-2.16688	5.4329	11.7725	0.302399	0.499859	-0.155408	0.00526668	0.0339496	0.699302	0.907952
ENSG00000034713.8	GABARAPL2	0.00527397	0.0339816	1.14224	1.14224	43.1964	37.8173	0.224406	0.412807	0.182641	0.00527397	0.0339816	0.496325	0.818775
ENSG00000198722.14	UNC13B	0.0052989	0.0341076	0.866208	-1.15446	47.3677	54.684	0.00249185	0.0156429	0.435415	0.0052989	0.0341076	0.000241019	0.0154523
ENSG00000174791.11	RIN1	0.00530051	0.0341076	0.779759	-1.28245	13.4119	17.2001	6.33645e-05	0.00103332	-0.554652	0.00530051	0.0341076	0.513374	0.824957
ENSG00000078369.18	GNB1	0.00531723	0.0342002	1.08032	1.08032	376.727	348.719	0.0307901	0.101814	0.318853	0.00531723	0.0342002	0.701823	0.90833
ENSG00000167578.18	RAB4B	0.00532959	0.0342647	0.86209	-1.15997	6.16385	7.14989	0.0115798	0.0490625	-0.369154	0.00532959	0.0342647	0.00152208	0.0463178
ENSG00000068971.14	PPP2R5B	0.00534536	0.034351	0.847471	-1.17998	11.395	13.4459	0.0414492	0.127	0.301889	0.00534536	0.034351	0.000150759	0.0118248
ENSG00000109113.20	RAB34	0.005356	0.0344005	0.891795	-1.12133	59.1661	66.345	0.000869469	0.00717716	-0.474257	0.005356	0.0344005	0.107216	0.440655
ENSG00000128928.10	IVD	0.00537079	0.03445	0.877994	-1.13896	33.5958	38.2643	6.47742e-07	4.91747e-05	-0.658699	0.00537079	0.03445	0.551995	0.844688
ENSG00000134516.18	DOCK2	0.00537317	0.03445	0.603073	-1.65817	2.93245	4.86251	0.0336451	0.108727	0.313885	0.00537317	0.03445	0.308322	0.688858
ENSG00000095209.12	TMEM38B	0.00537415	0.03445	1.24992	1.24992	13.0284	10.4233	0.674782	0.808997	-0.0635522	0.00537415	0.03445	0.0837098	0.395357
ENSG00000198055.11	GRK6	0.00537488	0.03445	0.819428	-1.22036	16.7052	20.3864	0.563218	0.7321	0.0874753	0.00537488	0.03445	0.700892	0.908182
ENSG00000167220.12	HDHD2	0.00539119	0.0345394	1.16669	1.16669	25.1651	21.5696	0.00940658	0.0421098	-0.378926	0.00539119	0.0345394	0.299146	0.679229
ENSG00000076604.15	TRAF4	0.00539421	0.0345428	0.889654	-1.12403	25.5288	28.6951	8.10843e-05	0.0012374	0.547886	0.00539421	0.0345428	0.00855012	0.12234
ENSG00000105989.10	WNT2	0.00539674	0.0345428	0.139694	-7.15849	1.72732	12.365	0.186943	0.36677	0.198093	0.00539674	0.0345428	0.646416	0.887988
ENSG00000172354.10	GNB2	0.00540408	0.0345616	0.908699	-1.10047	91.4689	100.659	0.0854153	0.213022	-0.256411	0.00540408	0.0345616	0.0939041	0.416625
ENSG00000168778.13	TCTN2	0.00541435	0.0346122	0.804023	-1.24375	6.22214	7.73876	0.0161018	0.0629801	-0.353041	0.00541435	0.0346122	0.454036	0.79614
ENSG00000183458.14	PKD1P3	0.00541883	0.0346257	0.77003	-1.29865	18.8025	24.4179	0.903706	0.946672	-0.0183409	0.00541883	0.0346257	0.414986	0.767909
ENSG00000139629.16	GALNT6	0.0054224	0.0346334	0.684397	-1.46114	22.0029	32.1493	0.465833	0.651028	-0.110231	0.0054224	0.0346334	0.760835	0.93172
ENSG00000169733.12	RFNG	0.0054366	0.034709	0.88623	-1.12838	13.4885	15.2201	0.351825	0.549486	-0.14046	0.0054366	0.034709	0.170004	0.538626
ENSG00000141522.12	ARHGDIA	0.0054609	0.0348325	0.84785	-1.17945	131.464	155.056	0.234292	0.42435	-0.178868	0.0054609	0.0348325	0.957776	0.989519
ENSG00000120709.11	FAM53C	0.00546322	0.0348325	0.872891	-1.14562	36.5778	41.9041	0.136249	0.29549	-0.223035	0.00546322	0.0348325	0.15136	0.512297
ENSG00000139546.11	TARBP2	0.00546546	0.0348325	0.846893	-1.18079	8.7858	10.3742	0.369158	0.565973	-0.135528	0.00546546	0.0348325	0.0327059	0.249387
ENSG00000148834.13	GSTO1	0.0054814	0.0349189	1.21112	1.21112	95.022	78.4579	0.255692	0.44851	0.171056	0.0054814	0.0349189	0.0926502	0.414621
ENSG00000213096.11	ZNF254	0.00549195	0.0349709	0.870666	-1.14855	13.9738	16.0496	0.701533	0.824418	0.0580574	0.00549195	0.0349709	0.229931	0.609421
ENSG00000133114.18	GPALPP1	0.00551079	0.0350756	1.10521	1.10521	16.3099	14.7574	0.00190557	0.0127932	-0.445748	0.00551079	0.0350756	0.00201423	0.0541514
ENSG00000138675.17	FGF5	0.00551692	0.0350994	0.746415	-1.33974	125.461	168.085	0.101132	0.240706	-0.244758	0.00551692	0.0350994	0.391099	0.751402
ENSG00000127554.13	GFER	0.00552154	0.0351135	0.831356	-1.20285	8.11677	9.76328	0.738154	0.848092	-0.050652	0.00552154	0.0351135	0.0985951	0.426842
ENSG00000164062.13	APEH	0.00552952	0.035149	0.90134	-1.10946	33.7623	37.4579	0.000390696	0.00398641	-0.500993	0.00552952	0.035149	0.584366	0.858714
ENSG00000043143.22	JADE2	0.00553247	0.0351525	0.682896	-1.46435	20.568	30.1188	5.37377e-05	0.000910248	-0.559093	0.00553247	0.0351525	0.108605	0.44276
ENSG00000123427.17	EEF1AKMT3	0.00553723	0.0351545	0.87136	-1.14763	6.0461	6.93869	3.63325e-05	0.000693155	-0.569394	0.00553723	0.0351545	9.37173e-05	0.00903385
ENSG00000117152.14	RGS4	0.00553757	0.0351545	1.26622	1.26622	815.236	643.837	0.0765181	0.197558	0.26377	0.00553757	0.0351545	0.199189	0.57634
ENSG00000197136.5	PCNX3	0.00554566	0.035166	0.884883	-1.13009	49.789	56.2662	0.0421179	0.128198	-0.30095	0.00554566	0.035166	0.236629	0.61802
ENSG00000143740.15	SNAP47	0.00554659	0.035166	0.867823	-1.15231	22.884	26.3695	0.160945	0.331109	-0.210166	0.00554659	0.035166	0.0255841	0.219858
ENSG00000180900.20	SCRIB	0.00555074	0.0351771	0.774509	-1.29114	33.6555	43.4539	0.305716	0.50289	-0.154358	0.00555074	0.0351771	0.150071	0.509462
ENSG00000113719.16	ERGIC1	0.00556333	0.0352416	1.15915	1.15915	176.556	152.315	0.00195984	0.0130584	-0.444682	0.00556333	0.0352416	0.250646	0.633293
ENSG00000197779.15	ZNF81	0.00556976	0.0352671	0.876719	-1.14062	16.0577	18.3157	0.0839964	0.210811	-0.257543	0.00556976	0.0352671	0.00382976	0.0787008
ENSG00000078747.16	ITCH	0.00558999	0.0353494	1.07055	1.07055	108.07	100.949	0.259334	0.452513	0.169771	0.00558999	0.0353494	0.0131711	0.154139
ENSG00000110344.10	UBE4A	0.00560098	0.0354036	1.11246	1.11246	93.1437	83.728	0.402771	0.597489	-0.126344	0.00560098	0.0354036	0.0194686	0.190677
ENSG00000123739.11	PLA2G12A	0.0056058	0.0354188	1.18273	1.18273	18.789	15.8861	0.0200056	0.0736857	-0.341984	0.0056058	0.0354188	0.830954	0.95352
ENSG00000041982.16	TNC	0.0056358	0.0355776	1.55679	1.55679	524.292	336.779	0.162629	0.333592	0.209343	0.0056358	0.0355776	0.271562	0.657441
ENSG00000146063.20	TRIM41	0.00565177	0.0356631	0.84678	-1.18094	24.7125	29.184	0.252942	0.445324	-0.172035	0.00565177	0.0356631	0.0350671	0.258316
ENSG00000197114.12	ZGPAT	0.00565716	0.0356698	0.828084	-1.20761	16.8111	20.3013	0.396088	0.591528	-0.128133	0.00565716	0.0356698	0.0584964	0.330628
ENSG00000100226.16	GTPBP1	0.00566806	0.035689	0.87733	-1.13982	30.7405	35.0386	0.127829	0.282795	-0.227818	0.00566806	0.035689	0.310446	0.690425
ENSG00000185340.15	GAS2L1	0.005675	0.0357174	0.830938	-1.20346	21.1866	25.4972	0.652924	0.79649	-0.0681024	0.005675	0.0357174	0.014515	0.161528
ENSG00000162341.18	TPCN2	0.00570716	0.035889	0.919097	-1.08802	10.8761	11.8335	0.00325474	0.0189767	-0.424797	0.00570716	0.035889	0.231127	0.611276
ENSG00000077942.19	FBLN1	0.00571589	0.0359284	0.419171	-2.38566	83.3621	198.874	0.0267035	0.0918449	-0.326675	0.00571589	0.0359284	0.597653	0.866839
ENSG00000182667.15	NTM	0.0057196	0.0359316	0.572423	-1.74696	18.8319	32.8986	0.000559541	0.00518277	0.489257	0.0057196	0.0359316	0.669733	0.896568
ENSG00000092068.20	SLC7A8	0.0057213	0.0359316	0.569339	-1.75642	6.51244	11.4386	0.142843	0.305539	-0.21944	0.0057213	0.0359316	0.419199	0.770199
ENSG00000166033.13	HTRA1	0.00572761	0.0359408	0.743995	-1.3441	100.74	135.405	0.0585372	0.16278	0.280994	0.00572761	0.0359408	0.496123	0.818775
ENSG00000144579.8	CTDSP1	0.00572877	0.0359408	0.844699	-1.18385	25.2549	29.8982	0.010783	0.0466743	-0.372538	0.00572877	0.0359408	0.0795344	0.386001
ENSG00000124466.9	LYPD3	0.00574458	0.0360161	0.491093	-2.03628	1.44581	2.94406	0.425242	0.617752	-0.12045	0.00574458	0.0360161	0.0817685	0.391271
ENSG00000275342.5	PRAG1	0.00576811	0.0361481	0.550292	-1.81722	4.80602	8.73358	0.575743	0.740826	-0.0846929	0.00576811	0.0361481	0.24187	0.623848
ENSG00000065665.21	SEC61A2	0.00577188	0.0361563	1.14942	1.14942	7.22618	6.2868	0.00345658	0.0198689	-0.422358	0.00577188	0.0361563	0.483734	0.813517
ENSG00000139173.10	TMEM117	0.0058096	0.036377	0.796043	-1.25621	11.152	14.0093	1.24246e-05	0.000343482	0.595976	0.0058096	0.036377	0.59487	0.8653
ENSG00000249936.3	RAC1P2	0.00585349	0.0366362	1.12574	1.12574	27.3765	24.3187	0.572871	0.739387	-0.0853284	0.00585349	0.0366362	0.0304281	0.239695
ENSG00000237765.8	FAM200B	0.00585786	0.0366479	1.18451	1.18451	21.2181	17.9131	0.425131	0.617712	0.120479	0.00585786	0.0366479	0.0128642	0.152744
ENSG00000132740.10	IGHMBP2	0.00587623	0.0367471	0.905285	-1.10462	11.6824	12.9047	0.899186	0.944548	-0.0192063	0.00587623	0.0367471	0.00509248	0.0931523
ENSG00000082512.15	TRAF5	0.00588069	0.0367593	0.678078	-1.47476	9.927	14.6399	0.91627	0.954442	0.0159388	0.00588069	0.0367593	0.787485	0.939567
ENSG00000054611.14	TBC1D22A	0.00588811	0.0367697	0.909268	-1.09979	15.1986	16.7152	0.926728	0.959976	-0.0139422	0.00588811	0.0367697	0.968186	0.99191
ENSG00000105568.18	PPP2R1A	0.00588978	0.0367697	0.931739	-1.07326	120.771	129.619	1.83148e-05	0.000443551	-0.586631	0.00588978	0.0367697	0.740255	0.923397
ENSG00000141741.12	MIEN1	0.00592504	0.0369657	0.852084	-1.17359	9.52426	11.1776	0.00415977	0.0227319	-0.414738	0.00592504	0.0369657	0.345899	0.719366
ENSG00000132849.21	PATJ	0.00594669	0.0370667	0.594712	-1.68149	3.56128	5.98824	0.00269803	0.0165404	-0.432289	0.00594669	0.0370667	0.750803	0.927809
ENSG00000105556.12	MIER2	0.00594757	0.0370667	0.855331	-1.16914	15.587	18.2234	0.0956435	0.23064	0.248657	0.00594757	0.0370667	0.117431	0.457491
ENSG00000104915.15	STX10	0.00596003	0.0371286	0.868073	-1.15198	12.85	14.8029	0.29935	0.496781	-0.156379	0.00596003	0.0371286	0.0144686	0.161528
ENSG00000178381.12	ZFAND2A	0.00596304	0.0371315	1.4065	1.4065	8.33264	5.92437	0.183102	0.36137	0.199797	0.00596304	0.0371315	0.551958	0.844688
ENSG00000087245.13	MMP2	0.00597176	0.03717	0.774023	-1.29195	541.833	700.021	0.000353939	0.00370422	0.504149	0.00597176	0.03717	0.406247	0.763119
ENSG00000119772.18	DNMT3A	0.00599559	0.0373025	0.775929	-1.28878	15.9738	20.5867	0.0605886	0.166973	-0.278831	0.00599559	0.0373025	0.825903	0.951258
ENSG00000102805.16	CLN5	0.00600634	0.0373535	1.18494	1.18494	43.0669	36.345	0.0137618	0.0557471	-0.360814	0.00600634	0.0373535	0.783778	0.938842
ENSG00000138623.10	SEMA7A	0.00601944	0.03741	0.615316	-1.62518	129.737	210.846	4.89042e-08	1.19424e-05	0.703722	0.00601944	0.03741	0.115105	0.453488
ENSG00000168397.17	ATG4B	0.00602053	0.03741	0.92618	-1.0797	26.8658	29.007	0.933778	0.96418	-0.0125975	0.00602053	0.03741	0.000258471	0.0161154
ENSG00000143390.18	RFX5	0.00602666	0.0374322	0.830984	-1.20339	17.0348	20.4996	0.00160438	0.0112908	-0.452212	0.00602666	0.0374322	0.0144488	0.161528
ENSG00000162745.11	OLFML2B	0.00603885	0.037492	0.471155	-2.12244	4.54144	9.63895	0.00346079	0.0198697	-0.422309	0.00603885	0.037492	0.538308	0.838092
ENSG00000119922.11	IFIT2	0.00604551	0.0375134	0.454359	-2.2009	7.85753	17.2937	0.0812502	0.206179	-0.259777	0.00604551	0.0375134	0.0804146	0.388216
ENSG00000088543.15	C3orf18	0.00604742	0.0375134	0.787317	-1.27014	5.93122	7.53346	6.84099e-06	0.000228324	-0.6098	0.00604742	0.0375134	0.014303	0.160711
ENSG00000118620.13	ZNF430	0.00610616	0.0378458	0.861434	-1.16085	11.2738	13.0873	0.459929	0.646054	0.111686	0.00610616	0.0378458	0.500268	0.820585
ENSG00000105373.19	NOP53	0.00615034	0.0380735	0.787	-1.27065	21.466	27.2757	0.0734167	0.191884	-0.266493	0.00615034	0.0380735	0.551609	0.844688
ENSG00000076928.18	ARHGEF1	0.00615069	0.0380735	0.832645	-1.20099	36.4593	43.7873	0.369224	0.565973	-0.135509	0.00615069	0.0380735	0.409893	0.765258
ENSG00000158560.14	DYNC1I1	0.00616784	0.0381474	1.75332	1.75332	6.6585	3.79765	0.0879309	0.217904	0.25444	0.00616784	0.0381474	0.659111	0.89328
ENSG00000175274.19	TP53I11	0.00617928	0.0382021	0.794767	-1.25823	25.8243	32.4929	0.738291	0.84816	-0.0506245	0.00617928	0.0382021	0.49383	0.817153
ENSG00000179262.10	RAD23A	0.00619203	0.0382647	0.881112	-1.13493	23.783	26.992	0.0382407	0.1198	-0.306575	0.00619203	0.0382647	0.0163967	0.174098
ENSG00000130449.6	ZSWIM6	0.00621396	0.038384	1.13669	1.13669	39.173	34.4623	0.247923	0.439672	0.173839	0.00621396	0.038384	0.98874	0.995534
ENSG00000092096.18	SLC22A17	0.00624642	0.0385358	0.764159	-1.30863	6.91163	9.04476	0.574394	0.740065	0.0849913	0.00624642	0.0385358	0.76983	0.934394
ENSG00000198695.2	MT-ND6	0.00627141	0.0386737	1.35937	1.35937	398.781	293.358	0.150608	0.317028	0.215362	0.00627141	0.0386737	0.244384	0.626986
ENSG00000283041.1	RP11-371A22.1	0.00628963	0.0387534	0.916126	-1.09155	242.398	264.59	0.0132977	0.0542875	-0.362488	0.00628963	0.0387534	0.000434371	0.021765
ENSG00000130702.15	LAMA5	0.00629412	0.0387569	0.627893	-1.59263	11.0078	17.5314	0.000298171	0.00327742	-0.509554	0.00629412	0.0387569	0.64013	0.884726
ENSG00000104774.13	MAN2B1	0.00630077	0.0387569	0.840651	-1.18955	21.5105	25.5879	0.106538	0.249	-0.241074	0.00630077	0.0387569	0.543615	0.840676
ENSG00000171130.19	ATP6V0E2	0.00632371	0.0388817	1.48836	1.48836	5.4228	3.64346	0.0112188	0.0480642	-0.370662	0.00632371	0.0388817	0.355428	0.726322
ENSG00000108509.21	CAMTA2	0.00633352	0.0389093	0.916623	-1.09096	32.3968	35.3436	0.0242456	0.0852933	-0.331874	0.00633352	0.0389093	0.000355831	0.0197486
ENSG00000148297.16	MED22	0.00634349	0.0389543	0.87368	-1.14458	23.572	26.9801	0.781308	0.876683	-0.0420718	0.00634349	0.0389543	0.311696	0.69144
ENSG00000111711.10	GOLT1B	0.00634765	0.0389634	1.18426	1.18426	93.5123	78.9628	0.00237643	0.015112	0.437265	0.00634765	0.0389634	0.597276	0.866808
ENSG00000131015.5	ULBP2	0.00637428	0.0390741	1.22045	1.22045	16.1664	13.2463	0.00237839	0.015112	0.437233	0.00637428	0.0390741	0.0606137	0.336024
ENSG00000152049.6	KCNE4	0.0063764	0.0390741	2.12586	2.12586	77.3536	36.3869	0.857031	0.92055	-0.027309	0.0063764	0.0390741	0.716682	0.914891
ENSG00000176340.4	COX8A	0.00637902	0.0390741	0.875688	-1.14196	35.1629	40.1545	0.00614452	0.0304668	-0.398094	0.00637902	0.0390741	0.14828	0.506569
ENSG00000136114.17	THSD1	0.00638717	0.0390929	1.20698	1.20698	11.0743	9.1752	2.23802e-05	0.00049987	-0.581687	0.00638717	0.0390929	0.102994	0.434198
ENSG00000074800.16	ENO1	0.00638741	0.0390929	1.14167	1.14167	1041.19	911.987	0.0161567	0.0631196	-0.35287	0.00638741	0.0390929	0.901522	0.975897
ENSG00000131389.18	SLC6A6	0.00639653	0.0391239	0.814635	-1.22754	64.3237	78.9602	4.2224e-05	0.000765253	-0.56548	0.00639653	0.0391239	0.112162	0.448249
ENSG00000164961.16	WASHC5	0.00639801	0.0391239	1.09616	1.09616	51.0666	46.5869	0.000145803	0.00190571	-0.53118	0.00639801	0.0391239	0.0418646	0.280811
ENSG00000147905.18	ZCCHC7	0.00640049	0.0391239	1.10968	1.10968	21.4134	19.2969	0.732058	0.844016	-0.0518762	0.00640049	0.0391239	0.0944985	0.417297
ENSG00000119522.16	DENND1A	0.00642095	0.0392234	0.816508	-1.22473	9.3866	11.496	0.000150885	0.00195817	-0.530176	0.00642095	0.0392234	0.634372	0.882364
ENSG00000148384.14	INPP5E	0.00642212	0.0392234	0.836064	-1.19608	8.07112	9.65371	0.0123344	0.0513856	-0.366129	0.00642212	0.0392234	0.065826	0.350688
ENSG00000138760.11	SCARB2	0.00643785	0.039303	0.873832	-1.14438	211.265	241.768	0.000922526	0.00753448	-0.472188	0.00643785	0.039303	0.0871602	0.4038
ENSG00000198182.13	ZNF607	0.00645717	0.0393757	0.844241	-1.1845	6.08923	7.21267	0.0241309	0.084951	-0.332127	0.00645717	0.0393757	0.00936349	0.127979
ENSG00000142227.11	EMP3	0.00645781	0.0393757	0.845221	-1.18312	42.2535	49.9911	0.0335053	0.108419	-0.31412	0.00645781	0.0393757	0.00103053	0.0369142
ENSG00000197226.13	TBC1D9B	0.00647103	0.0394399	0.921059	-1.08571	88.0682	95.6162	4.72985e-05	0.000831501	-0.56249	0.00647103	0.0394399	0.0138963	0.158327
ENSG00000112079.9	STK38	0.00649352	0.0395605	0.894037	-1.11852	57.4981	64.3129	0.155495	0.323533	0.212874	0.00649352	0.0395605	0.0240726	0.211967
ENSG00000112304.11	ACOT13	0.00649683	0.0395626	1.10318	1.10318	19.5334	17.7064	0.000343745	0.0036415	-0.505077	0.00649683	0.0395626	0.148285	0.506569
ENSG00000135709.13	KIAA0513	0.00649927	0.0395626	0.860686	-1.16186	19.8513	23.0645	0.00495114	0.0258624	-0.40741	0.00649927	0.0395626	0.00721066	0.111563
ENSG00000076984.18	MAP2K7	0.00650861	0.039603	0.867721	-1.15244	16.2424	18.7184	0.951353	0.974702	0.00924954	0.00650861	0.039603	0.000373507	0.0200442
ENSG00000280852.2	CTD-2319I12.10	0.00651182	0.0396061	1.28405	1.28405	17.7261	13.8049	0.0142692	0.0572014	-0.359038	0.00651182	0.0396061	0.155047	0.519139
ENSG00000172757.13	CFL1	0.00651751	0.0396243	0.901338	-1.10946	317.141	351.856	0.0460701	0.136561	0.295635	0.00651751	0.0396243	0.0528562	0.314855
ENSG00000143353.12	LYPLAL1	0.0065259	0.0396589	1.18366	1.18366	6.02176	5.08741	1.86048e-05	0.000448099	-0.586246	0.0065259	0.0396589	0.0718217	0.366036
ENSG00000092531.10	SNAP23	0.00653116	0.0396744	1.12073	1.12073	58.6465	52.329	4.92797e-05	0.000858556	0.561402	0.00653116	0.0396744	0.227137	0.607599
ENSG00000205683.12	DPF3	0.00653523	0.0396826	0.659236	-1.51691	23.0481	34.9617	0.000173494	0.00216897	-0.526055	0.00653523	0.0396826	0.598339	0.867346
ENSG00000110619.18	CARS1	0.00654017	0.0396962	1.13074	1.13074	75.747	66.9887	0.88722	0.938054	0.0214999	0.00654017	0.0396962	0.593356	0.864028
ENSG00000138061.12	CYP1B1	0.00656326	0.0398198	1.17815	1.17815	98.8473	83.9004	0.0029676	0.0177579	-0.428507	0.00656326	0.0398198	0.866335	0.966219
ENSG00000185730.8	ZNF696	0.00656874	0.0398366	0.851975	-1.17374	6.00243	7.04531	0.777405	0.873977	0.042842	0.00656874	0.0398366	0.0917119	0.413084
ENSG00000104660.19	LEPROTL1	0.00657942	0.0398848	1.14232	1.14232	38.2636	33.4964	0.105912	0.248093	0.241493	0.00657942	0.0398848	0.806142	0.945538
ENSG00000163517.15	HDAC11	0.00658283	0.0398854	0.785682	-1.27278	4.96896	6.32438	0.000224255	0.0026584	-0.51834	0.00658283	0.0398854	0.172142	0.540941
ENSG00000242028.8	HYPK	0.00658496	0.0398854	1.2921	1.2921	14.9142	11.5426	0.438874	0.62843	0.11696	0.00658496	0.0398854	0.0365759	0.264158
ENSG00000087253.13	LPCAT2	0.00659508	0.0399302	1.19314	1.19314	34.3652	28.8023	0.107195	0.24974	0.240636	0.00659508	0.0399302	0.377562	0.741153
ENSG00000142632.17	ARHGEF19	0.00662645	0.0400982	0.81267	-1.23051	6.70959	8.25623	0.246074	0.438025	-0.17451	0.00662645	0.0400982	0.344362	0.718163
ENSG00000214026.11	MRPL23	0.00663065	0.0400982	0.807533	-1.23834	12.2234	15.1367	0.137156	0.296664	-0.222533	0.00663065	0.0400982	0.40273	0.76023
ENSG00000158352.17	SHROOM4	0.00663104	0.0400982	1.28854	1.28854	21.3987	16.6068	3.08288e-05	0.00062077	0.573617	0.00663104	0.0400982	0.243333	0.626153
ENSG00000185722.18	ANKFY1	0.00663477	0.0401042	0.917787	-1.08958	96.6187	105.274	0.000829534	0.00695328	-0.47589	0.00663477	0.0401042	0.712125	0.913345
ENSG00000162407.9	PLPP3	0.0066399	0.0401074	0.627653	-1.59324	84.4688	134.579	1.89025e-07	2.2517e-05	-0.681146	0.0066399	0.0401074	0.288317	0.670098
ENSG00000155324.10	GRAMD2B	0.00664224	0.0401074	0.748918	-1.33526	38.9911	52.0632	0.245097	0.436933	-0.174866	0.00664224	0.0401074	0.442103	0.788075
ENSG00000151348.16	EXT2	0.00666992	0.0402503	1.12084	1.12084	183.091	163.352	0.0590028	0.163795	-0.280498	0.00666992	0.0402503	0.705332	0.91003
ENSG00000110719.10	TCIRG1	0.00667378	0.040257	0.863473	-1.15811	41.5885	48.1642	0.66225	0.801527	0.0661539	0.00667378	0.040257	0.000943421	0.0352628
ENSG00000004139.14	SARM1	0.00668778	0.0403248	0.852667	-1.17279	15.6056	18.3021	2.11007e-05	0.000480821	-0.583147	0.00668778	0.0403248	0.464246	0.802172
ENSG00000182831.12	C16orf72	0.00669504	0.040352	1.09879	1.09879	374.562	340.885	0.122507	0.274512	-0.230965	0.00669504	0.040352	0.825626	0.951102
ENSG00000133265.11	HSPBP1	0.00669784	0.0403523	0.817201	-1.22369	12.6975	15.5378	0.709142	0.828793	-0.0565083	0.00669784	0.0403523	0.323837	0.700878
ENSG00000157557.13	ETS2	0.00671273	0.0404254	0.839607	-1.19103	24.3207	28.9667	0.0182949	0.0691761	-0.346582	0.00671273	0.0404254	0.0600454	0.334901
ENSG00000253276.4	CCDC71L	0.00673758	0.040525	0.776293	-1.28817	35.418	45.6245	0.000634896	0.00572461	-0.485026	0.00673758	0.040525	0.215668	0.596802
ENSG00000132589.16	FLOT2	0.00676107	0.0406344	0.832644	-1.20099	36.1843	43.4571	2.13237e-05	0.000482898	-0.582887	0.00676107	0.0406344	0.989056	0.995623
ENSG00000151883.19	PARP8	0.00676131	0.0406344	0.480172	-2.08259	3.88516	8.09119	0.437909	0.627812	0.117206	0.00676131	0.0406344	0.672866	0.897744
ENSG00000108774.15	RAB5C	0.00677196	0.0406712	0.920517	-1.08635	50.219	54.5551	0.607038	0.764442	-0.0778578	0.00677196	0.0406712	0.415807	0.768069
ENSG00000136802.12	LRRC8A	0.00677298	0.0406712	0.874629	-1.14334	75.9668	86.856	7.7827e-07	5.5088e-05	0.655184	0.00677298	0.0406712	1.42073e-05	0.00266879
ENSG00000109917.11	ZPR1	0.00678881	0.0407495	1.11672	1.11672	46.3777	41.5302	0.0290533	0.0975612	0.322065	0.00678881	0.0407495	0.723636	0.916873
ENSG00000264522.6	OTUD7B	0.00679898	0.0407939	0.924565	-1.08159	49.8606	53.9287	0.00472109	0.0249724	0.409428	0.00679898	0.0407939	0.000211583	0.0142862
ENSG00000131116.12	ZNF428	0.00680414	0.0408081	0.812441	-1.23086	6.47217	7.96633	0.106371	0.248731	-0.241186	0.00680414	0.0408081	0.125824	0.470695
ENSG00000066855.16	MTFR1	0.00687596	0.0411883	1.14438	1.14438	27.8018	24.2942	0.0517225	0.149093	0.288645	0.00687596	0.0411883	0.16966	0.538399
ENSG00000135749.19	PCNX2	0.00687921	0.0411909	0.841471	-1.18839	18.5971	22.1007	0.000145338	0.00190133	-0.531273	0.00687921	0.0411909	0.906992	0.977368
ENSG00000176148.16	TCP11L1	0.00688715	0.0412216	0.919192	-1.08791	20.8186	22.6488	0.169495	0.342874	0.206049	0.00688715	0.0412216	0.62319	0.87652
ENSG00000097021.20	ACOT7	0.0069059	0.0413001	0.830687	-1.20382	32.0666	38.6026	0.31332	0.511302	-0.151979	0.0069059	0.0413001	0.503996	0.821509
ENSG00000228253.1	MT-ATP8	0.0069501	0.0415136	1.52583	1.52583	50.6667	33.2061	0.412256	0.606829	0.123834	0.0069501	0.0415136	0.350104	0.722529
ENSG00000127580.17	WDR24	0.0069593	0.0415383	0.853177	-1.17209	8.26557	9.68799	0.345885	0.544234	-0.142184	0.0069593	0.0415383	0.0868092	0.403039
ENSG00000000419.14	DPM1	0.00695991	0.0415383	1.13195	1.13195	37.3949	33.036	0.91178	0.951999	0.0167967	0.00695991	0.0415383	0.00043524	0.021765
ENSG00000170035.16	UBE2E3	0.00699465	0.0417119	0.905133	-1.10481	28.9639	31.9996	0.0939387	0.227578	-0.249904	0.00699465	0.0417119	0.142894	0.499434
ENSG00000106245.11	BUD31	0.00699468	0.0417119	1.0994	1.0994	49.3335	44.8733	0.218853	0.405709	0.184812	0.00699468	0.0417119	0.61801	0.87514
ENSG00000188243.14	COMMD6	0.00699869	0.0417188	1.14967	1.14967	27.9456	24.3076	0.839111	0.910918	-0.0307751	0.00699869	0.0417188	0.963116	0.990741
ENSG00000198843.13	SELENOT	0.00701454	0.0417681	1.17687	1.17687	88.6191	75.3008	0.792328	0.884172	0.0399026	0.00701454	0.0417681	0.920254	0.981337
ENSG00000135940.7	COX5B	0.00701799	0.0417681	0.890477	-1.12299	19.9533	22.4074	0.00736777	0.0350837	-0.390056	0.00701799	0.0417681	0.386257	0.747734
ENSG00000213442.5	RPL18AP3	0.00702083	0.0417681	0.871631	-1.14727	100.524	115.328	0.250108	0.442262	-0.173051	0.00702083	0.0417681	0.0101894	0.1345
ENSG00000126254.12	RBM42	0.00702122	0.0417681	0.866754	-1.15373	20.3719	23.5037	0.506804	0.686928	-0.10039	0.00702122	0.0417681	0.742774	0.924398
ENSG00000165801.10	ARHGEF40	0.00703385	0.0418263	0.791716	-1.26308	87.4964	110.515	0.00248062	0.0155985	0.435591	0.00703385	0.0418263	0.370388	0.735476
ENSG00000168970.22	JMJD7-PLA2G4B	0.00705618	0.041942	0.794119	-1.25926	5.03878	6.34512	0.00774205	0.0363517	-0.387829	0.00705618	0.041942	0.0287115	0.232923
ENSG00000127526.15	SLC35E1	0.00707	0.0420045	1.11916	1.11916	114.102	101.953	0.000885179	0.00726998	0.473633	0.00707	0.0420045	0.242739	0.625291
ENSG00000130202.10	NECTIN2	0.0070818	0.0420432	0.822765	-1.21541	32.5928	39.6137	0.151429	0.317643	-0.21494	0.0070818	0.0420432	0.621304	0.876268
ENSG00000151327.13	FAM177A1	0.00709058	0.0420783	1.12484	1.12484	55.0297	48.9221	0.0171059	0.0657113	0.349997	0.00709058	0.0420783	0.72903	0.918929
ENSG00000142173.16	COL6A2	0.00710819	0.0421498	0.811456	-1.23235	1177.92	1451.61	0.97519	0.988412	0.0047151	0.00710819	0.0421498	0.502402	0.821222
ENSG00000173727.12	CMB9-22P13.1	0.0071084	0.0421498	1.3901	1.3901	9.18008	6.60392	0.0936882	0.227271	-0.250088	0.0071084	0.0421498	0.340615	0.715891
ENSG00000172301.11	COPRS	0.00715418	0.042387	0.795839	-1.25654	28.7814	36.1649	0.0121255	0.0506921	-0.36695	0.00715418	0.042387	0.22328	0.604007
ENSG00000156990.14	RPUSD3	0.00716995	0.0424633	0.876493	-1.14091	11.1173	12.6839	0.000527026	0.00497016	-0.491242	0.00716995	0.0424633	0.0298059	0.236967
ENSG00000186187.12	ZNRF1	0.00717838	0.0424771	0.871242	-1.14779	14.2157	16.3166	0.00346063	0.0198697	-0.422311	0.00717838	0.0424771	0.326436	0.702457
ENSG00000133398.4	MED10	0.00718153	0.0424771	1.14376	1.14376	37.619	32.8908	0.716343	0.833706	0.0550475	0.00718153	0.0424771	0.0557956	0.324075
ENSG00000197380.11	DACT3	0.00718276	0.0424771	0.778363	-1.28475	5.8259	7.48481	0.862402	0.924301	0.0262728	0.00718276	0.0424771	0.879519	0.969328
ENSG00000182871.16	COL18A1	0.00718716	0.0424771	0.487618	-2.05078	20.8398	42.7378	0.805645	0.891615	-0.0372914	0.00718716	0.0424771	0.803586	0.945117
ENSG00000167548.17	KMT2D	0.00718968	0.0424771	0.897506	-1.1142	146.872	163.645	0.41585	0.609446	-0.122891	0.00718968	0.0424771	0.000700347	0.0299169
ENSG00000259529.2	RP11-468E2.4	0.00719798	0.0425075	0.793864	-1.25966	7.58954	9.56025	0.794337	0.885403	0.0395079	0.00719798	0.0425075	0.0188718	0.187975
ENSG00000214189.9	ZNF788P	0.00720353	0.0425075	0.804828	-1.2425	4.45233	5.53202	0.247799	0.439611	-0.173884	0.00720353	0.0425075	0.685337	0.902574
ENSG00000111652.10	COPS7A	0.00721235	0.0425424	1.06965	1.06965	40.6977	38.0475	0.00159811	0.0112629	-0.452358	0.00721235	0.0425424	0.831573	0.95352
ENSG00000101337.16	TM9SF4	0.00722974	0.0426005	1.09778	1.09778	61.205	55.7532	0.00241098	0.0152793	-0.436703	0.00722974	0.0426005	0.0204294	0.195386
ENSG00000137364.5	TPMT	0.00723138	0.0426005	1.24677	1.24677	21.9403	17.5978	0.00278456	0.0169012	-0.43104	0.00723138	0.0426005	0.890145	0.973465
ENSG00000167986.15	DDB1	0.00723382	0.0426005	1.05259	1.05259	261.255	248.203	0.0062458	0.0307815	-0.397379	0.00723382	0.0426005	0.000248709	0.0157072
ENSG00000067064.12	IDI1	0.00724377	0.0426419	1.16528	1.16528	64.7725	55.5852	0.0105645	0.0458912	0.373504	0.00724377	0.0426419	0.345042	0.718741
ENSG00000243137.8	PSG4	0.00729996	0.0429554	2.12927	2.12927	18.0132	8.45979	0.794134	0.885363	-0.0395478	0.00729996	0.0429554	0.997568	0.999
ENSG00000170265.12	ZNF282	0.00731843	0.0430296	0.859443	-1.16354	27.4434	31.9316	0.0102156	0.0447604	0.375082	0.00731843	0.0430296	0.0334497	0.252289
ENSG00000022976.16	ZNF839	0.00733238	0.0430727	0.876739	-1.14059	6.22007	7.09455	0.000344297	0.0036415	-0.505026	0.00733238	0.0430727	0.0799006	0.387386
ENSG00000065534.19	MYLK	0.00733958	0.0430727	0.56645	-1.76538	43.63	77.0237	0.121857	0.273631	0.231357	0.00733958	0.0430727	0.327493	0.703272
ENSG00000079974.18	RABL2B	0.0073403	0.0430727	0.877251	-1.13992	9.35014	10.6585	0.116671	0.264989	-0.234537	0.0073403	0.0430727	0.0309217	0.242022
ENSG00000014123.10	UFL1	0.00734047	0.0430727	1.11931	1.11931	36.5532	32.6569	0.0310809	0.102498	-0.31833	0.00734047	0.0430727	1.10425e-05	0.00237436
ENSG00000110367.13	DDX6	0.00736507	0.0431825	1.0865	1.0865	277.463	255.373	0.00472602	0.0249804	-0.409384	0.00736507	0.0431825	0.681142	0.900649
ENSG00000176390.12	CRLF3	0.00737313	0.043194	1.14725	1.14725	16.3021	14.2098	0.573179	0.739475	-0.0852601	0.00737313	0.043194	0.0900089	0.409259
ENSG00000144891.19	AGTR1	0.00737403	0.043194	0.308165	-3.24501	1.33016	4.31638	0.727659	0.841474	0.0527616	0.00737403	0.043194	0.962658	0.990441
ENSG00000119986.7	AVPI1	0.00740346	0.0433382	0.808881	-1.23628	9.33717	11.5433	0.0922207	0.224567	-0.251177	0.00740346	0.0433382	0.638209	0.884259
ENSG00000136717.15	BIN1	0.00742683	0.0434079	0.647473	-1.54447	15.4031	23.7895	0.202363	0.385969	-0.191491	0.00742683	0.0434079	0.65543	0.89116
ENSG00000274618.2	H4C6	0.00742721	0.0434079	0.766283	-1.305	6.26268	8.1728	0.158194	0.327428	-0.211524	0.00742721	0.0434079	0.122372	0.466076
ENSG00000239002.3	SCARNA10	0.00744214	0.0434687	0.825205	-1.21182	59.6608	72.2981	0.132656	0.289841	-0.225049	0.00744214	0.0434687	0.245757	0.628637
ENSG00000178229.8	ZNF543	0.00744356	0.0434687	0.884015	-1.1312	8.56335	9.68689	0.296305	0.494134	-0.157356	0.00744356	0.0434687	0.0444208	0.289011
ENSG00000175893.12	ZDHHC21	0.00747488	0.043634	1.1524	1.1524	29.7134	25.784	0.539785	0.714253	0.0927599	0.00747488	0.043634	0.879251	0.969286
ENSG00000133216.17	EPHB2	0.0074808	0.043634	0.443235	-2.25614	6.48598	14.6333	0.517766	0.69548	0.0978276	0.0074808	0.043634	0.36187	0.730478
ENSG00000159063.14	ALG8	0.00750992	0.0437865	1.20171	1.20171	26.7807	22.2854	0.822766	0.901725	-0.0339503	0.00750992	0.0437865	0.539963	0.838977
ENSG00000182827.9	ACBD3	0.00752147	0.0438189	1.09762	1.09762	109.241	99.5252	0.161084	0.33121	0.210098	0.00752147	0.0438189	0.380624	0.742993
ENSG00000118939.18	UCHL3	0.0075257	0.0438261	1.20426	1.20426	10.4983	8.7176	0.431798	0.622769	-0.118764	0.0075257	0.0438261	0.653434	0.890032
ENSG00000172428.11	COPS9	0.00755624	0.0439856	1.13573	1.13573	16.6909	14.6962	0.785952	0.879997	0.0411566	0.00755624	0.0439856	0.141943	0.497783
ENSG00000183048.12	SLC25A10	0.00758252	0.0441045	0.754371	-1.32561	4.83149	6.40466	0.0252691	0.0881157	-0.329658	0.00758252	0.0441045	0.810255	0.947853
ENSG00000099624.8	ATP5F1D	0.00761286	0.0442458	0.844354	-1.18434	19.2145	22.7564	0.0404701	0.124914	-0.303287	0.00761286	0.0442458	0.0200546	0.193189
ENSG00000159842.16	ABR	0.00761909	0.0442644	0.82908	-1.20616	67.884	81.8787	0.719673	0.835845	0.0543736	0.00761909	0.0442644	0.0222214	0.204348
[truncated: 9,157 more rows]
