# Supplementary material for: Unravelling the Impact of Cyclic Mechanical Stretch in Keratoconus—A Transcriptomic Profiling Study
Source: Int J Mol Sci. 2023 Apr 18;24(8):7437. doi: 10.3390/ijms24087437 (PMC10139219; doi:10.3390/ijms24087437)
Supplement: Supplementary file 1 [file ijms-24-07437-s001.zip › Supplementary Table S13.xlsx]

## Sheet: Sheet2
Supplementary Table S13. ddPCR Assays for selected differentially expressed genes.
Gene Symbol	Gene name	Bio-Rad assay ID
COL7A1	Collagen type VII alpha 1 chain	dHsaEG5017049
SCARA3	Scavenger receptor class A member 3	dHsaEG5015530
SERPINF1	Serpin family F member 1	dHsaEG5013376
FBN2	Fibrillin 2	dHsaEG5009483
CLU	Clusterin	dHsaEG5008593
GAPDH*	Glyceraldehyde-3-phosphate dehydrogenase	dHsaEG5006642
* is the housekeeping gene used for normalization
