# Supplementary material for: Unravelling the Impact of Cyclic Mechanical Stretch in Keratoconus—A Transcriptomic Profiling Study
Source: Int J Mol Sci. 2023 Apr 18;24(8):7437. doi: 10.3390/ijms24087437 (PMC10139219; doi:10.3390/ijms24087437)
Supplement: Supplementary file 1 [file ijms-24-07437-s001.zip › Supplementary Table S2.xlsx]

## Sheet: S2a-HKC_CMS_TGFB vs HCF_CMS_TGF
		Supplementary Table S2a. Total number of differentially expressed genes (479 DE genes) in HKCs vs. HCFs with TGFβ1 treatment and CMS status as cofactors (HKCs (TGFβ1 + CMS) vs. HCFs (TGFβ1 + CMS)).
Gene ID	Gene name	P-value (KC vs Normal)	FDR step up (KC vs Normal)	Ratio (KC vs Normal)	Fold change (KC vs Normal)	LSMean(KC) (KC vs Normal)	LSMean(Normal) (KC vs Normal)	P-value (Conc (ng/ul))	FDR step up (Conc (ng/ul))	Partial correlation (Conc (ng/ul))	P-value (KC)	FDR step up (KC)	P-value (Stretch)	FDR step up (Stretch)	log2FC	log10FDR
ENSG00000133433.11	GSTT2B	6.67351e-28	9.77802e-24	8.14609	8.14609	11.798	1.4483	0.0652982	0.176635	-0.274079	6.67351e-28	9.77802e-24	0.776231	0.936539	3.02611	23.0097
ENSG00000198598.7	MMP17	3.18879e-13	2.33611e-09	0.52571	-1.90219	6.32702	12.0352	0.00018567	0.00229186	-0.524034	3.18879e-13	2.33611e-09	0.124161	0.468022	-0.92766	8.63151
ENSG00000213722.10	DDAH2	8.64709e-12	3.16743e-08	0.595768	-1.67851	12.7549	21.4092	0.00732522	0.0349379	-0.390316	8.64709e-12	3.16743e-08	0.000351169	0.0196387	-0.747178	7.49929
ENSG00000277258.5	PCGF2	3.22164e-11	7.86725e-08	0.655171	-1.52632	8.36076	12.7612	0.918941	0.956273	-0.0154286	3.22164e-11	7.86725e-08	0.0788326	0.383994	-0.610056	7.10418
ENSG00000113205.5	PCDHB3	4.22055e-11	8.83422e-08	6.48639	6.48639	4.47462	0.689848	0.98035	0.990877	0.00373436	4.22055e-11	8.83422e-08	0.822692	0.950698	2.69742	7.05383
ENSG00000169047.6	IRS1	7.09414e-11	1.03943e-07	0.47212	-2.11811	44.542	94.3447	0.0893166	0.219981	0.253373	7.09414e-11	1.03943e-07	0.126255	0.470887	-1.08277	6.9832
ENSG00000109062.12	SLC9A3R1	1.13298e-10	1.38337e-07	0.525442	-1.90316	5.90448	11.2372	0.456938	0.643462	-0.112427	1.13298e-10	1.38337e-07	0.760799	0.93172	-0.928395	6.85906
ENSG00000154358.23	OBSCN	2.10685e-10	2.37459e-07	0.375091	-2.66602	6.50909	17.3534	0.167171	0.339769	-0.207153	2.10685e-10	2.37459e-07	0.00339441	0.0735724	-1.41469	6.62441
ENSG00000169992.10	NLGN2	3.02253e-10	3.16329e-07	0.650915	-1.5363	31.7592	48.7916	8.46542e-05	0.00128003	-0.546689	3.02253e-10	3.16329e-07	0.355498	0.726364	-0.619459	6.49986
ENSG00000146072.6	TNFRSF21	4.48233e-10	4.37834e-07	0.198676	-5.03331	4.70657	23.6896	0.0503388	0.146081	0.290296	4.48233e-10	4.37834e-07	0.611383	0.873413	-2.33151	6.35869
ENSG00000151388.11	ADAMTS12	5.63841e-10	5.16337e-07	0.557511	-1.79369	93.6978	168.064	0.0349181	0.111756	0.311782	5.63841e-10	5.16337e-07	0.0675378	0.356163	-0.842927	6.28707
ENSG00000234745.13	HLA-B	6.12844e-10	5.28199e-07	0.37191	-2.68882	28.0706	75.4769	0.338655	0.537011	-0.144307	6.12844e-10	5.28199e-07	0.325168	0.701572	-1.42697	6.2772
ENSG00000125637.16	PSD4	7.49117e-10	5.46235e-07	0.409905	-2.43959	5.03069	12.2728	4.76545e-07	3.97451e-05	0.664474	7.49117e-10	5.46235e-07	0.44854	0.792659	-1.28664	6.26262
ENSG00000112902.12	SEMA5A	7.683e-10	5.46235e-07	0.596864	-1.67542	99.53	166.755	0.001492	0.0107214	-0.454903	7.683e-10	5.46235e-07	0.188226	0.560561	-0.744526	6.26262
ENSG00000104870.13	FCGRT	7.78697e-10	5.46235e-07	0.515506	-1.93984	8.59919	16.6811	4.94493e-06	0.00018429	-0.617054	7.78697e-10	5.46235e-07	0.267182	0.652785	-0.955939	6.26262
ENSG00000057657.17	PRDM1	9.44612e-10	6.29111e-07	0.378294	-2.64345	2.43508	6.437	2.25966e-05	0.000502316	0.581447	9.44612e-10	6.29111e-07	0.789042	0.940115	-1.40242	6.20127
ENSG00000253873.6	PCDHGA11	1.22367e-09	7.79531e-07	0.415414	-2.40724	15.2078	36.6088	0.790186	0.882859	0.0403235	1.22367e-09	7.79531e-07	0.351209	0.722529	-1.26738	6.10817
ENSG00000072195.15	SPEG	1.77852e-09	9.34758e-07	0.318407	-3.14064	7.00204	21.9909	0.00673109	0.0326678	-0.394082	1.77852e-09	9.34758e-07	0.0845445	0.397799	-1.65106	6.0293
ENSG00000160932.11	LY6E	1.91184e-09	9.65942e-07	0.546311	-1.83046	67.9084	124.303	1.12483e-06	6.81032e-05	-0.647994	1.91184e-09	9.65942e-07	0.358765	0.728266	-0.872205	6.01505
ENSG00000172780.17	RAB43	2.52823e-09	1.19496e-06	0.609893	-1.63963	13.5442	22.2075	0.049254	0.143816	-0.291617	2.52823e-09	1.19496e-06	0.0482153	0.299597	-0.713372	5.92265
ENSG00000253485.3	PCDHGA5	2.63366e-09	1.20589e-06	0.516887	-1.93466	4.07163	7.87721	0.353805	0.551367	-0.139889	2.63366e-09	1.20589e-06	0.174713	0.543272	-0.952078	5.91869
ENSG00000158747.15	NBL1	2.89686e-09	1.24838e-06	0.443872	-2.2529	33.6755	75.8676	0.0450053	0.134438	-0.29703	2.89686e-09	1.24838e-06	0.83724	0.955185	-1.17178	5.90365
ENSG00000216775.3	RP1-152L7.5	5.76167e-09	2.1105e-06	0.406982	-2.45711	2.78538	6.84398	0.000344715	0.0036415	-0.504987	5.76167e-09	2.1105e-06	0.155754	0.519962	-1.29696	5.67562
ENSG00000171843.17	MLLT3	6.19767e-09	2.21483e-06	0.596755	-1.67573	6.4508	10.8098	0.000118084	0.00164465	-0.537285	6.19767e-09	2.21483e-06	0.55064	0.844638	-0.744789	5.65466
ENSG00000028277.21	POU2F2	7.77577e-09	2.71263e-06	0.518048	-1.93032	10.6829	20.6215	1.65661e-06	9.02326e-05	0.640227	7.77577e-09	2.71263e-06	0.100824	0.43038	-0.948841	5.56661
ENSG00000177106.16	EPS8L2	1.62895e-08	4.8709e-06	0.519039	-1.92664	7.79911	15.026	0.013391	0.0546227	-0.362148	1.62895e-08	4.8709e-06	0.382547	0.744726	-0.946085	5.31239
ENSG00000159231.6	CBR3	1.89855e-08	5.45442e-06	0.556669	-1.7964	5.69947	10.2385	0.000130215	0.00177069	-0.534468	1.89855e-08	5.45442e-06	0.909206	0.977806	-0.845108	5.26325
ENSG00000248905.10	FMN1	2.31843e-08	6.21228e-06	2.44722	2.44722	59.435	24.2867	0.454745	0.641714	-0.112973	2.31843e-08	6.21228e-06	0.61318	0.873876	1.29114	5.20675
ENSG00000203875.13	SNHG5	2.73616e-08	6.81771e-06	0.580676	-1.72213	44.9034	77.3295	0.34711	0.545167	-0.141827	2.73616e-08	6.81771e-06	0.261523	0.645743	-0.784195	5.16636
ENSG00000171680.23	PLEKHG5	2.74532e-08	6.81771e-06	0.618855	-1.61589	12.9453	20.9182	0.735857	0.846359	0.051113	2.74532e-08	6.81771e-06	0.0863033	0.401944	-0.692327	5.16636
ENSG00000145284.12	SCD5	3.10221e-08	7.43826e-06	0.445725	-2.24354	14.0693	31.5651	0.528497	0.704598	0.0953449	3.10221e-08	7.43826e-06	0.615511	0.874476	-1.16577	5.12853
ENSG00000187244.12	BCAM	3.48229e-08	8.09881e-06	0.475585	-2.10267	2.40015	5.04674	5.5956e-08	1.26133e-05	-0.701562	3.48229e-08	8.09881e-06	0.140104	0.495129	-1.07222	5.09158
ENSG00000173068.18	BNC2	3.66584e-08	8.26337e-06	0.603014	-1.65834	28.7431	47.6657	0.2538	0.446366	-0.171729	3.66584e-08	8.26337e-06	0.0527432	0.314855	-0.729737	5.08284
ENSG00000130589.16	HELZ2	4.21157e-08	9.21014e-06	0.503963	-1.98427	22.0412	43.7358	0.000337076	0.00358928	-0.505697	4.21157e-08	9.21014e-06	0.157993	0.522672	-0.988611	5.03573
ENSG00000140464.20	PML	4.67805e-08	9.79183e-06	0.652945	-1.53152	32.5243	49.8118	0.0105874	0.0459652	-0.373402	4.67805e-08	9.79183e-06	0.0743346	0.373252	-0.614967	5.00914
ENSG00000162522.11	KIAA1522	5.42391e-08	1.07181e-05	0.661762	-1.51112	13.5444	20.4672	0.299398	0.496804	-0.156364	5.42391e-08	1.07181e-05	0.0101086	0.133795	-0.595615	4.96988
ENSG00000180340.7	FZD2	6.32993e-08	1.15334e-05	0.488598	-2.04667	11.036	22.587	0.700801	0.823757	0.0582068	6.32993e-08	1.15334e-05	0.261446	0.64566	-1.03328	4.93804
ENSG00000111052.8	LIN7A	6.50731e-08	1.16275e-05	0.195049	-5.12693	1.32583	6.79744	0.101166	0.240708	-0.244735	6.50731e-08	1.16275e-05	0.741956	0.924209	-2.35809	4.93452
ENSG00000120885.22	CLU	8.62549e-08	1.48683e-05	0.539071	-1.85504	176.985	328.315	0.000359246	0.00374805	0.503676	8.62549e-08	1.48683e-05	0.00147005	0.0453457	-0.891452	4.82774
ENSG00000011347.10	SYT7	9.38585e-08	1.57825e-05	0.202832	-4.93019	1.39361	6.87078	0.0721559	0.189637	-0.267626	9.38585e-08	1.57825e-05	0.175979	0.543739	-2.30164	4.80183
ENSG00000100979.15	PLTP	9.47896e-08	1.57825e-05	0.471949	-2.11887	4.62292	9.7954	0.395866	0.591256	-0.128193	9.47896e-08	1.57825e-05	0.163365	0.530973	-1.0833	4.80183
ENSG00000147100.11	SLC16A2	9.75754e-08	1.58853e-05	0.571815	-1.74882	47.2337	82.6031	0.00611613	0.0303672	0.398297	9.75754e-08	1.58853e-05	0.0476774	0.297454	-0.806379	4.79901
ENSG00000144810.16	COL8A1	1.04991e-07	1.67665e-05	0.418278	-2.39076	54.8266	131.077	0.190702	0.371515	-0.196449	1.04991e-07	1.67665e-05	0.527873	0.832194	-1.25747	4.77556
ENSG00000157510.14	AFAP1L1	1.08974e-07	1.68072e-05	0.367789	-2.71895	2.3002	6.25412	0.160604	0.330595	0.210333	1.08974e-07	1.68072e-05	0.667554	0.895466	-1.44305	4.7745
ENSG00000139263.12	LRIG3	1.15585e-07	1.74593e-05	0.404163	-2.47425	8.48761	21.0005	0.217279	0.403699	-0.185434	1.15585e-07	1.74593e-05	0.0753893	0.375162	-1.30699	4.75797
ENSG00000116729.14	WLS	1.1779e-07	1.76108e-05	0.641728	-1.55829	43.1763	67.2812	0.266373	0.461117	-0.167321	1.1779e-07	1.76108e-05	0.0163713	0.174098	-0.639965	4.75422
ENSG00000180914.11	OXTR	1.2886e-07	1.85104e-05	0.124934	-8.0042	3.4185	27.3624	0.89577	0.942808	-0.0198605	1.2886e-07	1.85104e-05	0.486931	0.815145	-3.00076	4.73258
ENSG00000260910.2	LINC00565	1.30789e-07	1.86051e-05	0.617981	-1.61817	5.92659	9.59025	2.70012e-05	0.000564191	0.576983	1.30789e-07	1.86051e-05	0.00048008	0.0229625	-0.694366	4.73037
ENSG00000180139.11	ACTA2-AS1	1.43637e-07	1.98545e-05	0.476261	-2.09969	2.2091	4.63842	0.772383	0.871331	0.0438348	1.43637e-07	1.98545e-05	0.0492406	0.302759	-1.07018	4.70214
ENSG00000282458.1	WASH5P	1.67846e-07	2.29839e-05	0.61669	-1.62156	19.4235	31.4964	0.34638	0.544545	-0.14204	1.67846e-07	2.29839e-05	0.252458	0.63546	-0.697382	4.63858
ENSG00000110080.20	ST3GAL4	1.80596e-07	2.45008e-05	0.648614	-1.54175	12.2367	18.8659	0.126884	0.281087	0.22837	1.80596e-07	2.45008e-05	0.0210238	0.199378	-0.624568	4.61082
ENSG00000165912.16	PACSIN3	1.88775e-07	2.46958e-05	0.479189	-2.08686	4.89761	10.2206	0.00705409	0.0339653	-0.392	1.88775e-07	2.46958e-05	0.429825	0.779444	-1.06133	4.60738
ENSG00000107816.17	LZTS2	2.17236e-07	2.72046e-05	0.648978	-1.54089	34.5636	53.2585	0.000618294	0.0056025	-0.485918	2.17236e-07	2.72046e-05	0.0067901	0.108257	-0.623759	4.56536
ENSG00000120875.9	DUSP4	2.58347e-07	3.07748e-05	0.110932	-9.01457	1.46765	13.2302	0.0176106	0.0672305	0.348523	2.58347e-07	3.07748e-05	0.217389	0.598719	-3.17226	4.51181
ENSG00000279821.1	RP11-1334A24.5	2.75569e-07	3.20448e-05	0.51581	-1.9387	2.96201	5.74245	6.22555e-05	0.00101918	0.555131	2.75569e-07	3.20448e-05	0.000330052	0.0191902	-0.955089	4.49424
ENSG00000171649.12	ZIK1	3.03824e-07	3.3982e-05	0.63926	-1.56431	5.39824	8.44452	0.679454	0.81148	-0.0625868	3.03824e-07	3.3982e-05	0.474681	0.808367	-0.645525	4.46875
ENSG00000142694.7	EVA1B	3.06169e-07	3.39847e-05	0.627289	-1.59416	11.922	19.0056	0.0234451	0.0830288	-0.333662	3.06169e-07	3.39847e-05	0.0482986	0.299861	-0.672798	4.46872
ENSG00000183696.14	UPP1	3.08701e-07	3.40082e-05	1.55738	1.55738	17.1985	11.0432	0.650396	0.794266	0.0686324	3.08701e-07	3.40082e-05	0.799894	0.94468	0.639121	4.46842
ENSG00000154553.16	PDLIM3	3.30185e-07	3.61035e-05	0.309162	-3.23455	1.5066	4.87318	0.003979	0.0220251	0.416582	3.30185e-07	3.61035e-05	0.223187	0.604007	-1.69357	4.44245
ENSG00000128591.16	FLNC	3.36693e-07	3.65425e-05	0.632913	-1.58	792.413	1252.01	0.0928572	0.225821	0.250703	3.36693e-07	3.65425e-05	0.0215405	0.201283	-0.659921	4.4372
ENSG00000176490.5	DIRAS1	4.37109e-07	4.27349e-05	0.261498	-3.82413	3.11441	11.9099	0.451443	0.638901	-0.113796	4.37109e-07	4.27349e-05	0.562674	0.849577	-1.93513	4.36922
ENSG00000107282.8	APBA1	4.85278e-07	4.67782e-05	0.408121	-2.45025	7.57059	18.5499	0.0144378	0.0577039	0.358459	4.85278e-07	4.67782e-05	0.0816189	0.391143	-1.29293	4.32996
ENSG00000139793.19	MBNL2	5.0248e-07	4.75816e-05	1.53995	1.53995	119.733	77.7508	0.00726895	0.0347406	-0.390661	5.0248e-07	4.75816e-05	0.899456	0.975406	0.622887	4.32256
ENSG00000100106.22	TRIOBP	5.03354e-07	4.75816e-05	0.627902	-1.5926	60.6633	96.6127	5.50337e-06	0.000197152	-0.614682	5.03354e-07	4.75816e-05	0.466827	0.803361	-0.671388	4.32256
ENSG00000274180.1	NATD1	5.35123e-07	4.99403e-05	0.516757	-1.93514	4.11834	7.96958	0.0414465	0.127	-0.301893	5.35123e-07	4.99403e-05	0.27604	0.66098	-0.952441	4.30155
ENSG00000148180.21	GSN	6.64824e-07	5.84556e-05	0.582656	-1.71628	77.983	133.841	0.0694077	0.184566	-0.270151	6.64824e-07	5.84556e-05	0.476198	0.809331	-0.779284	4.23317
ENSG00000136367.14	ZFHX2	6.74984e-07	5.88683e-05	0.429448	-2.32857	2.60042	6.05526	0.172918	0.347308	0.204443	6.74984e-07	5.88683e-05	0.17458	0.543087	-1.21944	4.23012
ENSG00000103254.10	ANTKMT	7.41124e-07	6.31334e-05	0.662896	-1.50853	4.53363	6.83912	0.121978	0.273778	-0.231283	7.41124e-07	6.31334e-05	0.172324	0.541205	-0.593145	4.19974
ENSG00000108840.16	HDAC5	7.74538e-07	6.44803e-05	0.658927	-1.51762	14.0756	21.3614	0.452751	0.639948	-0.113469	7.74538e-07	6.44803e-05	0.000109184	0.00993644	-0.601809	4.19057
ENSG00000230202.1	RP11-632C17__A.1	8.52135e-07	6.97513e-05	1.9676	1.9676	31.995	16.2609	0.314875	0.513015	-0.151498	8.52135e-07	6.97513e-05	0.83491	0.954246	0.97644	4.15645
ENSG00000110492.16	MDK	9.03072e-07	7.27023e-05	0.552921	-1.80858	8.22042	14.8673	0.0307033	0.101641	-0.31901	9.03072e-07	7.27023e-05	0.350862	0.722529	-0.854856	4.13845
ENSG00000162493.17	PDPN	9.48391e-07	7.59335e-05	2.79727	2.79727	11.9178	4.26052	0.363654	0.560928	-0.137079	9.48391e-07	7.59335e-05	0.278812	0.662959	1.48402	4.11957
ENSG00000163017.14	ACTG2	9.59568e-07	7.64108e-05	0.295374	-3.38554	14.7729	50.0141	0.130095	0.285695	-0.226508	9.59568e-07	7.64108e-05	0.889585	0.97321	-1.75938	4.11684
ENSG00000088280.19	ASAP3	1.01439e-06	7.99076e-05	0.603623	-1.65666	7.8408	12.9896	2.07136e-05	0.000474213	-0.583605	1.01439e-06	7.99076e-05	0.802951	0.945117	-0.728281	4.09741
ENSG00000158008.10	EXTL1	1.03464e-06	8.08437e-05	0.180763	-5.5321	2.57014	14.2183	0.000162064	0.00205412	0.528074	1.03464e-06	8.08437e-05	0.856149	0.96228	-2.46783	4.09235
ENSG00000162545.6	CAMK2N1	1.16431e-06	8.81794e-05	0.547407	-1.82679	11.6008	21.1923	0.495644	0.677189	-0.103029	1.16431e-06	8.81794e-05	0.260652	0.644884	-0.869313	4.05463
ENSG00000213445.10	SIPA1	1.18385e-06	8.85525e-05	0.628298	-1.5916	9.0476	14.4002	0.498413	0.679453	-0.102371	1.18385e-06	8.85525e-05	0.244154	0.626986	-0.670479	4.0528
ENSG00000168010.11	ATG16L2	1.23737e-06	9.1105e-05	0.66117	-1.51247	5.0873	7.69439	0.235987	0.426033	-0.178232	1.23737e-06	9.1105e-05	0.146019	0.504162	-0.596907	4.04046
ENSG00000172403.11	SYNPO2	1.4674e-06	0.000105394	0.250124	-3.99802	9.08725	36.331	0.0292868	0.098172	-0.321624	1.4674e-06	0.000105394	0.29409	0.674758	-1.99929	3.97719
ENSG00000139364.11	TMEM132B	1.67909e-06	0.00011885	0.363315	-2.75243	1.44899	3.98826	0.656525	0.798422	0.0673487	1.67909e-06	0.00011885	0.105576	0.438465	-1.46071	3.925
ENSG00000197415.12	VEPH1	1.73133e-06	0.000120797	1.64737	1.64737	68.5799	41.63	0.36947	0.566145	0.13544	1.73133e-06	0.000120797	0.454444	0.796377	0.720162	3.91794
ENSG00000198933.9	TBKBP1	1.86171e-06	0.000125704	0.629347	-1.58895	5.24402	8.33248	0.00184179	0.0125341	-0.447037	1.86171e-06	0.000125704	0.419626	0.770199	-0.668073	3.90065
ENSG00000255874.2	PRECSIT	1.90005e-06	0.000127121	2.07878	2.07878	15.4517	7.43306	0.0134894	0.0549172	-0.361791	1.90005e-06	0.000127121	0.726315	0.918077	1.05574	3.89578
ENSG00000165804.16	ZNF219	1.95187e-06	0.000128823	0.605571	-1.65134	4.389	7.24772	0.0525907	0.150677	-0.287626	1.95187e-06	0.000128823	0.516699	0.827672	-0.723633	3.89001
ENSG00000007866.22	TEAD3	2.01942e-06	0.000132684	0.616485	-1.6221	18.1504	29.4417	0.173909	0.34877	0.203983	2.01942e-06	0.000132684	0.505809	0.822289	-0.697862	3.87718
ENSG00000189223.15	PAX8-AS1	2.05426e-06	0.000134371	0.269096	-3.71615	17.7386	65.9194	0.915932	0.954205	0.0160034	2.05426e-06	0.000134371	0.39712	0.756448	-1.89381	3.87169
ENSG00000185761.11	ADAMTSL5	2.38681e-06	0.000151392	0.61035	-1.63841	3.39988	5.57039	0.136794	0.296188	-0.222733	2.38681e-06	0.000151392	0.150955	0.511279	-0.712292	3.8199
ENSG00000111186.13	WNT5B	2.43756e-06	0.000153284	0.663255	-1.50772	196.88	296.84	0.0442949	0.132858	0.297975	2.43756e-06	0.000153284	0.464222	0.802172	-0.592364	3.8145
ENSG00000142178.9	SIK1	2.63562e-06	0.000162941	4.42747	4.42747	6.42423	1.45099	0.851154	0.917214	0.0284441	2.63562e-06	0.000162941	0.280697	0.664495	2.14648	3.78797
ENSG00000025708.14	TYMP	2.67557e-06	0.000164027	0.526288	-1.9001	4.23946	8.0554	0.522312	0.699654	-0.0967726	2.67557e-06	0.000164027	0.435068	0.782942	-0.926076	3.78508
ENSG00000150687.12	PRSS23	2.73849e-06	0.000166538	2.12215	2.12215	194.449	91.6281	0.252988	0.445324	-0.172018	2.73849e-06	0.000166538	0.538986	0.838702	1.08553	3.77849
ENSG00000197971.16	MBP	2.82044e-06	0.000169365	1.54161	1.54161	34.9181	22.6504	0.0453039	0.135083	-0.296636	2.82044e-06	0.000169365	0.215078	0.596163	0.62444	3.77118
ENSG00000244879.8	GABPB1-AS1	2.94962e-06	0.0001717	0.5629	-1.77651	33.5356	59.5764	0.0525909	0.150677	-0.287626	2.94962e-06	0.0001717	0.365329	0.73206	-0.829049	3.76523
ENSG00000253910.3	PCDHGB2	2.95583e-06	0.0001717	0.50807	-1.96823	4.67645	9.20435	0.390855	0.586823	-0.129546	2.95583e-06	0.0001717	0.749526	0.927736	-0.976902	3.76523
ENSG00000142197.12	DOP1B	3.38748e-06	0.000190898	0.60818	-1.64425	16.7819	27.5937	0.0369064	0.116441	-0.30862	3.38748e-06	0.000190898	0.390218	0.750916	-0.717429	3.7192
ENSG00000171159.5	C9orf16	3.63085e-06	0.00020305	0.642041	-1.55753	4.68819	7.30202	0.174708	0.349845	-0.203613	3.63085e-06	0.00020305	0.216842	0.597773	-0.639264	3.6924
ENSG00000154175.18	ABI3BP	3.72616e-06	0.000207218	2.07129	2.07129	151.619	73.2003	0.0534956	0.152375	-0.286579	3.72616e-06	0.000207218	0.310804	0.690583	1.05053	3.68357
ENSG00000287348.1	RP11-2G22.1	4.1158e-06	0.000219154	0.521625	-1.91709	3.60856	6.91793	0.00447025	0.0239656	-0.411729	4.1158e-06	0.000219154	0.787214	0.939563	-0.938916	3.65925
ENSG00000196440.11	ARMCX4	4.14779e-06	0.000219399	0.632607	-1.58076	16.9892	26.8558	0.156838	0.32556	-0.2122	4.14779e-06	0.000219399	0.871492	0.967373	-0.660619	3.65877
ENSG00000151491.14	EPS8	4.26902e-06	0.000224162	0.491928	-2.03282	40.4674	82.2629	7.15703e-05	0.00113613	-0.551329	4.26902e-06	0.000224162	0.583337	0.85788	-1.02348	3.64944
ENSG00000227766.1	HCG4P5	4.29455e-06	0.000224162	0.404641	-2.47133	13.0096	32.151	0.302097	0.499529	-0.155504	4.29455e-06	0.000224162	0.76981	0.934394	-1.30528	3.64944
ENSG00000106123.12	EPHB6	4.57306e-06	0.000236765	0.129028	-7.75023	0.800008	6.20024	0.25354	0.446016	-0.171821	4.57306e-06	0.000236765	0.889711	0.973275	-2.95424	3.62568
ENSG00000135835.12	KIAA1614	4.79475e-06	0.000245639	0.572596	-1.74643	3.79241	6.62318	0.0158749	0.0623087	-0.353751	4.79475e-06	0.000245639	0.868361	0.966619	-0.80441	3.6097
ENSG00000110436.13	SLC1A2	4.90704e-06	0.000250516	0.461707	-2.16587	5.57121	12.0665	0.676162	0.810024	-0.0632667	4.90704e-06	0.000250516	0.199579	0.576869	-1.11495	3.60117
ENSG00000126778.12	SIX1	5.21993e-06	0.000265564	0.368475	-2.71389	1.45174	3.93986	0.00773616	0.0363419	-0.387863	5.21993e-06	0.000265564	0.774791	0.935803	-1.44036	3.57583
ENSG00000172830.13	SSH3	5.83635e-06	0.000291857	0.661541	-1.51162	4.50956	6.81675	6.08625e-10	1.35156e-06	-0.764864	5.83635e-06	0.000291857	0.35331	0.724014	-0.596097	3.53483
ENSG00000077150.20	NFKB2	5.89263e-06	0.00029227	0.623526	-1.60378	20.4694	32.8284	0.754672	0.858886	0.0473506	5.89263e-06	0.00029227	0.426962	0.777028	-0.681478	3.53422
ENSG00000138829.12	FBN2	6.33849e-06	0.000308543	0.00497725	-200.914	0.885307	177.871	0.757266	0.860714	-0.0468342	6.33849e-06	0.000308543	0.95845	0.989519	-7.65043	3.51068
ENSG00000262074.7	SNORD3B-2	6.47755e-06	0.000314268	0.472874	-2.11473	19.422	41.0723	0.712831	0.831561	0.0557592	6.47755e-06	0.000314268	0.947531	0.988578	-1.08047	3.5027
ENSG00000132386.11	SERPINF1	6.5874e-06	0.000318543	0.409255	-2.44346	10.8464	26.5027	0.00265035	0.0163714	-0.432993	6.5874e-06	0.000318543	0.73149	0.919882	-1.28893	3.49683
ENSG00000183087.15	GAS6	6.96106e-06	0.000332585	0.62943	-1.58874	122.719	194.968	0.827708	0.904487	-0.0329888	6.96106e-06	0.000332585	0.544759	0.841188	-0.667881	3.4781
ENSG00000105662.16	CRTC1	7.05658e-06	0.000335692	0.651049	-1.53598	3.67424	5.64356	0.160691	0.330726	-0.210291	7.05658e-06	0.000335692	0.467516	0.803848	-0.619161	3.47406
ENSG00000164050.13	PLXNB1	7.29442e-06	0.000342557	0.665058	-1.50363	13.8405	20.811	0.105109	0.246805	-0.242034	7.29442e-06	0.000342557	0.53789	0.837836	-0.588448	3.46527
ENSG00000130304.17	SLC27A1	7.4194e-06	0.000346668	0.617752	-1.61877	7.64603	12.3772	0.036818	0.116212	-0.308757	7.4194e-06	0.000346668	0.517261	0.827753	-0.694901	3.46009
ENSG00000068383.19	INPP5A	7.76115e-06	0.000357599	0.656758	-1.52263	21.3857	32.5625	0.163407	0.334579	0.208964	7.76115e-06	0.000357599	0.232418	0.612811	-0.606565	3.4466
ENSG00000215808.4	LINC01139	7.79834e-06	0.000358186	2.77723	2.77723	18.208	6.55617	0.843225	0.913286	0.0299781	7.79834e-06	0.000358186	0.901566	0.975897	1.47365	3.44589
ENSG00000126561.18	STAT5A	8.00746e-06	0.000361593	0.581536	-1.71958	2.93086	5.03986	1.25758e-05	0.000344312	-0.59569	8.00746e-06	0.000361593	0.0410025	0.278277	-0.78206	3.44178
ENSG00000105376.5	ICAM5	8.13243e-06	0.000364392	0.610814	-1.63716	3.97853	6.51349	0.118948	0.268706	-0.233127	8.13243e-06	0.000364392	0.469869	0.805277	-0.711194	3.43843
ENSG00000144724.20	PTPRG	8.92956e-06	0.000394084	0.658192	-1.51931	56.1975	85.3816	0.967466	0.984789	-0.00618373	8.92956e-06	0.000394084	0.809474	0.947544	-0.603419	3.40441
ENSG00000063438.20	AHRR	9.06243e-06	0.000398747	0.514662	-1.94302	19.6626	38.2049	7.49465e-07	5.35666e-05	-0.65591	9.06243e-06	0.000398747	0.274579	0.659748	-0.958304	3.3993
ENSG00000104689.10	TNFRSF10A	9.40087e-06	0.000408729	1.67877	1.67877	13.6838	8.15109	0.961814	0.981508	-0.00725884	9.40087e-06	0.000408729	0.0448299	0.290316	0.747408	3.38857
ENSG00000108771.13	DHX58	9.75076e-06	0.00042144	0.40621	-2.46178	1.03463	2.54704	2.3671e-05	0.000519202	-0.580289	9.75076e-06	0.00042144	0.900157	0.975597	-1.2997	3.37526
ENSG00000112852.7	PCDHB2	1.16325e-05	0.000484202	2.47223	2.47223	6.40324	2.59007	0.73581	0.846359	0.0511224	1.16325e-05	0.000484202	0.977402	0.993635	1.30581	3.31497
ENSG00000140853.16	NLRC5	1.2422e-05	0.000509576	0.630532	-1.58596	9.39424	14.8989	0.331348	0.530998	-0.146482	1.2422e-05	0.000509576	0.0788046	0.383986	-0.665359	3.29279
ENSG00000163431.13	LMOD1	1.26496e-05	0.000516271	0.155717	-6.4219	1.93397	12.4198	0.743438	0.85156	0.0495934	1.26496e-05	0.000516271	0.41609	0.768105	-2.683	3.28712
ENSG00000091490.11	SEL1L3	1.30473e-05	0.000526634	1.80218	1.80218	131.358	72.8884	0.0803984	0.204691	-0.260482	1.30473e-05	0.000526634	0.789504	0.940136	0.84974	3.27849
ENSG00000196562.14	SULF2	1.34978e-05	0.000543322	2.28236	2.28236	37.7858	16.5556	0.0756025	0.196111	0.264564	1.34978e-05	0.000543322	0.0909015	0.410815	1.19052	3.26494
ENSG00000213928.9	IRF9	1.45277e-05	0.000563485	0.605017	-1.65285	9.70799	16.0458	0.000158063	0.00201913	-0.528811	1.45277e-05	0.000563485	0.80996	0.947605	-0.724952	3.24912
ENSG00000162433.15	AK4	1.51942e-05	0.000578458	1.74797	1.74797	41.6347	23.8189	0.412234	0.606829	-0.12384	1.51942e-05	0.000578458	0.000133898	0.0111618	0.805676	3.23773
ENSG00000151136.15	BTBD11	1.71168e-05	0.000639785	0.564522	-1.77141	6.6322	11.7483	6.53921e-06	0.00022217	0.610819	1.71168e-05	0.000639785	0.17453	0.543049	-0.824897	3.19397
ENSG00000186197.15	EDARADD	1.87307e-05	0.000679314	1.99437	1.99437	8.16957	4.09632	0.120442	0.271161	-0.232214	1.87307e-05	0.000679314	0.963628	0.990862	0.995932	3.16793
ENSG00000090006.18	LTBP4	1.99799e-05	0.000712069	0.633918	-1.57749	22.5564	35.5824	0.0141472	0.0568683	-0.35946	1.99799e-05	0.000712069	0.198411	0.575738	-0.657631	3.14748
ENSG00000101347.11	SAMHD1	2.09565e-05	0.000731082	0.658672	-1.51821	17.5144	26.5905	0.0192599	0.0717692	-0.343946	2.09565e-05	0.000731082	0.113664	0.451698	-0.602368	3.13603
ENSG00000228340.6	MIR646HG	2.30973e-05	0.000794415	0.231279	-4.32377	1.24727	5.39292	0.549399	0.721086	0.0905788	2.30973e-05	0.000794415	0.990588	0.996095	-2.11229	3.09995
ENSG00000132613.15	MTSS2	2.43929e-05	0.000827326	0.632131	-1.58195	14.8979	23.5677	0.00297009	0.0177579	-0.428474	2.43929e-05	0.000827326	0.597364	0.866808	-0.661704	3.08232
ENSG00000019485.14	PRDM11	2.63314e-05	0.000882854	0.496873	-2.01259	2.34807	4.7257	0.337723	0.536403	-0.144583	2.63314e-05	0.000882854	0.142296	0.49819	-1.00905	3.05411
ENSG00000100968.14	NFATC4	2.67243e-05	0.000891947	0.575088	-1.73886	36.4712	63.4185	0.0519532	0.149434	-0.288373	2.67243e-05	0.000891947	0.321321	0.699137	-0.798145	3.04966
ENSG00000112419.14	PHACTR2	2.88748e-05	0.00093808	0.657596	-1.52069	139.454	212.067	0.000805252	0.00679601	-0.476918	2.88748e-05	0.00093808	0.435245	0.78309	-0.604726	3.02776
ENSG00000104856.14	RELB	2.95379e-05	0.000949099	0.519401	-1.92529	4.05103	7.79942	0.995827	0.997938	-0.000792953	2.95379e-05	0.000949099	0.917513	0.980489	-0.945079	3.02269
ENSG00000236671.9	PRKG1-AS1	3.12891e-05	0.000989498	0.609097	-1.64177	2.86158	4.69807	0.0659468	0.17798	0.273447	3.12891e-05	0.000989498	0.0151212	0.16596	-0.715256	3.00459
ENSG00000104518.11	GSDMD	3.1559e-05	0.000992279	0.565535	-1.76824	7.84566	13.873	0.000200672	0.002436	-0.521703	3.1559e-05	0.000992279	0.733974	0.920532	-0.822312	3.00337
ENSG00000142279.13	WTIP	3.19364e-05	0.000995222	0.65494	-1.52686	9.22776	14.0895	0.648196	0.792825	0.0690943	3.19364e-05	0.000995222	0.648682	0.888488	-0.610566	3.00208
ENSG00000235865.2	GSN-AS1	3.20178e-05	0.000995222	0.587032	-1.70348	8.30626	14.1496	0.161113	0.331223	-0.210084	3.20178e-05	0.000995222	0.00543774	0.0965127	-0.768489	3.00208
ENSG00000106624.11	AEBP1	3.20601e-05	0.000995222	0.542984	-1.84167	135.828	250.151	0.0274807	0.0936389	0.325114	3.20601e-05	0.000995222	0.469674	0.805251	-0.881018	3.00208
ENSG00000138311.18	ZNF365	3.37054e-05	0.00102247	0.315167	-3.17292	1.43581	4.55571	1.89429e-06	9.87726e-05	0.637486	3.37054e-05	0.00102247	0.832177	0.953578	-1.66581	2.99035
ENSG00000198840.2	MT-ND3	3.472e-05	0.00103445	1.62293	1.62293	164.963	101.645	0.207152	0.391891	0.189513	3.472e-05	0.00103445	0.316687	0.696135	0.698599	2.98529
ENSG00000012171.20	SEMA3B	3.73942e-05	0.0010958	0.281942	-3.54682	2.52059	8.94008	0.0168999	0.0650938	-0.350609	3.73942e-05	0.0010958	0.890538	0.973465	-1.82653	2.96027
ENSG00000104936.20	DMPK	4.08591e-05	0.00116246	0.507963	-1.96865	26.0944	51.3708	0.0289996	0.0974324	-0.322167	4.08591e-05	0.00116246	0.411566	0.765651	-0.977205	2.93462
ENSG00000108846.16	ABCC3	4.22796e-05	0.00118674	0.542905	-1.84194	12.3627	22.7714	0.000595936	0.00545387	-0.487154	4.22796e-05	0.00118674	0.834024	0.953919	-0.881229	2.92564
ENSG00000185507.21	IRF7	4.38251e-05	0.00120928	0.576175	-1.73558	2.36778	4.10948	0.0804298	0.204727	-0.260456	4.38251e-05	0.00120928	0.175245	0.543464	-0.79542	2.91747
ENSG00000214530.10	STARD10	4.60408e-05	0.0012549	0.581249	-1.72043	3.78099	6.50495	0.131728	0.28833	0.225575	4.60408e-05	0.0012549	0.137321	0.490906	-0.782771	2.90139
ENSG00000273213.4	H3-2	4.62366e-05	0.0012549	1.55284	1.55284	21.6283	13.9283	0.357698	0.555308	-0.138773	4.62366e-05	0.0012549	0.408332	0.763717	0.634906	2.90139
ENSG00000179981.11	TSHZ1	4.70701e-05	0.00127152	0.577674	-1.73108	10.6752	18.4796	5.2018e-06	0.000190542	-0.615934	4.70701e-05	0.00127152	0.481221	0.812029	-0.791671	2.89568
ENSG00000136274.9	NACAD	4.8768e-05	0.0013087	0.527065	-1.8973	3.57237	6.77785	0.0125577	0.0520057	-0.365263	4.8768e-05	0.0013087	0.25155	0.634482	-0.923947	2.88316
ENSG00000181690.8	PLAG1	4.91692e-05	0.00131409	0.661797	-1.51104	6.63663	10.0282	0.337835	0.536464	-0.14455	4.91692e-05	0.00131409	0.726839	0.918077	-0.59554	2.88138
ENSG00000137941.17	TTLL7	5.01654e-05	0.00133398	1.51256	1.51256	43.6049	28.8285	0.0108648	0.0469314	-0.372181	5.01654e-05	0.00133398	0.692373	0.905247	0.596997	2.87485
ENSG00000087116.16	ADAMTS2	5.06293e-05	0.00133823	0.622977	-1.6052	51.0081	81.878	0.663783	0.802312	-0.0658347	5.06293e-05	0.00133823	0.0728341	0.369261	-0.68275	2.87347
ENSG00000243742.5	RPLP0P2	5.1879e-05	0.00135817	0.476258	-2.0997	1.96847	4.13321	0.232073	0.421617	-0.179705	5.1879e-05	0.00135817	0.00390431	0.0797852	-1.07019	2.86705
ENSG00000175832.13	ETV4	5.20603e-05	0.00135817	0.613994	-1.62868	4.64326	7.56239	0.0292686	0.0981463	0.321658	5.20603e-05	0.00135817	0.464983	0.802377	-0.703703	2.86705
ENSG00000160226.16	CFAP410	5.49045e-05	0.00141343	0.619137	-1.61515	3.58176	5.78509	0.444914	0.633885	-0.115434	5.49045e-05	0.00141343	0.660224	0.893728	-0.691669	2.84973
ENSG00000174807.4	CD248	5.74683e-05	0.00147207	0.650314	-1.53772	116.603	179.302	1.11324e-07	1.71697e-05	-0.69023	5.74683e-05	0.00147207	0.0282048	0.230688	-0.620792	2.83207
ENSG00000116761.12	CTH	5.97029e-05	0.00150822	1.74603	1.74603	4.35452	2.49395	0.0241194	0.0849309	0.332152	5.97029e-05	0.00150822	0.00963201	0.12992	0.804079	2.82154
ENSG00000134107.5	BHLHE40	6.20799e-05	0.00154956	1.74007	1.74007	164.06	94.2836	3.54927e-05	0.000683363	0.569999	6.20799e-05	0.00154956	0.192251	0.565732	0.799144	2.80979
ENSG00000141574.8	SECTM1	6.3945e-05	0.00158671	0.273672	-3.654	1.26498	4.62224	2.71432e-07	2.76182e-05	-0.674748	6.3945e-05	0.00158671	0.967176	0.991567	-1.86948	2.7995
ENSG00000114270.18	COL7A1	6.41035e-05	0.00158671	0.506059	-1.97605	114.344	225.951	1.74057e-06	9.30762e-05	0.63922	6.41035e-05	0.00158671	0.114021	0.451891	-0.982622	2.7995
ENSG00000159403.18	C1R	6.89595e-05	0.00168399	0.518063	-1.93027	46.207	89.1919	0.00587764	0.0294727	-0.400031	6.89595e-05	0.00168399	0.445215	0.789957	-0.9488	2.77366
ENSG00000172260.15	NEGR1	7.00256e-05	0.00170434	0.428164	-2.33555	14.267	33.3214	0.000146963	0.00191574	0.530948	7.00256e-05	0.00170434	0.865083	0.965876	-1.22376	2.76844
ENSG00000133106.15	EPSTI1	7.07767e-05	0.00171408	0.403907	-2.47582	3.26899	8.09343	0.0114987	0.0488911	-0.36949	7.07767e-05	0.00171408	0.246641	0.629706	-1.30791	2.76597
ENSG00000163346.17	PBXIP1	7.43763e-05	0.00175485	0.656543	-1.52313	19.4797	29.6702	0.012771	0.0526211	-0.36445	7.43763e-05	0.00175485	0.442513	0.788285	-0.607038	2.75576
ENSG00000165655.17	ZNF503	7.45006e-05	0.00175496	0.592502	-1.68776	9.3568	15.792	0.00039486	0.00400658	-0.500653	7.45006e-05	0.00175496	0.11608	0.455005	-0.755109	2.75573
ENSG00000100342.21	APOL1	7.89079e-05	0.00183809	0.190817	-5.24062	2.08114	10.9064	0.0308636	0.101988	-0.31872	7.89079e-05	0.00183809	0.558891	0.847805	-2.38974	2.73563
ENSG00000132000.14	PODNL1	8.38563e-05	0.00190786	0.594793	-1.68126	3.78329	6.36068	0.450577	0.637983	0.114012	8.38563e-05	0.00190786	0.516702	0.827672	-0.74954	2.71945
ENSG00000114268.12	PFKFB4	8.43348e-05	0.00191281	0.536475	-1.86402	9.90888	18.4704	3.84025e-06	0.000158932	0.622581	8.43348e-05	0.00191281	0.0973068	0.423848	-0.898418	2.71833
ENSG00000204525.17	HLA-C	8.50269e-05	0.00192552	0.612221	-1.6334	70.2071	114.676	0.0885567	0.218705	-0.253956	8.50269e-05	0.00192552	0.629223	0.879795	-0.707877	2.71545
ENSG00000130176.8	CNN1	8.54223e-05	0.00192869	0.401841	-2.48855	7.54621	18.7791	1.90115e-06	9.87787e-05	0.637412	8.54223e-05	0.00192869	0.451798	0.794211	-1.3153	2.71474
ENSG00000135424.18	ITGA7	8.72885e-05	0.00196158	0.0844489	-11.8415	0.941138	11.1445	0.638059	0.784759	-0.071231	8.72885e-05	0.00196158	0.576795	0.855316	-3.56578	2.70739
ENSG00000028137.19	TNFRSF1B	8.83962e-05	0.00197436	0.485132	-2.0613	1.98965	4.10125	2.06124e-05	0.000473374	-0.583726	8.83962e-05	0.00197436	0.512171	0.824272	-1.04355	2.70457
ENSG00000171033.13	PKIA	9.04119e-05	0.00201019	0.614939	-1.62618	4.79593	7.79903	0.219667	0.406845	0.184491	9.04119e-05	0.00201019	0.228089	0.608	-0.701485	2.69676
ENSG00000126709.16	IFI6	9.63531e-05	0.00210711	0.192928	-5.18327	11.2165	58.1382	0.341191	0.539339	-0.143559	9.63531e-05	0.00210711	0.587313	0.860875	-2.37386	2.67631
ENSG00000143127.13	ITGA10	9.70921e-05	0.00211695	0.48354	-2.06808	2.11682	4.37776	0.468739	0.65378	0.109519	9.70921e-05	0.00211695	6.53477e-06	0.0018413	-1.04829	2.67429
ENSG00000087303.18	NID2	9.90038e-05	0.00214586	0.521022	-1.91931	66.9522	128.502	0.162855	0.333868	-0.209233	9.90038e-05	0.00214586	0.378312	0.741773	-0.940585	2.6684
ENSG00000105889.16	STEAP1B	0.000101143	0.00218898	0.530043	-1.88664	8.81631	16.6332	0.11457	0.261476	-0.235856	0.000101143	0.00218898	0.635524	0.883029	-0.915819	2.65976
ENSG00000187608.10	ISG15	0.000104234	0.00223934	0.392392	-2.54847	12.507	31.8739	0.360417	0.557992	-0.137997	0.000104234	0.00223934	0.552517	0.845057	-1.34963	2.64988
ENSG00000167779.9	IGFBP6	0.000109494	0.00232172	0.629992	-1.58732	92.0068	146.044	0.00561959	0.0284317	-0.401978	0.000109494	0.00232172	0.690611	0.904589	-0.666595	2.63419
ENSG00000132530.17	XAF1	0.000109655	0.00232178	0.279623	-3.57624	5.75256	20.5726	0.334659	0.533793	-0.145493	0.000109655	0.00232178	0.435051	0.782942	-1.83845	2.63418
ENSG00000152137.8	HSPB8	0.000110283	0.0023317	1.86705	1.86705	15.6077	8.35954	0.70522	0.826547	0.0573061	0.000110283	0.0023317	0.0559045	0.324273	0.900757	2.63233
ENSG00000170745.12	KCNS3	0.000110448	0.00233181	0.665053	-1.50364	14.5161	21.827	0.205371	0.389628	0.190245	0.000110448	0.00233181	0.00183809	0.0517917	-0.588458	2.63231
ENSG00000139304.16	PTPRQ	0.000111511	0.00234451	1.51434	1.51434	5.57387	3.68073	0.0351417	0.112251	-0.311419	0.000111511	0.00234451	0.387506	0.748557	0.598686	2.62995
ENSG00000206503.13	HLA-A	0.000113513	0.00237259	0.555846	-1.79906	122.224	219.889	0.159313	0.328769	-0.21097	0.000113513	0.00237259	0.775323	0.936138	-0.847243	2.62478
ENSG00000166341.9	DCHS1	0.000115888	0.00240508	0.368263	-2.71545	11.6645	31.6743	0.422614	0.61562	-0.12113	0.000115888	0.00240508	0.923615	0.982347	-1.44119	2.61887
ENSG00000111331.14	OAS3	0.000119572	0.00246062	0.424403	-2.35625	9.87625	23.2709	0.00265363	0.0163779	-0.432944	0.000119572	0.00246062	0.711241	0.91329	-1.23649	2.60895
ENSG00000138316.11	ADAMTS14	0.000124024	0.00251341	0.482166	-2.07398	4.22572	8.76403	0.00910394	0.0410307	0.380438	0.000124024	0.00251341	0.0645561	0.347668	-1.0524	2.59974
ENSG00000121413.13	ZSCAN18	0.000129776	0.0025941	0.630318	-1.5865	8.22691	13.052	0.0665445	0.179032	-0.272868	0.000129776	0.0025941	0.97811	0.993635	-0.665849	2.58601
ENSG00000175183.10	CSRP2	0.000130643	0.00260014	0.539185	-1.85465	10.8043	20.0382	0.00538581	0.0275342	0.403811	0.000130643	0.00260014	0.841173	0.956587	-0.891149	2.585
ENSG00000168077.14	SCARA3	0.000132633	0.00261662	0.495745	-2.01717	61.5661	124.189	0.52827	0.704499	0.0953971	0.000132633	0.00261662	0.798149	0.943864	-1.01233	2.58226
ENSG00000107984.10	DKK1	0.000133309	0.00261662	0.61212	-1.63367	148.363	242.376	0.0115878	0.0490625	0.369121	0.000133309	0.00261662	0.0100922	0.133785	-0.708113	2.58226
ENSG00000185710.9	SMG1P4	0.000133757	0.00261662	4.06673	4.06673	7.64121	1.87896	0.355415	0.552817	0.139427	0.000133757	0.00261662	0.370793	0.735619	2.02387	2.58226
ENSG00000186918.14	ZNF395	0.000145046	0.00277386	0.494908	-2.02058	5.0484	10.2007	1.92981e-05	0.000455455	-0.585349	0.000145046	0.00277386	0.341887	0.716509	-1.01477	2.55692
ENSG00000163491.16	NEK10	0.00014672	0.00279599	0.574411	-1.74091	18.4392	32.101	0.0771312	0.198686	-0.263242	0.00014672	0.00279599	0.22584	0.606178	-0.799845	2.55346
ENSG00000197852.12	INKA2	0.000147656	0.00279917	0.3163	-3.16156	1.77494	5.61159	0.577761	0.742379	-0.0842472	0.000147656	0.00279917	0.465762	0.802749	-1.66064	2.55297
ENSG00000128340.15	RAC2	0.000150453	0.00283711	2.1448	2.1448	9.5833	4.46816	0.405454	0.599951	-0.12563	0.000150453	0.00283711	0.86529	0.966034	1.10084	2.54712
ENSG00000102409.10	BEX4	0.00015565	0.00291263	0.654576	-1.52771	4.53489	6.92798	0.3814	0.577003	-0.132128	0.00015565	0.00291263	0.0491532	0.302561	-0.611367	2.53571
ENSG00000178685.14	PARP10	0.000167939	0.00307957	0.354949	-2.81731	2.36672	6.66778	0.000411944	0.00413437	-0.499289	0.000167939	0.00307957	0.407299	0.763119	-1.49432	2.51151
ENSG00000084636.18	COL16A1	0.000168415	0.00307957	0.627194	-1.5944	53.1698	84.7741	0.997591	0.998477	0.000457724	0.000168415	0.00307957	0.50157	0.82102	-0.673017	2.51151
ENSG00000128394.17	APOBEC3F	0.000168565	0.00307957	0.637728	-1.56807	3.15125	4.94137	9.53614e-06	0.000286907	-0.602185	0.000168565	0.00307957	0.268688	0.654689	-0.648986	2.51151
ENSG00000284969.1	RP4-541C22.8	0.00017209	0.00311542	0.60433	-1.65473	9.41408	15.5777	0.435687	0.626281	-0.117771	0.00017209	0.00311542	0.87167	0.967373	-0.726592	2.50648
ENSG00000134602.16	STK26	0.000174142	0.00313841	0.349651	-2.85999	1.87961	5.37566	0.682918	0.813109	0.0618727	0.000174142	0.00313841	0.890728	0.973465	-1.51601	2.50329
ENSG00000117228.11	GBP1	0.00018563	0.00329679	0.618921	-1.61571	22.4183	36.2216	0.983072	0.992214	0.00321685	0.00018563	0.00329679	0.433012	0.78176	-0.692172	2.48191
ENSG00000105559.12	PLEKHA4	0.000192478	0.00339373	0.603462	-1.6571	7.3455	12.1723	3.39987e-05	0.000668656	-0.571108	0.000192478	0.00339373	0.926944	0.983357	-0.728665	2.46932
ENSG00000185442.13	FAM174B	0.000193421	0.00340625	1.92102	1.92102	6.43807	3.35138	0.126423	0.280277	-0.22864	0.000193421	0.00340625	0.516066	0.827197	0.941874	2.46772
ENSG00000129009.13	ISLR	0.000197717	0.0034694	0.154083	-6.49001	3.08741	20.0373	0.472181	0.657375	0.108678	0.000197717	0.0034694	0.647975	0.888205	-2.69822	2.45975
ENSG00000246090.7	RP11-696N14.1	0.000200945	0.00350089	0.629682	-1.5881	5.11386	8.12134	0.0395978	0.123092	-0.304555	0.000200945	0.00350089	0.122934	0.46652	-0.667304	2.45582
ENSG00000166448.15	TMEM130	0.00020208	0.00350945	0.375257	-2.66484	1.54485	4.11679	0.368604	0.565705	0.135683	0.00020208	0.00350945	0.284038	0.667156	-1.41405	2.45476
ENSG00000143382.16	ADAMTSL4	0.000206365	0.00356565	0.569236	-1.75674	2.64166	4.64071	0.0058724	0.0294666	-0.40007	0.000206365	0.00356565	0.27036	0.655824	-0.812901	2.44786
ENSG00000145040.4	UCN2	0.000207278	0.00357719	0.492914	-2.02875	3.71941	7.54576	2.2616e-06	0.000111352	0.633821	0.000207278	0.00357719	0.144081	0.501204	-1.02059	2.44646
ENSG00000286190.2	RP11-807C20.3	0.000208236	0.00358931	0.340974	-2.93278	21.1396	61.9977	0.0880047	0.218033	0.254383	0.000208236	0.00358931	0.720486	0.915891	-1.55227	2.44499
ENSG00000147027.4	TMEM47	0.000214075	0.00365574	0.468066	-2.13645	53.3291	113.935	4.516e-05	0.000801071	-0.563712	0.000214075	0.00365574	0.836583	0.955089	-1.09521	2.43702
ENSG00000137203.15	TFAP2A	0.000224751	0.00379384	0.649485	-1.53968	13.2828	20.4512	0.0198349	0.0732782	-0.342428	0.000224751	0.00379384	0.328319	0.70428	-0.622631	2.42092
ENSG00000134202.11	GSTM3	0.000225285	0.00379411	1.83297	1.83297	17.3661	9.4743	0.0610392	0.167826	-0.278364	0.000225285	0.00379411	0.536719	0.837221	0.874183	2.42089
ENSG00000183023.18	SLC8A1	0.000227997	0.00383001	0.0394292	-25.3619	1.27283	32.2815	0.884291	0.936904	0.022062	0.000227997	0.00383001	0.748911	0.927584	-4.66459	2.4168
ENSG00000101311.16	FERMT1	0.000230299	0.00385639	1.98264	1.98264	8.12922	4.1002	0.0529622	0.151209	0.287195	0.000230299	0.00385639	0.630593	0.880269	0.987423	2.41382
ENSG00000137486.17	ARRB1	0.000232601	0.00388163	0.496846	-2.0127	9.93139	19.9889	0.835626	0.909291	-0.0314509	0.000232601	0.00388163	0.549339	0.844055	-1.00913	2.41099
ENSG00000137959.17	IFI44L	0.000238508	0.00396057	0.316574	-3.15882	2.51776	7.95314	0.484486	0.668112	-0.105697	0.000238508	0.00396057	0.275026	0.660174	-1.65938	2.40224
ENSG00000127241.18	MASP1	0.000238926	0.00396057	0.22749	-4.3958	13.4124	58.9582	0.985102	0.993642	-0.00283102	0.000238926	0.00396057	0.476794	0.809789	-2.13613	2.40224
ENSG00000054598.9	FOXC1	0.000238953	0.00396057	0.662926	-1.50846	12.396	18.6989	0.000320258	0.00346048	-0.507312	0.000238953	0.00396057	0.935728	0.985031	-0.59308	2.40224
ENSG00000064042.18	LIMCH1	0.000243944	0.00402508	1.58845	1.58845	62.8533	39.569	0.306136	0.503141	-0.154226	0.000243944	0.00402508	0.741249	0.924032	0.667618	2.39523
ENSG00000106976.21	DNM1	0.000247886	0.00406992	0.617505	-1.61942	28.1556	45.5957	0.0137793	0.0558028	0.360752	0.000247886	0.00406992	0.396709	0.756448	-0.695478	2.39041
ENSG00000248527.1	MTATP6P1	0.000250347	0.00409491	2.14185	2.14185	301.583	140.805	0.996598	0.998216	0.000646495	0.000250347	0.00409491	0.551419	0.844688	1.09886	2.38776
ENSG00000110446.12	SLC15A3	0.000250798	0.00409665	0.340853	-2.93382	1.18774	3.48462	0.000250042	0.00287117	-0.515011	0.000250798	0.00409665	0.917063	0.980359	-1.55278	2.38757
ENSG00000121753.13	ADGRB2	0.000251482	0.00409868	0.55044	-1.81673	4.38101	7.95911	0.040692	0.125414	-0.302968	0.000251482	0.00409868	0.521783	0.830184	-0.861344	2.38736
ENSG00000169213.7	RAB3B	0.00025663	0.00415485	0.545528	-1.83309	224.524	411.572	0.000977547	0.00787845	0.470153	0.00025663	0.00415485	0.915756	0.980035	-0.874275	2.38144
ENSG00000174080.12	CTSF	0.00025754	0.00415571	0.574559	-1.74047	7.04993	12.2702	0.0256853	0.0891592	-0.328778	0.00025754	0.00415571	0.909414	0.977891	-0.799473	2.38136
ENSG00000111348.9	ARHGDIB	0.000260528	0.00418558	1.66364	1.66364	10.4806	6.29977	0.0414651	0.127022	-0.301867	0.000260528	0.00418558	0.529535	0.833379	0.734347	2.37824
ENSG00000228463.10	AP006222.1	0.000264537	0.0042407	0.524902	-1.90512	3.33965	6.36242	0.138551	0.298538	0.221765	0.000264537	0.0042407	0.327377	0.703187	-0.929881	2.37256
ENSG00000075275.18	CELSR1	0.000277182	0.00437637	2.47383	2.47383	8.50308	3.43721	0.201603	0.384916	0.191808	0.000277182	0.00437637	0.872947	0.967373	1.30675	2.35889
ENSG00000173114.13	LRRN3	0.000279055	0.00438233	2.57416	2.57416	30.7473	11.9446	0.00821061	0.0378665	0.385167	0.000279055	0.00438233	0.357585	0.727712	1.3641	2.3583
ENSG00000259863.1	SH3RF3-AS1	0.000282141	0.00440717	0.644268	-1.55215	3.30664	5.1324	0.215946	0.40209	0.185963	0.000282141	0.00440717	0.460158	0.799507	-0.634267	2.35584
ENSG00000197594.14	ENPP1	0.00029721	0.00457114	0.380661	-2.62701	36.3526	95.4985	0.00050037	0.00477306	0.492954	0.00029721	0.00457114	0.951588	0.988626	-1.39342	2.33998
ENSG00000155011.9	DKK2	0.000298172	0.00457114	0.210665	-4.74686	18.9955	90.169	0.00345555	0.0198689	0.422371	0.000298172	0.00457114	0.682042	0.900914	-2.24697	2.33998
ENSG00000183715.14	OPCML	0.000309174	0.0046882	2.34525	2.34525	9.37631	3.998	0.00245004	0.01548	0.436076	0.000309174	0.0046882	0.526891	0.831971	1.22974	2.32899
ENSG00000162105.20	SHANK2	0.000309445	0.0046882	1.75216	1.75216	10.7081	6.11138	0.735591	0.846238	-0.0511662	0.000309445	0.0046882	0.713787	0.914259	0.809138	2.32899
ENSG00000240583.14	AQP1	0.000311126	0.00469477	0.104636	-9.55696	3.49142	33.3673	3.76039e-05	0.000711851	0.568503	0.000311126	0.00469477	0.494375	0.817376	-3.25655	2.32839
ENSG00000040731.10	CDH10	0.00031973	0.00474796	3.48365	3.48365	6.21251	1.78333	0.332653	0.532523	-0.146092	0.00031973	0.00474796	0.480865	0.812029	1.8006	2.32349
ENSG00000013297.12	CLDN11	0.000323452	0.00478135	0.611463	-1.63542	90.4751	147.965	3.47915e-09	2.83203e-06	-0.742534	0.000323452	0.00478135	0.00119854	0.04037	-0.709662	2.32045
ENSG00000111335.14	OAS2	0.000326828	0.00480542	0.213936	-4.67429	3.73447	17.456	0.0697379	0.185176	-0.269844	0.000326828	0.00480542	0.357473	0.727712	-2.22475	2.31827
ENSG00000058085.15	LAMC2	0.000332816	0.00487155	3.0013	3.0013	207.39	69.1	4.23004e-05	0.000765253	0.565432	0.000332816	0.00487155	0.653076	0.890005	1.58559	2.31233
ENSG00000180875.5	GREM2	0.000343633	0.0049654	0.51276	-1.95023	37.3354	72.8127	8.49513e-07	5.73816e-05	-0.653491	0.000343633	0.0049654	0.548673	0.843681	-0.963644	2.30405
ENSG00000125354.24	SEPTIN6	0.000357511	0.00512048	1.56786	1.56786	42.9875	27.418	0.00994342	0.0438696	0.376345	0.000357511	0.00512048	0.412577	0.76617	0.648794	2.29069
ENSG00000168394.12	TAP1	0.000363732	0.00518806	0.65069	-1.53683	23.9366	36.7865	0.0175368	0.0670013	-0.348736	0.000363732	0.00518806	0.244287	0.626986	-0.619957	2.285
ENSG00000116791.14	CRYZ	0.000372336	0.00527608	1.62366	1.62366	49.454	30.4584	0.409942	0.604515	-0.124443	0.000372336	0.00527608	0.0705721	0.362673	0.699248	2.27769
ENSG00000081853.15	PCDHGA2	0.000382338	0.00537106	0.579631	-1.72524	4.34485	7.49589	0.328975	0.528292	-0.147195	0.000382338	0.00537106	0.769078	0.934394	-0.786794	2.26994
ENSG00000168016.15	TRANK1	0.000395089	0.00553427	0.491077	-2.03634	10.1171	20.6019	0.000199287	0.00242319	-0.521912	0.000395089	0.00553427	0.800432	0.94468	-1.02598	2.25694
ENSG00000103034.14	NDRG4	0.000404734	0.00563704	0.647634	-1.54408	5.38892	8.32092	0.220731	0.408301	-0.184074	0.000404734	0.00563704	0.902824	0.976249	-0.626748	2.24895
ENSG00000147394.18	ZNF185	0.000407202	0.00566602	0.449718	-2.22362	4.84715	10.7782	0.942101	0.96861	0.0110114	0.000407202	0.00566602	0.926503	0.983357	-1.15291	2.24672
ENSG00000179104.9	TMTC2	0.000426864	0.00590039	1.76356	1.76356	13.9507	7.91056	1.11271e-05	0.000322203	-0.59858	0.000426864	0.00590039	0.826984	0.951689	0.818491	2.22912
ENSG00000197892.13	KIF13B	0.000436688	0.00599658	0.613114	-1.63102	3.50798	5.72158	0.332708	0.532523	-0.146075	0.000436688	0.00599658	0.217824	0.599465	-0.705773	2.2221
ENSG00000237807.4	RP11-400K9.4	0.000451389	0.00612384	1.93179	1.93179	2.95232	1.52828	0.103513	0.244113	-0.243118	0.000451389	0.00612384	0.679798	0.899932	0.949941	2.21298
ENSG00000160013.9	PTGIR	0.000457217	0.00615762	2.09782	2.09782	8.89776	4.24142	0.179626	0.356624	-0.201361	0.000457217	0.00615762	0.407669	0.763119	1.06889	2.21059
ENSG00000182585.10	EPGN	0.000464722	0.00621836	2.14816	2.14816	40.9195	19.0486	0.0556093	0.15678	-0.284188	0.000464722	0.00621836	0.0782515	0.382691	1.1031	2.20632
ENSG00000169594.14	BNC1	0.000473296	0.00631669	1.51734	1.51734	70.0307	46.1536	0.338454	0.536923	0.144367	0.000473296	0.00631669	0.705881	0.9101	0.601545	2.19951
ENSG00000147408.14	CSGALNACT1	0.000479226	0.0063891	0.281799	-3.54863	1.80257	6.39667	0.201875	0.385212	-0.191694	0.000479226	0.0063891	0.356837	0.727256	-1.82726	2.19456
ENSG00000136153.20	LMO7	0.000487506	0.00648769	0.64115	-1.5597	174.29	271.84	0.0441113	0.132442	0.298221	0.000487506	0.00648769	0.811555	0.948011	-0.641265	2.18791
ENSG00000078114.19	NEBL	0.000493653	0.00655262	1.84692	1.84692	18.9786	10.2758	0.156857	0.32556	0.212191	0.000493653	0.00655262	0.681716	0.900758	0.885121	2.18359
ENSG00000059378.13	PARP12	0.000515644	0.00673373	0.545856	-1.83198	3.75648	6.88181	0.000212808	0.00254951	-0.51993	0.000515644	0.00673373	0.856834	0.962669	-0.873407	2.17174
ENSG00000157601.15	MX1	0.000562453	0.0071537	0.171166	-5.84228	3.32324	19.4153	0.0274395	0.0935201	-0.325196	0.000562453	0.0071537	0.791685	0.941044	-2.54653	2.14547
ENSG00000164251.5	F2RL1	0.000565106	0.00718121	0.454059	-2.20236	9.04255	19.9149	0.00135656	0.00999813	0.458397	0.000565106	0.00718121	0.0024954	0.0614711	-1.13905	2.1438
ENSG00000185745.10	IFIT1	0.000574817	0.00727308	0.287258	-3.48119	6.77079	23.5704	0.0223671	0.0801715	-0.336154	0.000574817	0.00727308	0.193398	0.56764	-1.79958	2.13828
ENSG00000049323.16	LTBP1	0.000614148	0.00763231	0.641879	-1.55793	370.307	576.91	0.0229436	0.0817113	0.334809	0.000614148	0.00763231	0.896936	0.974874	-0.639626	2.11734
ENSG00000180447.7	GAS1	0.000629013	0.00776436	0.440182	-2.27179	10.7863	24.5043	0.00536571	0.027475	-0.403971	0.000629013	0.00776436	0.0491643	0.302561	-1.18383	2.10989
ENSG00000235109.8	ZSCAN31	0.000661855	0.0080678	1.52607	1.52607	10.8021	7.07837	0.00614838	0.0304757	-0.398067	0.000661855	0.0080678	0.986695	0.994638	0.609824	2.09324
ENSG00000116191.18	RALGPS2	0.000676385	0.00815738	0.657354	-1.52125	39.0324	59.378	0.00257095	0.0159956	-0.43419	0.000676385	0.00815738	0.760834	0.93172	-0.605257	2.08845
ENSG00000090376.11	IRAK3	0.000676879	0.00815738	0.608349	-1.64379	4.50555	7.4062	0.00277505	0.0168728	-0.431176	0.000676879	0.00815738	0.954198	0.988912	-0.717029	2.08845
ENSG00000169299.14	PGM2	0.000685605	0.00824076	1.50877	1.50877	51.2469	33.9659	0.224357	0.412807	0.182661	0.000685605	0.00824076	0.737153	0.92154	0.593377	2.08403
ENSG00000197442.10	MAP3K5	0.000688891	0.00827347	0.652272	-1.5331	14.2824	21.8963	2.16693e-05	0.000489212	-0.582488	0.000688891	0.00827347	0.178174	0.547403	-0.616455	2.08231
ENSG00000183049.13	CAMK1D	0.000693862	0.00832635	0.436119	-2.29295	3.30449	7.57704	0.322352	0.521601	-0.149201	0.000693862	0.00832635	0.709074	0.912066	-1.19721	2.07955
ENSG00000143341.12	HMCN1	0.00076647	0.00900587	0.528335	-1.89274	131.173	248.276	0.0131503	0.0538959	0.36303	0.00076647	0.00900587	0.626524	0.878308	-0.920476	2.04547
ENSG00000164418.22	GRIK2	0.000786047	0.00919166	1.79036	1.79036	38.8131	21.6789	0.402467	0.597219	0.126425	0.000786047	0.00919166	0.955203	0.989127	0.840248	2.03661
ENSG00000143867.7	OSR1	0.000798901	0.00928271	0.64177	-1.55819	8.00961	12.4805	0.00362512	0.0205086	-0.420416	0.000798901	0.00928271	0.624005	0.876527	-0.639872	2.03233
ENSG00000143416.21	SELENBP1	0.000840962	0.00967172	0.548462	-1.82328	3.74276	6.8241	0.000131441	0.00177828	-0.534197	0.000840962	0.00967172	0.622256	0.876268	-0.866535	2.0145
ENSG00000129467.14	ADCY4	0.000844464	0.00968918	0.17738	-5.63761	1.26671	7.14121	0.992743	0.996347	0.00137896	0.000844464	0.00968918	0.78354	0.93871	-2.49508	2.01371
ENSG00000258377.1	RP11-649E7.5	0.000851195	0.00973592	3.14264	3.14264	7.94823	2.52916	0.240488	0.4315	0.176558	0.000851195	0.00973592	0.288308	0.670098	1.65198	2.01162
ENSG00000134243.12	SORT1	0.000861256	0.00982223	0.0582434	-17.1693	1.71724	29.4839	0.509819	0.688784	0.0996827	0.000861256	0.00982223	0.726328	0.918077	-4.10176	2.00779
ENSG00000082458.12	DLG3	0.000861423	0.00982223	0.566197	-1.76617	5.12085	9.04428	0.00252529	0.0157852	-0.434893	0.000861423	0.00982223	0.809203	0.947303	-0.820624	2.00779
ENSG00000137628.18	DDX60	0.000863828	0.009842	0.482082	-2.07434	6.18893	12.8379	0.000230513	0.00271939	-0.517502	0.000863828	0.009842	0.618551	0.875399	-1.05265	2.00692
ENSG00000171246.6	NPTX1	0.000890517	0.0100833	0.4903	-2.03957	15.0101	30.6141	3.87242e-06	0.000158932	-0.6224	0.000890517	0.0100833	0.952898	0.98881	-1.02826	1.9964
ENSG00000143320.9	CRABP2	0.000893462	0.0101089	0.475065	-2.10497	41.0997	86.5137	0.00641006	0.0313381	-0.396239	0.000893462	0.0101089	0.948192	0.988626	-1.0738	1.9953
ENSG00000154529.15	CNTNAP3B	0.000895224	0.0101182	0.130268	-7.6765	1.29813	9.96505	0.330855	0.530381	0.14663	0.000895224	0.0101182	0.916483	0.980193	-2.94045	1.9949
ENSG00000145779.8	TNFAIP8	0.00092697	0.0103997	0.644573	-1.55141	19.3986	30.0952	0.543738	0.71741	-0.0918609	0.00092697	0.0103997	0.956665	0.989306	-0.633583	1.98298
ENSG00000261553.5	RP11-29G8.3	0.000927903	0.0103997	0.601654	-1.66209	17.3269	28.7988	0.165746	0.337764	0.207835	0.000927903	0.0103997	0.893799	0.974444	-0.732994	1.98298
ENSG00000136231.14	IGF2BP3	0.000939945	0.0105068	0.600491	-1.6653	39.6458	66.0223	0.977496	0.989312	-0.00427682	0.000939945	0.0105068	0.869052	0.966772	-0.735785	1.97853
ENSG00000115267.9	IFIH1	0.000940107	0.0105068	0.22105	-4.52386	1.12444	5.0868	0.019608	0.0726229	-0.343022	0.000940107	0.0105068	0.889792	0.973291	-2.17755	1.97853
ENSG00000251158.1	RP11-98J23.1	0.000950454	0.0105654	0.535827	-1.86627	4.17495	7.7916	0.842754	0.913114	-0.0300692	0.000950454	0.0105654	0.0826663	0.393639	-0.900161	1.97611
ENSG00000136999.5	CCN3	0.000953681	0.0105698	1.73521	1.73521	7.21023	4.15526	1.02159e-07	1.64487e-05	-0.691674	0.000953681	0.0105698	0.741009	0.924016	0.795107	1.97593
ENSG00000213949.10	ITGA1	0.000959756	0.0106211	0.649574	-1.53947	17.8331	27.4535	0.0466959	0.137913	0.294828	0.000959756	0.0106211	0.297601	0.67793	-0.622433	1.97383
ENSG00000149256.16	TENM4	0.00106461	0.0114209	0.625147	-1.59962	79.6194	127.361	1.47023e-07	1.94514e-05	0.685498	0.00106461	0.0114209	0.653148	0.890005	-0.677733	1.9423
ENSG00000064687.13	ABCA7	0.00107766	0.0115255	0.631493	-1.58355	3.03313	4.80311	5.09461e-05	0.000879226	-0.560517	0.00107766	0.0115255	0.706702	0.910614	-0.663161	1.93834
ENSG00000110455.14	ACCS	0.00108346	0.0115706	0.573159	-1.74472	3.49502	6.09783	0.00122544	0.00926481	-0.462088	0.00108346	0.0115706	0.410797	0.765555	-0.802994	1.93664
ENSG00000215156.5	RP11-1023L17.2	0.00109237	0.011623	0.636853	-1.57022	11.3739	17.8595	0.801656	0.889079	0.0380724	0.00109237	0.011623	0.126353	0.471074	-0.650967	1.93468
ENSG00000135114.13	OASL	0.00109312	0.011623	0.273227	-3.65997	0.989402	3.62118	0.185741	0.365029	-0.198623	0.00109312	0.011623	0.105053	0.437869	-1.87183	1.93468
ENSG00000138642.15	HERC6	0.00110471	0.0117121	0.212569	-4.70435	1.39891	6.58096	0.0101063	0.0443744	-0.375585	0.00110471	0.0117121	0.719508	0.915604	-2.23399	1.93136
ENSG00000132003.9	ZSWIM4	0.00112116	0.0118181	0.625462	-1.59882	6.17577	9.87394	8.72299e-05	0.00131221	0.545854	0.00112116	0.0118181	0.900753	0.975876	-0.677006	1.92745
ENSG00000204264.12	PSMB8	0.00112374	0.0118284	0.520633	-1.92074	6.01737	11.5578	1.09253e-05	0.000316986	-0.59901	0.00112374	0.0118284	0.611795	0.873413	-0.941661	1.92708
ENSG00000112414.15	ADGRG6	0.00119988	0.0124069	1.6075	1.6075	40.4454	25.1604	0.996822	0.998216	0.000603921	0.00119988	0.0124069	0.328539	0.70428	0.684818	1.90634
ENSG00000185885.17	IFITM1	0.00120434	0.0124355	0.328761	-3.04172	2.77885	8.45248	0.0142417	0.0571599	-0.359133	0.00120434	0.0124355	0.424083	0.775062	-1.60489	1.90534
ENSG00000173641.18	HSPB7	0.00125516	0.0128247	0.250738	-3.98823	4.67129	18.6302	0.781172	0.87661	-0.0420986	0.00125516	0.0128247	0.219081	0.60082	-1.99575	1.89195
ENSG00000119917.15	IFIT3	0.00127058	0.0129136	0.376721	-2.65449	9.24672	24.5453	0.00434524	0.0234586	-0.412918	0.00127058	0.0129136	0.219197	0.60082	-1.40843	1.88895
ENSG00000129422.14	MTUS1	0.0012793	0.0129809	2.48175	2.48175	5.85695	2.36	0.217357	0.403792	-0.185403	0.0012793	0.0129809	0.648737	0.888488	1.31136	1.8867
ENSG00000064651.14	SLC12A2	0.00132977	0.0133542	0.639027	-1.56488	50.806	79.5054	0.364538	0.561996	-0.136829	0.00132977	0.0133542	0.713013	0.913928	-0.646052	1.87438
ENSG00000100065.15	CARD10	0.00133318	0.0133792	0.58624	-1.70579	3.60036	6.14144	0.00848269	0.0388235	-0.383682	0.00133318	0.0133792	0.487546	0.815751	-0.770437	1.87357
ENSG00000133135.14	RNF128	0.00138753	0.0137645	0.267724	-3.73519	1.12348	4.19642	0.832561	0.907303	0.0320458	0.00138753	0.0137645	0.0250806	0.217187	-1.90118	1.86124
ENSG00000149294.17	NCAM1	0.00140234	0.0138738	2.50137	2.50137	12.5764	5.02781	0.994546	0.9972	0.00103641	0.00140234	0.0138738	0.872731	0.967373	1.32272	1.8578
ENSG00000102287.19	GABRE	0.00142349	0.0140073	0.531175	-1.88262	8.65047	16.2855	0.00616412	0.0305335	-0.397955	0.00142349	0.0140073	0.378993	0.741914	-0.912741	1.85364
ENSG00000138131.4	LOXL4	0.00142951	0.0140572	0.363453	-2.75139	6.60766	18.1802	0.0293851	0.098434	-0.321439	0.00142951	0.0140572	0.339497	0.715289	-1.46016	1.8521
ENSG00000272695.2	GAS6-DT	0.00149295	0.0144765	0.653854	-1.52939	3.80594	5.82077	0.242003	0.433523	-0.175999	0.00149295	0.0144765	0.0784831	0.383184	-0.612959	1.83934
ENSG00000164687.11	FABP5	0.0015005	0.0145117	1.54577	1.54577	9.83495	6.36248	0.01133	0.0483563	0.370193	0.0015005	0.0145117	0.509811	0.824018	0.628327	1.83828
ENSG00000101670.12	LIPG	0.00150707	0.014556	2.12142	2.12142	16.5354	7.79452	5.14938e-05	0.000886222	0.560232	0.00150707	0.014556	0.274588	0.659748	1.08503	1.83696
ENSG00000118276.12	B4GALT6	0.00162391	0.0152816	1.54951	1.54951	7.56859	4.88452	0.225211	0.413688	-0.18233	0.00162391	0.0152816	0.654047	0.89016	0.631808	1.81583
ENSG00000205978.6	NYNRIN	0.00166228	0.0155231	0.295778	-3.38091	5.49825	18.5891	0.160972	0.331113	-0.210153	0.00166228	0.0155231	0.814313	0.949075	-1.75741	1.80902
ENSG00000134245.18	WNT2B	0.00171365	0.0157618	0.627368	-1.59396	6.60173	10.5229	0.152892	0.319751	-0.214192	0.00171365	0.0157618	0.525234	0.831641	-0.672616	1.8024
ENSG00000106714.17	CNTNAP3	0.00173614	0.0159386	0.561871	-1.77977	2.50366	4.45593	0.524891	0.701911	0.0961763	0.00173614	0.0159386	0.884995	0.971962	-0.831689	1.79755
ENSG00000135480.16	KRT7	0.0017657	0.0161191	0.453334	-2.20588	30.1971	66.6112	0.430661	0.621557	0.119056	0.0017657	0.0161191	0.967532	0.991625	-1.14136	1.79266
ENSG00000286147.1	AC003099.2	0.00176708	0.0161216	0.344022	-2.90679	1.34775	3.91763	0.00138251	0.0101483	0.457704	0.00176708	0.0161216	0.800943	0.94468	-1.53943	1.79259
ENSG00000186417.14	GLDN	0.00177944	0.0161639	0.345202	-2.89686	2.62538	7.60536	0.00144706	0.010491	-0.45603	0.00177944	0.0161639	0.766845	0.934394	-1.53449	1.79145
ENSG00000121904.18	CSMD2	0.00182306	0.0164437	1.56181	1.56181	26.1312	16.7313	0.00364786	0.020611	0.42016	0.00182306	0.0164437	0.898889	0.975406	0.643221	1.784
ENSG00000188933.16	USP32P1	0.00185633	0.0166597	0.580666	-1.72216	10.1808	17.5329	0.16626	0.338399	0.207589	0.00185633	0.0166597	0.965847	0.991389	-0.784218	1.77833
ENSG00000128487.18	SPECC1	0.00186811	0.0167307	0.545449	-1.83335	10.0975	18.5123	0.0332304	0.107743	0.314585	0.00186811	0.0167307	0.709489	0.91236	-0.874484	1.77648
ENSG00000171877.21	FRMD5	0.00187468	0.0167793	0.629884	-1.58759	5.40597	8.58247	0.0214332	0.0776556	0.338394	0.00187468	0.0167793	0.0208051	0.198075	-0.666841	1.77523
ENSG00000204131.9	NHSL2	0.00192324	0.0171141	0.550576	-1.81628	17.3674	31.544	0.00123132	0.00929964	-0.461916	0.00192324	0.0171141	0.611954	0.873413	-0.860987	1.76665
ENSG00000279569.1	RP11-394B2.1	0.0019584	0.0173801	0.575829	-1.73663	3.02773	5.25804	0.146546	0.310827	-0.217476	0.0019584	0.0173801	0.676864	0.89893	-0.796288	1.75995
ENSG00000106688.12	SLC1A1	0.00198266	0.0175316	1.63688	1.63688	30.7871	18.8084	0.80686	0.8921	-0.0370539	0.00198266	0.0175316	0.984354	0.994339	0.71095	1.75618
ENSG00000030419.17	IKZF2	0.00199574	0.0176052	0.551498	-1.81324	10.4171	18.8888	0.0112286	0.0480915	-0.370621	0.00199574	0.0176052	0.655955	0.891395	-0.858571	1.75436
ENSG00000093072.18	ADA2	0.00200338	0.0176086	2.06882	2.06882	10.9617	5.29855	0.260287	0.453639	-0.169437	0.00200338	0.0176086	0.734507	0.920694	1.04881	1.75428
ENSG00000134443.10	GRP	0.00210966	0.0183121	1.7719	1.7719	22.642	12.7783	0.103225	0.243747	-0.243315	0.00210966	0.0183121	0.805413	0.945538	0.825301	1.73726
ENSG00000241749.4	RPSAP52	0.00212694	0.0184018	0.661684	-1.5113	5.79367	8.75595	0.224031	0.412594	-0.182787	0.00212694	0.0184018	0.167544	0.536463	-0.595785	1.73514
ENSG00000237973.1	MTCO1P12	0.00217979	0.0186773	39.9206	39.9206	173.526	4.34678	0.937129	0.965433	-0.0119587	0.00217979	0.0186773	0.864118	0.965771	5.31906	1.72868
ENSG00000176658.17	MYO1D	0.00219496	0.0187416	1.7033	1.7033	19.7555	11.5984	0.0010032	0.00803218	0.469238	0.00219496	0.0187416	0.939441	0.986221	0.76833	1.72719
ENSG00000006118.15	TMEM132A	0.0023128	0.0194648	0.571645	-1.74934	34.6484	60.6117	0.797992	0.887654	0.0387906	0.0023128	0.0194648	0.990875	0.996178	-0.806808	1.71075
ENSG00000132481.7	TRIM47	0.00231287	0.0194648	0.424923	-2.35337	1.67386	3.9392	0.0113059	0.0483238	-0.370294	0.00231287	0.0194648	0.0161613	0.173247	-1.23473	1.71075
ENSG00000157554.19	ERG	0.00232323	0.0194814	1.6525	1.6525	29.8386	18.0566	0.305689	0.50289	0.154367	0.00232323	0.0194814	0.840938	0.956587	0.724654	1.71038
ENSG00000130584.12	ZBTB46	0.00237938	0.0197522	0.348545	-2.86907	1.15363	3.30985	0.713443	0.83201	-0.0556351	0.00237938	0.0197522	0.898108	0.975406	-1.52058	1.70438
ENSG00000129465.16	RIPK3	0.00238198	0.0197626	0.275796	-3.62587	1.03029	3.7357	0.317343	0.515947	-0.150736	0.00238198	0.0197626	0.618774	0.8755	-1.85833	1.70416
ENSG00000115457.10	IGFBP2	0.00240204	0.0198728	0.200504	-4.98743	9.4208	46.9856	0.37913	0.574815	-0.132754	0.00240204	0.0198728	0.770362	0.934394	-2.3183	1.70174
ENSG00000172197.11	MBOAT1	0.00245979	0.0201689	0.529728	-1.88776	2.97635	5.61864	0.118048	0.267333	-0.233682	0.00245979	0.0201689	0.400135	0.758319	-0.916676	1.69532
ENSG00000124496.12	TRERF1	0.00247016	0.0202421	0.60484	-1.65333	10.1414	16.7671	0.00772988	0.0363419	-0.3879	0.00247016	0.0202421	0.180615	0.550217	-0.725376	1.69374
ENSG00000196460.14	RFX8	0.00247815	0.0202849	0.631088	-1.58457	4.10838	6.50999	0.139978	0.300827	-0.220987	0.00247815	0.0202849	0.460089	0.799507	-0.664087	1.69283
ENSG00000227827.3	PKD1P2	0.00248492	0.0203289	0.0582688	-17.1618	0.803294	13.786	0.687761	0.815627	0.0608765	0.00248492	0.0203289	0.560373	0.8482	-4.10113	1.69189
ENSG00000255310.2	AF131215.2	0.00253404	0.0206271	0.656011	-1.52436	3.90219	5.94836	0.502124	0.682732	0.101493	0.00253404	0.0206271	0.135912	0.489282	-0.608207	1.68556
ENSG00000250305.9	TRMT9B	0.00258518	0.0209271	0.62941	-1.58879	14.5216	23.0718	0.645072	0.790284	0.0697514	0.00258518	0.0209271	0.106103	0.438653	-0.667928	1.67929
ENSG00000282826.2	FRG1CP	0.00268009	0.0214935	1.67197	1.67197	14.3204	8.56496	0.700367	0.823445	0.0582955	0.00268009	0.0214935	0.901125	0.975892	0.741553	1.66769
ENSG00000140563.15	MCTP2	0.00275693	0.0219557	0.407463	-2.45421	3.05502	7.49766	0.347155	0.545178	-0.141814	0.00275693	0.0219557	0.580887	0.85705	-1.29526	1.65845
ENSG00000145358.6	DDIT4L	0.0027572	0.0219557	1.63177	1.63177	43.3053	26.5389	0.282781	0.479494	-0.161772	0.0027572	0.0219557	0.62851	0.879399	0.706435	1.65845
ENSG00000071242.12	RPS6KA2	0.00284125	0.0224784	0.545351	-1.83368	19.6619	36.0536	0.0130964	0.0537354	-0.36323	0.00284125	0.0224784	0.016334	0.17397	-0.874744	1.64823
ENSG00000164619.10	BMPER	0.00286033	0.0225406	1.69965	1.69965	91.4008	53.7762	3.46722e-05	0.000676455	-0.570602	0.00286033	0.0225406	0.36863	0.734452	0.765238	1.64704
ENSG00000169439.12	SDC2	0.00286061	0.0225406	1.68857	1.68857	125.743	74.4675	0.441432	0.63058	0.116312	0.00286061	0.0225406	0.948798	0.988626	0.755799	1.64704
ENSG00000204176.14	SYT15	0.00288503	0.02269	1.70416	1.70416	13.6972	8.03755	0.0208357	0.0760362	0.339872	0.00288503	0.02269	0.0126529	0.151835	0.769059	1.64417
ENSG00000137198.10	GMPR	0.00296876	0.0230882	0.498712	-2.00516	1.24587	2.49817	0.00198754	0.013207	-0.444147	0.00296876	0.0230882	0.735015	0.920825	-1.00372	1.63661
ENSG00000006453.14	BAIAP2L1	0.00297462	0.0231093	0.614868	-1.62637	8.2849	13.4743	0.0344519	0.110651	0.312545	0.00297462	0.0231093	0.965743	0.991389	-0.701652	1.63621
ENSG00000116157.6	GPX7	0.00309063	0.0237611	2.04869	2.04869	9.40457	4.59053	0.769838	0.869741	0.0443386	0.00309063	0.0237611	0.792506	0.941372	1.0347	1.62413
ENSG00000197321.15	SVIL	0.00310961	0.023842	0.501516	-1.99395	33.2333	66.2656	0.0388535	0.121382	-0.305656	0.00310961	0.023842	0.427683	0.77778	-0.995631	1.62266
ENSG00000203727.4	SAMD5	0.00314445	0.0240461	0.147598	-6.77518	2.14511	14.5335	0.112689	0.258432	-0.237052	0.00314445	0.0240461	0.976229	0.993589	-2.76026	1.61895
ENSG00000136378.15	ADAMTS7	0.00315172	0.0240892	0.435856	-2.29434	6.97463	16.0021	0.18017	0.357316	-0.201115	0.00315172	0.0240892	0.781413	0.938527	-1.19808	1.61818
ENSG00000204103.4	MAFB	0.003212	0.0244734	0.546067	-1.83128	4.10848	7.52376	0.141509	0.303304	0.220158	0.003212	0.0244734	0.0214987	0.201278	-0.87285	1.61131
ENSG00000108602.18	ALDH3A1	0.00326084	0.0246659	0.258094	-3.87456	2.46474	9.54981	5.63204e-05	0.000945254	-0.557834	0.00326084	0.0246659	0.683296	0.901884	-1.95403	1.6079
ENSG00000171790.15	SLFNL1	0.00329988	0.0248969	0.662908	-1.50851	5.01827	7.57009	1.28399e-05	0.000349684	0.595196	0.00329988	0.0248969	0.725329	0.918046	-0.59312	1.60385
ENSG00000072422.17	RHOBTB1	0.0033491	0.0251003	0.531139	-1.88275	5.9219	11.1494	0.0771275	0.198686	0.263245	0.0033491	0.0251003	0.586649	0.860452	-0.912838	1.60032
ENSG00000182568.17	SATB1	0.00339164	0.0253284	0.660053	-1.51503	2.5826	3.91272	0.548319	0.721053	0.0908229	0.00339164	0.0253284	0.16522	0.533655	-0.599346	1.59639
ENSG00000183153.7	GJD3	0.00340437	0.0253615	0.474471	-2.10761	1.40375	2.95856	0.000751261	0.0064788	-0.479306	0.00340437	0.0253615	0.0157019	0.170559	-1.07561	1.59583
ENSG00000042062.13	RIPOR3	0.0034958	0.0258298	0.517058	-1.93402	2.54306	4.91831	0.00250266	0.0156839	-0.435245	0.0034958	0.0258298	0.926737	0.983357	-0.951601	1.58788
ENSG00000177409.12	SAMD9L	0.00371291	0.0268853	0.290513	-3.44219	10.1086	34.7956	0.106963	0.249459	-0.240791	0.00371291	0.0268853	0.283989	0.66715	-1.78333	1.57049
ENSG00000134871.19	COL4A2	0.00371473	0.0268853	0.589835	-1.69539	163.943	277.947	0.000210242	0.00252731	0.520297	0.00371473	0.0268853	0.973155	0.992854	-0.761616	1.57049
ENSG00000049540.18	ELN	0.00371571	0.0268853	0.11681	-8.56095	3.39992	29.1065	0.00491341	0.0257204	0.407735	0.00371571	0.0268853	0.936449	0.985031	-3.09777	1.57049
ENSG00000143126.8	CELSR2	0.00372216	0.0269165	0.335573	-2.97997	1.00815	3.00426	0.368959	0.565926	-0.135584	0.00372216	0.0269165	0.866983	0.966369	-1.5753	1.56998
ENSG00000153721.19	CNKSR3	0.00378051	0.0271929	0.653908	-1.52927	8.22637	12.5803	0.00277528	0.0168728	-0.431173	0.00378051	0.0271929	0.340796	0.715891	-0.612841	1.56554
ENSG00000172379.21	ARNT2	0.00380149	0.0272902	0.503973	-1.98423	8.47099	16.8084	0.000197782	0.00241291	-0.52214	0.00380149	0.0272902	0.117857	0.457509	-0.98858	1.56399
ENSG00000115415.20	STAT1	0.00383043	0.027404	0.599015	-1.66941	109.082	182.103	0.00170429	0.0118179	-0.449956	0.00383043	0.027404	0.192074	0.565683	-0.739336	1.56219
ENSG00000260549.2	MT1L	0.00398188	0.0281033	0.560404	-1.78443	4.81373	8.58975	0.429061	0.620164	0.119466	0.00398188	0.0281033	0.971684	0.992854	-0.835461	1.55124
ENSG00000185432.12	METTL7A	0.0040297	0.0283862	0.553802	-1.8057	2.41967	4.36919	0.000312322	0.00339545	-0.508101	0.0040297	0.0283862	0.857183	0.962853	-0.852557	1.54689
ENSG00000180155.20	LYNX1	0.00423616	0.0292757	2.08291	2.08291	10.3344	4.96152	0.016465	0.0639909	-0.351921	0.00423616	0.0292757	0.666708	0.895463	1.0586	1.53349
ENSG00000068079.8	IFI35	0.00442573	0.0301272	0.574838	-1.73962	2.45787	4.27576	3.04845e-09	2.6274e-06	-0.744311	0.00442573	0.0301272	0.0185714	0.186375	-0.798772	1.52104
ENSG00000271361.1	HTATSF1P2	0.00453376	0.0305982	2.55928	2.55928	5.42095	2.11815	0.956827	0.977882	0.00820755	0.00453376	0.0305982	0.648111	0.888205	1.35574	1.5143
ENSG00000112655.16	PTK7	0.00455568	0.0306876	0.640226	-1.56195	102.545	160.17	0.00779308	0.0365396	0.387532	0.00455568	0.0306876	0.544791	0.841188	-0.643346	1.51304
ENSG00000105339.11	DENND3	0.00470865	0.0312743	0.632432	-1.5812	7.59024	12.0017	0.00104473	0.00824306	-0.467801	0.00470865	0.0312743	0.20566	0.585437	-0.661017	1.50481
ENSG00000138356.14	AOX1	0.00492652	0.0323547	2.24463	2.24463	21.2161	9.45193	0.00213577	0.0139205	-0.441394	0.00492652	0.0323547	0.627837	0.879	1.16648	1.49006
ENSG00000137273.6	FOXF2	0.0049934	0.0326476	0.376342	-2.65716	2.39453	6.36265	0.215035	0.400954	-0.186326	0.0049934	0.0326476	0.700547	0.907992	-1.40989	1.48615
ENSG00000159164.10	SV2A	0.00526668	0.0339496	0.461492	-2.16688	5.4329	11.7725	0.302399	0.499859	-0.155408	0.00526668	0.0339496	0.699302	0.907952	-1.11562	1.46917
ENSG00000134516.18	DOCK2	0.00537317	0.03445	0.603073	-1.65817	2.93245	4.86251	0.0336451	0.108727	0.313885	0.00537317	0.03445	0.308322	0.688858	-0.729596	1.46281
ENSG00000105989.10	WNT2	0.00539674	0.0345428	0.139694	-7.15849	1.72732	12.365	0.186943	0.36677	0.198093	0.00539674	0.0345428	0.646416	0.887988	-2.83966	1.46164
ENSG00000041982.16	TNC	0.0056358	0.0355776	1.55679	1.55679	524.292	336.779	0.162629	0.333592	0.209343	0.0056358	0.0355776	0.271562	0.657441	0.638571	1.44882
ENSG00000077942.19	FBLN1	0.00571589	0.0359284	0.419171	-2.38566	83.3621	198.874	0.0267035	0.0918449	-0.326675	0.00571589	0.0359284	0.597653	0.866839	-1.25439	1.44456
ENSG00000182667.15	NTM	0.0057196	0.0359316	0.572423	-1.74696	18.8319	32.8986	0.000559541	0.00518277	0.489257	0.0057196	0.0359316	0.669733	0.896568	-0.804846	1.44452
ENSG00000092068.20	SLC7A8	0.0057213	0.0359316	0.569339	-1.75642	6.51244	11.4386	0.142843	0.305539	-0.21944	0.0057213	0.0359316	0.419199	0.770199	-0.812639	1.44452
ENSG00000124466.9	LYPD3	0.00574458	0.0360161	0.491093	-2.03628	1.44581	2.94406	0.425242	0.617752	-0.12045	0.00574458	0.0360161	0.0817685	0.391271	-1.02593	1.4435
ENSG00000275342.5	PRAG1	0.00576811	0.0361481	0.550292	-1.81722	4.80602	8.73358	0.575743	0.740826	-0.0846929	0.00576811	0.0361481	0.24187	0.623848	-0.861732	1.44191
ENSG00000132849.21	PATJ	0.00594669	0.0370667	0.594712	-1.68149	3.56128	5.98824	0.00269803	0.0165404	-0.432289	0.00594669	0.0370667	0.750803	0.927809	-0.749736	1.43102
ENSG00000138623.10	SEMA7A	0.00601944	0.03741	0.615316	-1.62518	129.737	210.846	4.89042e-08	1.19424e-05	0.703722	0.00601944	0.03741	0.115105	0.453488	-0.7006	1.42701
ENSG00000162745.11	OLFML2B	0.00603885	0.037492	0.471155	-2.12244	4.54144	9.63895	0.00346079	0.0198697	-0.422309	0.00603885	0.037492	0.538308	0.838092	-1.08573	1.42606
ENSG00000119922.11	IFIT2	0.00604551	0.0375134	0.454359	-2.2009	7.85753	17.2937	0.0812502	0.206179	-0.259777	0.00604551	0.0375134	0.0804146	0.388216	-1.1381	1.42581
ENSG00000158560.14	DYNC1I1	0.00616784	0.0381474	1.75332	1.75332	6.6585	3.79765	0.0879309	0.217904	0.25444	0.00616784	0.0381474	0.659111	0.89328	0.810091	1.41853
ENSG00000130702.15	LAMA5	0.00629412	0.0387569	0.627893	-1.59263	11.0078	17.5314	0.000298171	0.00327742	-0.509554	0.00629412	0.0387569	0.64013	0.884726	-0.67141	1.41165
ENSG00000152049.6	KCNE4	0.0063764	0.0390741	2.12586	2.12586	77.3536	36.3869	0.857031	0.92055	-0.027309	0.0063764	0.0390741	0.716682	0.914891	1.08805	1.40811
ENSG00000205683.12	DPF3	0.00653523	0.0396826	0.659236	-1.51691	23.0481	34.9617	0.000173494	0.00216897	-0.526055	0.00653523	0.0396826	0.598339	0.867346	-0.601132	1.4014
ENSG00000162407.9	PLPP3	0.0066399	0.0401074	0.627653	-1.59324	84.4688	134.579	1.89025e-07	2.2517e-05	-0.681146	0.0066399	0.0401074	0.288317	0.670098	-0.671962	1.39678
ENSG00000151883.19	PARP8	0.00676131	0.0406344	0.480172	-2.08259	3.88516	8.09119	0.437909	0.627812	0.117206	0.00676131	0.0406344	0.672866	0.897744	-1.05838	1.39111
ENSG00000228253.1	MT-ATP8	0.0069501	0.0415136	1.52583	1.52583	50.6667	33.2061	0.412256	0.606829	0.123834	0.0069501	0.0415136	0.350104	0.722529	0.609592	1.38181
ENSG00000182871.16	COL18A1	0.00718716	0.0424771	0.487618	-2.05078	20.8398	42.7378	0.805645	0.891615	-0.0372914	0.00718716	0.0424771	0.803586	0.945117	-1.03618	1.37185
ENSG00000243137.8	PSG4	0.00729996	0.0429554	2.12927	2.12927	18.0132	8.45979	0.794134	0.885363	-0.0395478	0.00729996	0.0429554	0.997568	0.999	1.09036	1.36698
ENSG00000065534.19	MYLK	0.00733958	0.0430727	0.56645	-1.76538	43.63	77.0237	0.121857	0.273631	0.231357	0.00733958	0.0430727	0.327493	0.703272	-0.819981	1.3658
ENSG00000144891.19	AGTR1	0.00737403	0.043194	0.308165	-3.24501	1.33016	4.31638	0.727659	0.841474	0.0527616	0.00737403	0.043194	0.962658	0.990441	-1.69822	1.36458
ENSG00000136717.15	BIN1	0.00742683	0.0434079	0.647473	-1.54447	15.4031	23.7895	0.202363	0.385969	-0.191491	0.00742683	0.0434079	0.65543	0.89116	-0.627109	1.36243
ENSG00000133216.17	EPHB2	0.0074808	0.043634	0.443235	-2.25614	6.48598	14.6333	0.517766	0.69548	0.0978276	0.0074808	0.043634	0.36187	0.730478	-1.17386	1.36017
ENSG00000140511.12	HAPLN3	0.0077078	0.0445989	0.626532	-1.59609	3.03181	4.83903	0.00604348	0.0301085	0.398819	0.0077078	0.0445989	0.215328	0.596407	-0.674541	1.35068
ENSG00000104213.13	PDGFRL	0.00779148	0.0449275	1.5316	1.5316	11.0894	7.24042	0.2617	0.455233	-0.168943	0.00779148	0.0449275	0.0656928	0.350688	0.61504	1.34749
ENSG00000103888.17	CEMIP	0.00789035	0.0452469	0.4385	-2.2805	209.904	478.687	2.73997e-06	0.000126644	-0.629799	0.00789035	0.0452469	0.449275	0.793155	-1.18935	1.34441
ENSG00000136720.7	HS6ST1	0.00790719	0.0452959	0.608906	-1.64229	18.6658	30.6547	0.0242415	0.0852933	-0.331883	0.00790719	0.0452959	0.961279	0.990217	-0.715709	1.34394
ENSG00000105516.11	DBP	0.0079703	0.0455819	0.633351	-1.5789	1.44881	2.28753	0.63133	0.780208	-0.0726568	0.0079703	0.0455819	0.0993228	0.428401	-0.658924	1.34121
ENSG00000166387.14	PPFIBP2	0.008174	0.0463828	0.528644	-1.89163	3.21577	6.08306	0.61978	0.773247	-0.075119	0.008174	0.0463828	0.571886	0.853079	-0.919632	1.33364
ENSG00000013588.9	GPRC5A	0.00822473	0.0465645	1.88861	1.88861	81.4668	43.1358	1.50081e-06	8.29804e-05	-0.64223	0.00822473	0.0465645	0.47081	0.805749	0.917328	1.33195
ENSG00000148798.11	INA	0.00870504	0.0486818	0.331699	-3.01478	1.71636	5.17444	0.721748	0.837296	0.0539542	0.00870504	0.0486818	0.169196	0.537726	-1.59205	1.31263
ENSG00000079257.8	LXN	0.0088883	0.049365	1.52597	1.52597	8.20058	5.37401	0.0376877	0.1186	-0.307416	0.0088883	0.049365	0.302566	0.682644	0.609727	1.30658
ENSG00000288349.1	RP11-589F5.3	0.00945653	0.0515571	0.559909	-1.786	6.99435	12.4919	0.86721	0.927104	0.0253464	0.00945653	0.0515571	0.436186	0.783595	-0.836736	1.28771
ENSG00000176438.13	SYNE3	0.00968029	0.0525512	0.571887	-1.7486	24.5176	42.8713	1.92371e-05	0.000455351	-0.585426	0.00968029	0.0525512	0.371705	0.735761	-0.806198	1.27942
ENSG00000163840.10	DTX3L	0.0097241	0.0527206	0.657389	-1.52117	26.122	39.736	4.36732e-06	0.00017064	-0.619782	0.0097241	0.0527206	0.960707	0.990154	-0.60518	1.27802
ENSG00000286619.1	RP4-681L3.3	0.00988698	0.0533766	0.421549	-2.3722	2.35394	5.58403	0.600071	0.759551	0.0793657	0.00988698	0.0533766	0.907447	0.977368	-1.24623	1.27265
ENSG00000130270.16	ATP8B3	0.00991528	0.0535097	0.630512	-1.58601	2.4939	3.95536	0.0119584	0.0502478	-0.367616	0.00991528	0.0535097	0.934368	0.985031	-0.665405	1.27157
ENSG00000137868.19	STRA6	0.00994642	0.0536362	0.651906	-1.53396	18.2174	27.9448	0.00305831	0.0181418	0.427302	0.00994642	0.0536362	0.374309	0.738537	-0.617264	1.27054
ENSG00000123700.5	KCNJ2	0.010102	0.0540234	0.613211	-1.63076	6.62595	10.8053	0.0428761	0.129851	-0.2999	0.010102	0.0540234	0.13051	0.478179	-0.705544	1.26742
ENSG00000171812.13	COL8A2	0.0102078	0.0544268	0.349444	-2.86169	6.40351	18.3248	0.000415403	0.00416027	0.499019	0.0102078	0.0544268	0.306357	0.686877	-1.51687	1.26419
ENSG00000107796.13	ACTA2	0.0102503	0.0545738	0.465665	-2.14747	44.5511	95.672	0.0001763	0.00219283	0.525578	0.0102503	0.0545738	0.552759	0.845057	-1.10263	1.26302
ENSG00000149633.12	KIAA1755	0.0103691	0.0549073	0.435847	-2.29438	2.16009	4.95608	0.000870941	0.00718526	0.474198	0.0103691	0.0549073	0.572406	0.853336	-1.19811	1.26037
ENSG00000137819.14	PAQR5	0.0106186	0.0557849	0.588586	-1.69899	5.92081	10.0594	0.0649548	0.176021	-0.274416	0.0106186	0.0557849	0.620689	0.876268	-0.764674	1.25348
ENSG00000198914.5	POU3F3	0.0106347	0.0557937	1.84507	1.84507	32.7775	17.765	0.104273	0.245391	0.2426	0.0106347	0.0557937	0.77168	0.934743	0.883672	1.25341
ENSG00000072163.20	LIMS2	0.0109534	0.0569719	0.367977	-2.71756	4.41178	11.9893	0.0567601	0.15911	0.282917	0.0109534	0.0569719	0.75748	0.930561	-1.44231	1.24434
ENSG00000152518.8	ZFP36L2	0.0113882	0.0584446	0.657776	-1.52028	23.4086	35.5876	8.00136e-05	0.00122632	-0.548255	0.0113882	0.0584446	0.883828	0.971263	-0.604333	1.23326
ENSG00000174348.14	PODN	0.0117208	0.0594643	0.628321	-1.59154	13.3851	21.3029	0.00024759	0.00286199	-0.515314	0.0117208	0.0594643	0.241963	0.623848	-0.670427	1.22574
ENSG00000140961.14	OSGIN1	0.0117324	0.0594925	0.580348	-1.7231	11.3889	19.6243	0.000136572	0.00181419	-0.533086	0.0117324	0.0594925	0.888267	0.973001	-0.785009	1.22554
ENSG00000146411.6	SLC2A12	0.0118789	0.0600585	0.361071	-2.76954	2.5117	6.95625	0.000662628	0.00589084	-0.483583	0.0118789	0.0600585	0.794534	0.942016	-1.46965	1.22143
ENSG00000156463.18	SH3RF2	0.0122836	0.0616539	0.62457	-1.6011	3.77628	6.04621	0.480223	0.664446	-0.106725	0.0122836	0.0616539	0.646185	0.887754	-0.679065	1.21004
ENSG00000146197.9	SCUBE3	0.0124239	0.0621476	0.526434	-1.89957	13.5506	25.7404	0.282759	0.479494	0.16178	0.0124239	0.0621476	0.843258	0.956968	-0.925677	1.20658
ENSG00000022267.19	FHL1	0.0127081	0.0631572	0.502967	-1.9882	23.1894	46.1052	0.742188	0.850637	-0.0498436	0.0127081	0.0631572	0.317897	0.696135	-0.991464	1.19958
ENSG00000136960.13	ENPP2	0.013343	0.0655068	0.576644	-1.73417	8.44313	14.6418	0.00104434	0.00824306	-0.467814	0.013343	0.0655068	0.223745	0.604007	-0.794247	1.18371
ENSG00000283674.3	RP11-419I17.1	0.0140529	0.0680671	0.664697	-1.50444	7.02701	10.5718	0.662957	0.80195	-0.0660066	0.0140529	0.0680671	0.296335	0.676942	-0.589231	1.16706
ENSG00000133083.15	DCLK1	0.0143084	0.0690762	1.85955	1.85955	33.8878	18.2237	0.303708	0.501175	0.154993	0.0143084	0.0690762	0.512452	0.824307	0.894952	1.16067
ENSG00000189184.12	PCDH18	0.0149701	0.071271	0.562238	-1.77861	45.4981	80.9232	0.0256363	0.0890526	-0.328881	0.0149701	0.071271	0.375624	0.739937	-0.830746	1.14709
ENSG00000138336.9	TET1	0.0150889	0.0716635	0.329654	-3.03349	1.26187	3.82787	0.76964	0.869596	-0.0443778	0.0150889	0.0716635	0.636778	0.883559	-1.60098	1.1447
ENSG00000105808.18	RASA4	0.0152462	0.0721999	0.580703	-1.72205	4.55935	7.85143	0.560559	0.730072	-0.0880696	0.0152462	0.0721999	0.0806125	0.388659	-0.784128	1.14146
ENSG00000125384.7	PTGER2	0.0155413	0.0732192	0.522249	-1.9148	2.54983	4.88241	0.652412	0.796032	0.0682097	0.0155413	0.0732192	0.622703	0.876268	-0.937191	1.13537
ENSG00000286019.1	NOTCH2NLB	0.0162607	0.0756595	2.81399	2.81399	10.6865	3.79762	0.68995	0.817099	-0.0604272	0.0162607	0.0756595	0.617552	0.875093	1.49262	1.12114
ENSG00000164161.10	HHIP	0.0163777	0.0760348	0.470359	-2.12604	21.018	44.685	7.29318e-06	0.000237466	0.608348	0.0163777	0.0760348	0.92952	0.984056	-1.08817	1.11899
ENSG00000148842.18	CNNM2	0.0164595	0.076199	0.630372	-1.58637	16.1647	25.6432	0.84751	0.915554	-0.0291488	0.0164595	0.076199	0.887358	0.973001	-0.665725	1.11805
ENSG00000279118.1	RP11-517I3.2	0.0170041	0.0777119	0.585519	-1.70789	2.4324	4.15427	0.551265	0.722463	-0.0901575	0.0170041	0.0777119	0.518069	0.828303	-0.772212	1.10951
ENSG00000056558.11	TRAF1	0.0173706	0.078797	0.552254	-1.81076	3.30862	5.99113	0.00134656	0.00995451	-0.458667	0.0173706	0.078797	0.0890758	0.407474	-0.856596	1.10349
ENSG00000138496.17	PARP9	0.0174342	0.0790122	0.562557	-1.7776	10.2941	18.2988	6.94269e-06	0.000230667	-0.609466	0.0174342	0.0790122	0.767183	0.934394	-0.829928	1.10231
ENSG00000142910.16	TINAGL1	0.0174453	0.079023	0.606142	-1.64978	3.10899	5.12914	9.18241e-05	0.00135353	0.544418	0.0174453	0.079023	0.746212	0.926285	-0.722272	1.10225
ENSG00000173193.15	PARP14	0.0177376	0.0798927	0.566937	-1.76386	26.1499	46.1249	6.67963e-06	0.000224219	-0.61034	0.0177376	0.0798927	0.764214	0.933494	-0.818739	1.09749
ENSG00000122335.17	SERAC1	0.0181167	0.0811515	0.599242	-1.66878	13.7652	22.9711	0.291491	0.489223	-0.158913	0.0181167	0.0811515	0.880976	0.970166	-0.73879	1.0907
ENSG00000243649.9	CFB	0.0182156	0.0814944	0.390924	-2.55804	6.55787	16.7753	0.197816	0.380464	-0.193399	0.0182156	0.0814944	0.867082	0.966369	-1.35504	1.08887
ENSG00000003400.15	CASP10	0.01825	0.0815491	0.550179	-1.81759	2.82098	5.12738	0.0636722	0.173245	-0.275688	0.01825	0.0815491	0.255116	0.638761	-0.862028	1.08858
ENSG00000072952.20	IRAG1	0.0194093	0.0849927	0.150128	-6.66098	1.61148	10.734	0.544513	0.717917	-0.0916849	0.0194093	0.0849927	0.921853	0.982069	-2.73573	1.07062
ENSG00000240065.8	PSMB9	0.0194698	0.0851301	0.438324	-2.28142	1.57143	3.58509	9.81801e-05	0.00142712	-0.542535	0.0194698	0.0851301	0.970487	0.992305	-1.18993	1.06992
ENSG00000185112.6	FAM43A	0.0198678	0.0863037	0.457119	-2.18761	3.62787	7.93637	0.0107494	0.0465562	-0.372686	0.0198678	0.0863037	0.585234	0.859274	-1.12936	1.06397
ENSG00000229807.13	XIST	0.0198767	0.0863168	0.416929	-2.39849	156.703	375.851	0.653909	0.797159	0.0678961	0.0198767	0.0863168	0.952372	0.988674	-1.26213	1.0639
ENSG00000107821.15	KAZALD1	0.0204809	0.0881827	0.538004	-1.85872	3.56085	6.61863	0.0442852	0.132858	-0.297988	0.0204809	0.0881827	0.52341	0.830814	-0.89431	1.05462
ENSG00000131016.17	AKAP12	0.0206805	0.0888074	0.631868	-1.58261	114.551	181.289	0.0541107	0.153769	0.285876	0.0206805	0.0888074	0.519694	0.828744	-0.662305	1.05155
ENSG00000276077.4	CH507-254M2.2	0.0210986	0.0900429	2.22191	2.22191	4.39692	1.97889	0.512785	0.691033	0.0989886	0.0210986	0.0900429	0.722394	0.916335	1.1518	1.04555
ENSG00000170542.6	SERPINB9	0.0211564	0.0901902	1.78967	1.78967	2.59341	1.4491	7.62967e-05	0.0011859	-0.54957	0.0211564	0.0901902	0.0299058	0.237377	0.839692	1.04484
ENSG00000182326.15	C1S	0.0211995	0.0903214	0.634812	-1.57527	128.89	203.036	0.00548352	0.0278974	-0.403037	0.0211995	0.0903214	0.274715	0.659748	-0.655598	1.04421
ENSG00000007237.19	GAS7	0.0214115	0.090973	0.614557	-1.62719	15.3662	25.0036	0.194478	0.376072	0.19482	0.0214115	0.090973	0.906337	0.977368	-0.70238	1.04109
ENSG00000117586.11	TNFSF4	0.0214876	0.091125	2.04838	2.04838	8.10349	3.95605	0.00609069	0.0302819	0.398479	0.0214876	0.091125	0.503016	0.821256	1.03448	1.04036
ENSG00000172296.13	SPTLC3	0.0216149	0.0914792	0.347514	-2.87758	1.13563	3.26787	0.00234003	0.0149395	-0.437865	0.0216149	0.0914792	0.50127	0.82102	-1.52486	1.03868
ENSG00000171951.5	SCG2	0.0219363	0.0924655	2.28167	2.28167	20.0156	8.77234	0.547146	0.720238	0.0910882	0.0219363	0.0924655	0.76777	0.934394	1.19009	1.03402
ENSG00000164659.15	ELAPOR2	0.0220415	0.0928558	0.546553	-1.82965	6.86545	12.5614	0.518532	0.696255	-0.0976494	0.0220415	0.0928558	0.68757	0.902632	-0.871566	1.03219
ENSG00000072041.18	SLC6A15	0.0221212	0.093111	2.39495	2.39495	16.7724	7.00324	0.681233	0.812423	0.0622199	0.0221212	0.093111	0.666675	0.895463	1.26	1.031
ENSG00000151320.11	AKAP6	0.0223493	0.0937545	2.09837	2.09837	4.39666	2.09527	0.516877	0.694796	-0.0980344	0.0223493	0.0937545	0.891196	0.973602	1.06927	1.02801
ENSG00000081803.16	CADPS2	0.0227182	0.0949354	0.408761	-2.44642	1.20628	2.95107	0.27081	0.465553	-0.165799	0.0227182	0.0949354	0.758722	0.931355	-1.29067	1.02257
ENSG00000188064.10	WNT7B	0.0228311	0.09511	0.54603	-1.8314	6.93191	12.6951	0.19012	0.370771	0.196702	0.0228311	0.09511	0.0861104	0.401173	-0.872949	1.02177
ENSG00000145934.16	TENM2	0.0234596	0.0967438	2.77864	2.77864	13.7005	4.93066	0.374023	0.570674	0.134169	0.0234596	0.0967438	0.946471	0.988537	1.47438	1.01438
ENSG00000137872.17	SEMA6D	0.0236933	0.0973831	0.440302	-2.27117	2.88812	6.55942	0.0116543	0.0492527	-0.368848	0.0236933	0.0973831	0.966457	0.991389	-1.18343	1.01152
ENSG00000196154.12	S100A4	0.0243311	0.0992483	0.39916	-2.50526	21.4076	53.6317	0.0591537	0.164089	-0.280337	0.0243311	0.0992483	0.24304	0.625618	-1.32496	1.00328
ENSG00000111816.8	FRK	0.0245559	0.0999149	2.04554	2.04554	5.46235	2.67037	0.481454	0.665246	-0.106428	0.0245559	0.0999149	0.345061	0.718741	1.03248	1.00037

## Sheet: S2a-Upregulated genes
			Supplementary Table S2a. Number of upregulated differentially expressed genes (95 DE genes) in HKCs vs. HCFs with TGFβ1 treatment and CMS status as cofactors (HKCs (TGFβ1 + CMS) vs. HCFs (TGFβ1 + CMS)).
Gene ID	Gene name	P-value (KC vs Normal)	FDR step up (KC vs Normal)	Ratio (KC vs Normal)	Fold change (KC vs Normal)	log2FC	log10FDR
ENSG00000237973.1	MTCO1P12	0.00217979	0.0186773	39.9206	39.9206	5.31906	1.72868
ENSG00000133433.11	GSTT2B	6.67351e-28	9.77802e-24	8.14609	8.14609	3.02611	23.0097
ENSG00000113205.5	PCDHB3	4.22055e-11	8.83422e-08	6.48639	6.48639	2.69742	7.05383
ENSG00000142178.9	SIK1	2.63562e-06	0.000162941	4.42747	4.42747	2.14648	3.78797
ENSG00000185710.9	SMG1P4	0.000133757	0.00261662	4.06673	4.06673	2.02387	2.58226
ENSG00000040731.10	CDH10	0.00031973	0.00474796	3.48365	3.48365	1.8006	2.32349
ENSG00000258377.1	RP11-649E7.5	0.000851195	0.00973592	3.14264	3.14264	1.65198	2.01162
ENSG00000058085.15	LAMC2	0.000332816	0.00487155	3.0013	3.0013	1.58559	2.31233
ENSG00000286019.1	NOTCH2NLB	0.0162607	0.0756595	2.81399	2.81399	1.49262	1.12114
ENSG00000162493.17	PDPN	9.48391e-07	7.59335e-05	2.79727	2.79727	1.48402	4.11957
ENSG00000145934.16	TENM2	0.0234596	0.0967438	2.77864	2.77864	1.47438	1.01438
ENSG00000215808.4	LINC01139	7.79834e-06	0.000358186	2.77723	2.77723	1.47365	3.44589
ENSG00000173114.13	LRRN3	0.000279055	0.00438233	2.57416	2.57416	1.3641	2.3583
ENSG00000271361.1	HTATSF1P2	0.00453376	0.0305982	2.55928	2.55928	1.35574	1.5143
ENSG00000149294.17	NCAM1	0.00140234	0.0138738	2.50137	2.50137	1.32272	1.8578
ENSG00000129422.14	MTUS1	0.0012793	0.0129809	2.48175	2.48175	1.31136	1.8867
ENSG00000075275.18	CELSR1	0.000277182	0.00437637	2.47383	2.47383	1.30675	2.35889
ENSG00000112852.7	PCDHB2	1.16325e-05	0.000484202	2.47223	2.47223	1.30581	3.31497
ENSG00000248905.10	FMN1	2.31843e-08	6.21228e-06	2.44722	2.44722	1.29114	5.20675
ENSG00000072041.18	SLC6A15	0.0221212	0.093111	2.39495	2.39495	1.26	1.031
ENSG00000183715.14	OPCML	0.000309174	0.0046882	2.34525	2.34525	1.22974	2.32899
ENSG00000196562.14	SULF2	1.34978e-05	0.000543322	2.28236	2.28236	1.19052	3.26494
ENSG00000171951.5	SCG2	0.0219363	0.0924655	2.28167	2.28167	1.19009	1.03402
ENSG00000138356.14	AOX1	0.00492652	0.0323547	2.24463	2.24463	1.16648	1.49006
ENSG00000276077.4	CH507-254M2.2	0.0210986	0.0900429	2.22191	2.22191	1.1518	1.04555
ENSG00000182585.10	EPGN	0.000464722	0.00621836	2.14816	2.14816	1.1031	2.20632
ENSG00000128340.15	RAC2	0.000150453	0.00283711	2.1448	2.1448	1.10084	2.54712
ENSG00000248527.1	MTATP6P1	0.000250347	0.00409491	2.14185	2.14185	1.09886	2.38776
ENSG00000243137.8	PSG4	0.00729996	0.0429554	2.12927	2.12927	1.09036	1.36698
ENSG00000152049.6	KCNE4	0.0063764	0.0390741	2.12586	2.12586	1.08805	1.40811
ENSG00000150687.12	PRSS23	2.73849e-06	0.000166538	2.12215	2.12215	1.08553	3.77849
ENSG00000101670.12	LIPG	0.00150707	0.014556	2.12142	2.12142	1.08503	1.83696
ENSG00000151320.11	AKAP6	0.0223493	0.0937545	2.09837	2.09837	1.06927	1.02801
ENSG00000160013.9	PTGIR	0.000457217	0.00615762	2.09782	2.09782	1.06889	2.21059
ENSG00000180155.20	LYNX1	0.00423616	0.0292757	2.08291	2.08291	1.0586	1.53349
ENSG00000255874.2	PRECSIT	1.90005e-06	0.000127121	2.07878	2.07878	1.05574	3.89578
ENSG00000154175.18	ABI3BP	3.72616e-06	0.000207218	2.07129	2.07129	1.05053	3.68357
ENSG00000093072.18	ADA2	0.00200338	0.0176086	2.06882	2.06882	1.04881	1.75428
ENSG00000116157.6	GPX7	0.00309063	0.0237611	2.04869	2.04869	1.0347	1.62413
ENSG00000117586.11	TNFSF4	0.0214876	0.091125	2.04838	2.04838	1.03448	1.04036
ENSG00000111816.8	FRK	0.0245559	0.0999149	2.04554	2.04554	1.03248	1.00037
ENSG00000186197.15	EDARADD	1.87307e-05	0.000679314	1.99437	1.99437	0.995932	3.16793
ENSG00000101311.16	FERMT1	0.000230299	0.00385639	1.98264	1.98264	0.987423	2.41382
ENSG00000230202.1	RP11-632C17__A.1	8.52135e-07	6.97513e-05	1.9676	1.9676	0.97644	4.15645
ENSG00000237807.4	RP11-400K9.4	0.000451389	0.00612384	1.93179	1.93179	0.949941	2.21298
ENSG00000185442.13	FAM174B	0.000193421	0.00340625	1.92102	1.92102	0.941874	2.46772
ENSG00000013588.9	GPRC5A	0.00822473	0.0465645	1.88861	1.88861	0.917328	1.33195
ENSG00000152137.8	HSPB8	0.000110283	0.0023317	1.86705	1.86705	0.900757	2.63233
ENSG00000133083.15	DCLK1	0.0143084	0.0690762	1.85955	1.85955	0.894952	1.16067
ENSG00000078114.19	NEBL	0.000493653	0.00655262	1.84692	1.84692	0.885121	2.18359
ENSG00000198914.5	POU3F3	0.0106347	0.0557937	1.84507	1.84507	0.883672	1.25341
ENSG00000134202.11	GSTM3	0.000225285	0.00379411	1.83297	1.83297	0.874183	2.42089
ENSG00000091490.11	SEL1L3	1.30473e-05	0.000526634	1.80218	1.80218	0.84974	3.27849
ENSG00000164418.22	GRIK2	0.000786047	0.00919166	1.79036	1.79036	0.840248	2.03661
ENSG00000170542.6	SERPINB9	0.0211564	0.0901902	1.78967	1.78967	0.839692	1.04484
ENSG00000134443.10	GRP	0.00210966	0.0183121	1.7719	1.7719	0.825301	1.73726
ENSG00000179104.9	TMTC2	0.000426864	0.00590039	1.76356	1.76356	0.818491	2.22912
ENSG00000158560.14	DYNC1I1	0.00616784	0.0381474	1.75332	1.75332	0.810091	1.41853
ENSG00000162105.20	SHANK2	0.000309445	0.0046882	1.75216	1.75216	0.809138	2.32899
ENSG00000162433.15	AK4	1.51942e-05	0.000578458	1.74797	1.74797	0.805676	3.23773
ENSG00000116761.12	CTH	5.97029e-05	0.00150822	1.74603	1.74603	0.804079	2.82154
ENSG00000134107.5	BHLHE40	6.20799e-05	0.00154956	1.74007	1.74007	0.799144	2.80979
ENSG00000136999.5	CCN3	0.000953681	0.0105698	1.73521	1.73521	0.795107	1.97593
ENSG00000204176.14	SYT15	0.00288503	0.02269	1.70416	1.70416	0.769059	1.64417
ENSG00000176658.17	MYO1D	0.00219496	0.0187416	1.7033	1.7033	0.76833	1.72719
ENSG00000164619.10	BMPER	0.00286033	0.0225406	1.69965	1.69965	0.765238	1.64704
ENSG00000169439.12	SDC2	0.00286061	0.0225406	1.68857	1.68857	0.755799	1.64704
ENSG00000104689.10	TNFRSF10A	9.40087e-06	0.000408729	1.67877	1.67877	0.747408	3.38857
ENSG00000282826.2	FRG1CP	0.00268009	0.0214935	1.67197	1.67197	0.741553	1.66769
ENSG00000111348.9	ARHGDIB	0.000260528	0.00418558	1.66364	1.66364	0.734347	2.37824
ENSG00000157554.19	ERG	0.00232323	0.0194814	1.6525	1.6525	0.724654	1.71038
ENSG00000197415.12	VEPH1	1.73133e-06	0.000120797	1.64737	1.64737	0.720162	3.91794
ENSG00000106688.12	SLC1A1	0.00198266	0.0175316	1.63688	1.63688	0.71095	1.75618
ENSG00000145358.6	DDIT4L	0.0027572	0.0219557	1.63177	1.63177	0.706435	1.65845
ENSG00000116791.14	CRYZ	0.000372336	0.00527608	1.62366	1.62366	0.699248	2.27769
ENSG00000198840.2	MT-ND3	3.472e-05	0.00103445	1.62293	1.62293	0.698599	2.98529
ENSG00000112414.15	ADGRG6	0.00119988	0.0124069	1.6075	1.6075	0.684818	1.90634
ENSG00000064042.18	LIMCH1	0.000243944	0.00402508	1.58845	1.58845	0.667618	2.39523
ENSG00000125354.24	SEPTIN6	0.000357511	0.00512048	1.56786	1.56786	0.648794	2.29069
ENSG00000121904.18	CSMD2	0.00182306	0.0164437	1.56181	1.56181	0.643221	1.784
ENSG00000183696.14	UPP1	3.08701e-07	3.40082e-05	1.55738	1.55738	0.639121	4.46842
ENSG00000041982.16	TNC	0.0056358	0.0355776	1.55679	1.55679	0.638571	1.44882
ENSG00000273213.4	H3-2	4.62366e-05	0.0012549	1.55284	1.55284	0.634906	2.90139
ENSG00000118276.12	B4GALT6	0.00162391	0.0152816	1.54951	1.54951	0.631808	1.81583
ENSG00000164687.11	FABP5	0.0015005	0.0145117	1.54577	1.54577	0.628327	1.83828
ENSG00000197971.16	MBP	2.82044e-06	0.000169365	1.54161	1.54161	0.62444	3.77118
ENSG00000139793.19	MBNL2	5.0248e-07	4.75816e-05	1.53995	1.53995	0.622887	4.32256
ENSG00000104213.13	PDGFRL	0.00779148	0.0449275	1.5316	1.5316	0.61504	1.34749
ENSG00000235109.8	ZSCAN31	0.000661855	0.0080678	1.52607	1.52607	0.609824	2.09324
ENSG00000079257.8	LXN	0.0088883	0.049365	1.52597	1.52597	0.609727	1.30658
ENSG00000228253.1	MT-ATP8	0.0069501	0.0415136	1.52583	1.52583	0.609592	1.38181
ENSG00000169594.14	BNC1	0.000473296	0.00631669	1.51734	1.51734	0.601545	2.19951
ENSG00000139304.16	PTPRQ	0.000111511	0.00234451	1.51434	1.51434	0.598686	2.62995
ENSG00000137941.17	TTLL7	5.01654e-05	0.00133398	1.51256	1.51256	0.596997	2.87485
ENSG00000169299.14	PGM2	0.000685605	0.00824076	1.50877	1.50877	0.593377	2.08403

## Sheet: S2a-Downregulated Genes
Supplementary Table S2a. Number of downregulated differentially expressed genes (384 DE genes) in HKCs vs. HCFs with TGFβ1 treatment and CMS status as cofactors (HKCs (TGFβ1 + CMS) vs. HCFs (TGFβ1 + CMS)).
Gene ID	Gene name	P-value (KC vs Normal)	FDR step up (KC vs Normal)	Ratio (KC vs Normal)	Fold change (KC vs Normal)	log2FC	log10FDR
ENSG00000138829.12	FBN2	6.33849e-06	0.000308543	0.00497725	-200.914	-7.65043	3.51068
ENSG00000183023.18	SLC8A1	0.000227997	0.00383001	0.0394292	-25.3619	-4.66459	2.4168
ENSG00000134243.12	SORT1	0.000861256	0.00982223	0.0582434	-17.1693	-4.10176	2.00779
ENSG00000227827.3	PKD1P2	0.00248492	0.0203289	0.0582688	-17.1618	-4.10113	1.69189
ENSG00000135424.18	ITGA7	8.72885e-05	0.00196158	0.0844489	-11.8415	-3.56578	2.70739
ENSG00000240583.14	AQP1	0.000311126	0.00469477	0.104636	-9.55696	-3.25655	2.32839
ENSG00000120875.9	DUSP4	2.58347e-07	3.07748e-05	0.110932	-9.01457	-3.17226	4.51181
ENSG00000049540.18	ELN	0.00371571	0.0268853	0.11681	-8.56095	-3.09777	1.57049
ENSG00000180914.11	OXTR	1.2886e-07	1.85104e-05	0.124934	-8.0042	-3.00076	4.73258
ENSG00000106123.12	EPHB6	4.57306e-06	0.000236765	0.129028	-7.75023	-2.95424	3.62568
ENSG00000154529.15	CNTNAP3B	0.000895224	0.0101182	0.130268	-7.6765	-2.94045	1.9949
ENSG00000105989.10	WNT2	0.00539674	0.0345428	0.139694	-7.15849	-2.83966	1.46164
ENSG00000203727.4	SAMD5	0.00314445	0.0240461	0.147598	-6.77518	-2.76026	1.61895
ENSG00000072952.20	IRAG1	0.0194093	0.0849927	0.150128	-6.66098	-2.73573	1.07062
ENSG00000129009.13	ISLR	0.000197717	0.0034694	0.154083	-6.49001	-2.69822	2.45975
ENSG00000163431.13	LMOD1	1.26496e-05	0.000516271	0.155717	-6.4219	-2.683	3.28712
ENSG00000157601.15	MX1	0.000562453	0.0071537	0.171166	-5.84228	-2.54653	2.14547
ENSG00000129467.14	ADCY4	0.000844464	0.00968918	0.17738	-5.63761	-2.49508	2.01371
ENSG00000158008.10	EXTL1	1.03464e-06	8.08437e-05	0.180763	-5.5321	-2.46783	4.09235
ENSG00000100342.21	APOL1	7.89079e-05	0.00183809	0.190817	-5.24062	-2.38974	2.73563
ENSG00000126709.16	IFI6	9.63531e-05	0.00210711	0.192928	-5.18327	-2.37386	2.67631
ENSG00000111052.8	LIN7A	6.50731e-08	1.16275e-05	0.195049	-5.12693	-2.35809	4.93452
ENSG00000146072.6	TNFRSF21	4.48233e-10	4.37834e-07	0.198676	-5.03331	-2.33151	6.35869
ENSG00000115457.10	IGFBP2	0.00240204	0.0198728	0.200504	-4.98743	-2.3183	1.70174
ENSG00000011347.10	SYT7	9.38585e-08	1.57825e-05	0.202832	-4.93019	-2.30164	4.80183
ENSG00000155011.9	DKK2	0.000298172	0.00457114	0.210665	-4.74686	-2.24697	2.33998
ENSG00000138642.15	HERC6	0.00110471	0.0117121	0.212569	-4.70435	-2.23399	1.93136
ENSG00000111335.14	OAS2	0.000326828	0.00480542	0.213936	-4.67429	-2.22475	2.31827
ENSG00000115267.9	IFIH1	0.000940107	0.0105068	0.22105	-4.52386	-2.17755	1.97853
ENSG00000127241.18	MASP1	0.000238926	0.00396057	0.22749	-4.3958	-2.13613	2.40224
ENSG00000228340.6	MIR646HG	2.30973e-05	0.000794415	0.231279	-4.32377	-2.11229	3.09995
ENSG00000172403.11	SYNPO2	1.4674e-06	0.000105394	0.250124	-3.99802	-1.99929	3.97719
ENSG00000173641.18	HSPB7	0.00125516	0.0128247	0.250738	-3.98823	-1.99575	1.89195
ENSG00000108602.18	ALDH3A1	0.00326084	0.0246659	0.258094	-3.87456	-1.95403	1.6079
ENSG00000176490.5	DIRAS1	4.37109e-07	4.27349e-05	0.261498	-3.82413	-1.93513	4.36922
ENSG00000133135.14	RNF128	0.00138753	0.0137645	0.267724	-3.73519	-1.90118	1.86124
ENSG00000189223.15	PAX8-AS1	2.05426e-06	0.000134371	0.269096	-3.71615	-1.89381	3.87169
ENSG00000135114.13	OASL	0.00109312	0.011623	0.273227	-3.65997	-1.87183	1.93468
ENSG00000141574.8	SECTM1	6.3945e-05	0.00158671	0.273672	-3.654	-1.86948	2.7995
ENSG00000129465.16	RIPK3	0.00238198	0.0197626	0.275796	-3.62587	-1.85833	1.70416
ENSG00000132530.17	XAF1	0.000109655	0.00232178	0.279623	-3.57624	-1.83845	2.63418
ENSG00000147408.14	CSGALNACT1	0.000479226	0.0063891	0.281799	-3.54863	-1.82726	2.19456
ENSG00000012171.20	SEMA3B	3.73942e-05	0.0010958	0.281942	-3.54682	-1.82653	2.96027
ENSG00000185745.10	IFIT1	0.000574817	0.00727308	0.287258	-3.48119	-1.79958	2.13828
ENSG00000177409.12	SAMD9L	0.00371291	0.0268853	0.290513	-3.44219	-1.78333	1.57049
ENSG00000163017.14	ACTG2	9.59568e-07	7.64108e-05	0.295374	-3.38554	-1.75938	4.11684
ENSG00000205978.6	NYNRIN	0.00166228	0.0155231	0.295778	-3.38091	-1.75741	1.80902
ENSG00000144891.19	AGTR1	0.00737403	0.043194	0.308165	-3.24501	-1.69822	1.36458
ENSG00000154553.16	PDLIM3	3.30185e-07	3.61035e-05	0.309162	-3.23455	-1.69357	4.44245
ENSG00000138311.18	ZNF365	3.37054e-05	0.00102247	0.315167	-3.17292	-1.66581	2.99035
ENSG00000197852.12	INKA2	0.000147656	0.00279917	0.3163	-3.16156	-1.66064	2.55297
ENSG00000137959.17	IFI44L	0.000238508	0.00396057	0.316574	-3.15882	-1.65938	2.40224
ENSG00000072195.15	SPEG	1.77852e-09	9.34758e-07	0.318407	-3.14064	-1.65106	6.0293
ENSG00000185885.17	IFITM1	0.00120434	0.0124355	0.328761	-3.04172	-1.60489	1.90534
ENSG00000138336.9	TET1	0.0150889	0.0716635	0.329654	-3.03349	-1.60098	1.1447
ENSG00000148798.11	INA	0.00870504	0.0486818	0.331699	-3.01478	-1.59205	1.31263
ENSG00000143126.8	CELSR2	0.00372216	0.0269165	0.335573	-2.97997	-1.5753	1.56998
ENSG00000110446.12	SLC15A3	0.000250798	0.00409665	0.340853	-2.93382	-1.55278	2.38757
ENSG00000286190.2	RP11-807C20.3	0.000208236	0.00358931	0.340974	-2.93278	-1.55227	2.44499
ENSG00000286147.1	AC003099.2	0.00176708	0.0161216	0.344022	-2.90679	-1.53943	1.79259
ENSG00000186417.14	GLDN	0.00177944	0.0161639	0.345202	-2.89686	-1.53449	1.79145
ENSG00000172296.13	SPTLC3	0.0216149	0.0914792	0.347514	-2.87758	-1.52486	1.03868
ENSG00000130584.12	ZBTB46	0.00237938	0.0197522	0.348545	-2.86907	-1.52058	1.70438
ENSG00000171812.13	COL8A2	0.0102078	0.0544268	0.349444	-2.86169	-1.51687	1.26419
ENSG00000134602.16	STK26	0.000174142	0.00313841	0.349651	-2.85999	-1.51601	2.50329
ENSG00000178685.14	PARP10	0.000167939	0.00307957	0.354949	-2.81731	-1.49432	2.51151
ENSG00000146411.6	SLC2A12	0.0118789	0.0600585	0.361071	-2.76954	-1.46965	1.22143
ENSG00000139364.11	TMEM132B	1.67909e-06	0.00011885	0.363315	-2.75243	-1.46071	3.925
ENSG00000138131.4	LOXL4	0.00142951	0.0140572	0.363453	-2.75139	-1.46016	1.8521
ENSG00000157510.14	AFAP1L1	1.08974e-07	1.68072e-05	0.367789	-2.71895	-1.44305	4.7745
ENSG00000072163.20	LIMS2	0.0109534	0.0569719	0.367977	-2.71756	-1.44231	1.24434
ENSG00000166341.9	DCHS1	0.000115888	0.00240508	0.368263	-2.71545	-1.44119	2.61887
ENSG00000126778.12	SIX1	5.21993e-06	0.000265564	0.368475	-2.71389	-1.44036	3.57583
ENSG00000234745.13	HLA-B	6.12844e-10	5.28199e-07	0.37191	-2.68882	-1.42697	6.2772
ENSG00000154358.23	OBSCN	2.10685e-10	2.37459e-07	0.375091	-2.66602	-1.41469	6.62441
ENSG00000166448.15	TMEM130	0.00020208	0.00350945	0.375257	-2.66484	-1.41405	2.45476
ENSG00000137273.6	FOXF2	0.0049934	0.0326476	0.376342	-2.65716	-1.40989	1.48615
ENSG00000119917.15	IFIT3	0.00127058	0.0129136	0.376721	-2.65449	-1.40843	1.88895
ENSG00000057657.17	PRDM1	9.44612e-10	6.29111e-07	0.378294	-2.64345	-1.40242	6.20127
ENSG00000197594.14	ENPP1	0.00029721	0.00457114	0.380661	-2.62701	-1.39342	2.33998
ENSG00000243649.9	CFB	0.0182156	0.0814944	0.390924	-2.55804	-1.35504	1.08887
ENSG00000187608.10	ISG15	0.000104234	0.00223934	0.392392	-2.54847	-1.34963	2.64988
ENSG00000196154.12	S100A4	0.0243311	0.0992483	0.39916	-2.50526	-1.32496	1.00328
ENSG00000130176.8	CNN1	8.54223e-05	0.00192869	0.401841	-2.48855	-1.3153	2.71474
ENSG00000133106.15	EPSTI1	7.07767e-05	0.00171408	0.403907	-2.47582	-1.30791	2.76597
ENSG00000139263.12	LRIG3	1.15585e-07	1.74593e-05	0.404163	-2.47425	-1.30699	4.75797
ENSG00000227766.1	HCG4P5	4.29455e-06	0.000224162	0.404641	-2.47133	-1.30528	3.64944
ENSG00000108771.13	DHX58	9.75076e-06	0.00042144	0.40621	-2.46178	-1.2997	3.37526
ENSG00000216775.3	RP1-152L7.5	5.76167e-09	2.1105e-06	0.406982	-2.45711	-1.29696	5.67562
ENSG00000140563.15	MCTP2	0.00275693	0.0219557	0.407463	-2.45421	-1.29526	1.65845
ENSG00000107282.8	APBA1	4.85278e-07	4.67782e-05	0.408121	-2.45025	-1.29293	4.32996
ENSG00000081803.16	CADPS2	0.0227182	0.0949354	0.408761	-2.44642	-1.29067	1.02257
ENSG00000132386.11	SERPINF1	6.5874e-06	0.000318543	0.409255	-2.44346	-1.28893	3.49683
ENSG00000125637.16	PSD4	7.49117e-10	5.46235e-07	0.409905	-2.43959	-1.28664	6.26262
ENSG00000253873.6	PCDHGA11	1.22367e-09	7.79531e-07	0.415414	-2.40724	-1.26738	6.10817
ENSG00000229807.13	XIST	0.0198767	0.0863168	0.416929	-2.39849	-1.26213	1.0639
ENSG00000144810.16	COL8A1	1.04991e-07	1.67665e-05	0.418278	-2.39076	-1.25747	4.77556
ENSG00000077942.19	FBLN1	0.00571589	0.0359284	0.419171	-2.38566	-1.25439	1.44456
ENSG00000286619.1	RP4-681L3.3	0.00988698	0.0533766	0.421549	-2.3722	-1.24623	1.27265
ENSG00000111331.14	OAS3	0.000119572	0.00246062	0.424403	-2.35625	-1.23649	2.60895
ENSG00000132481.7	TRIM47	0.00231287	0.0194648	0.424923	-2.35337	-1.23473	1.71075
ENSG00000172260.15	NEGR1	7.00256e-05	0.00170434	0.428164	-2.33555	-1.22376	2.76844
ENSG00000136367.14	ZFHX2	6.74984e-07	5.88683e-05	0.429448	-2.32857	-1.21944	4.23012
ENSG00000149633.12	KIAA1755	0.0103691	0.0549073	0.435847	-2.29438	-1.19811	1.26037
ENSG00000136378.15	ADAMTS7	0.00315172	0.0240892	0.435856	-2.29434	-1.19808	1.61818
ENSG00000183049.13	CAMK1D	0.000693862	0.00832635	0.436119	-2.29295	-1.19721	2.07955
ENSG00000240065.8	PSMB9	0.0194698	0.0851301	0.438324	-2.28142	-1.18993	1.06992
ENSG00000103888.17	CEMIP	0.00789035	0.0452469	0.4385	-2.2805	-1.18935	1.34441
ENSG00000180447.7	GAS1	0.000629013	0.00776436	0.440182	-2.27179	-1.18383	2.10989
ENSG00000137872.17	SEMA6D	0.0236933	0.0973831	0.440302	-2.27117	-1.18343	1.01152
ENSG00000133216.17	EPHB2	0.0074808	0.043634	0.443235	-2.25614	-1.17386	1.36017
ENSG00000158747.15	NBL1	2.89686e-09	1.24838e-06	0.443872	-2.2529	-1.17178	5.90365
ENSG00000145284.12	SCD5	3.10221e-08	7.43826e-06	0.445725	-2.24354	-1.16577	5.12853
ENSG00000147394.18	ZNF185	0.000407202	0.00566602	0.449718	-2.22362	-1.15291	2.24672
ENSG00000135480.16	KRT7	0.0017657	0.0161191	0.453334	-2.20588	-1.14136	1.79266
ENSG00000164251.5	F2RL1	0.000565106	0.00718121	0.454059	-2.20236	-1.13905	2.1438
ENSG00000119922.11	IFIT2	0.00604551	0.0375134	0.454359	-2.2009	-1.1381	1.42581
ENSG00000185112.6	FAM43A	0.0198678	0.0863037	0.457119	-2.18761	-1.12936	1.06397
ENSG00000159164.10	SV2A	0.00526668	0.0339496	0.461492	-2.16688	-1.11562	1.46917
ENSG00000110436.13	SLC1A2	4.90704e-06	0.000250516	0.461707	-2.16587	-1.11495	3.60117
ENSG00000107796.13	ACTA2	0.0102503	0.0545738	0.465665	-2.14747	-1.10263	1.26302
ENSG00000147027.4	TMEM47	0.000214075	0.00365574	0.468066	-2.13645	-1.09521	2.43702
ENSG00000164161.10	HHIP	0.0163777	0.0760348	0.470359	-2.12604	-1.08817	1.11899
ENSG00000162745.11	OLFML2B	0.00603885	0.037492	0.471155	-2.12244	-1.08573	1.42606
ENSG00000100979.15	PLTP	9.47896e-08	1.57825e-05	0.471949	-2.11887	-1.0833	4.80183
ENSG00000169047.6	IRS1	7.09414e-11	1.03943e-07	0.47212	-2.11811	-1.08277	6.9832
ENSG00000262074.7	SNORD3B-2	6.47755e-06	0.000314268	0.472874	-2.11473	-1.08047	3.5027
ENSG00000183153.7	GJD3	0.00340437	0.0253615	0.474471	-2.10761	-1.07561	1.59583
ENSG00000143320.9	CRABP2	0.000893462	0.0101089	0.475065	-2.10497	-1.0738	1.9953
ENSG00000187244.12	BCAM	3.48229e-08	8.09881e-06	0.475585	-2.10267	-1.07222	5.09158
ENSG00000243742.5	RPLP0P2	5.1879e-05	0.00135817	0.476258	-2.0997	-1.07019	2.86705
ENSG00000180139.11	ACTA2-AS1	1.43637e-07	1.98545e-05	0.476261	-2.09969	-1.07018	4.70214
ENSG00000165912.16	PACSIN3	1.88775e-07	2.46958e-05	0.479189	-2.08686	-1.06133	4.60738
ENSG00000151883.19	PARP8	0.00676131	0.0406344	0.480172	-2.08259	-1.05838	1.39111
ENSG00000137628.18	DDX60	0.000863828	0.009842	0.482082	-2.07434	-1.05265	2.00692
ENSG00000138316.11	ADAMTS14	0.000124024	0.00251341	0.482166	-2.07398	-1.0524	2.59974
ENSG00000143127.13	ITGA10	9.70921e-05	0.00211695	0.48354	-2.06808	-1.04829	2.67429
ENSG00000028137.19	TNFRSF1B	8.83962e-05	0.00197436	0.485132	-2.0613	-1.04355	2.70457
ENSG00000182871.16	COL18A1	0.00718716	0.0424771	0.487618	-2.05078	-1.03618	1.37185
ENSG00000180340.7	FZD2	6.32993e-08	1.15334e-05	0.488598	-2.04667	-1.03328	4.93804
ENSG00000171246.6	NPTX1	0.000890517	0.0100833	0.4903	-2.03957	-1.02826	1.9964
ENSG00000168016.15	TRANK1	0.000395089	0.00553427	0.491077	-2.03634	-1.02598	2.25694
ENSG00000124466.9	LYPD3	0.00574458	0.0360161	0.491093	-2.03628	-1.02593	1.4435
ENSG00000151491.14	EPS8	4.26902e-06	0.000224162	0.491928	-2.03282	-1.02348	3.64944
ENSG00000145040.4	UCN2	0.000207278	0.00357719	0.492914	-2.02875	-1.02059	2.44646
ENSG00000186918.14	ZNF395	0.000145046	0.00277386	0.494908	-2.02058	-1.01477	2.55692
ENSG00000168077.14	SCARA3	0.000132633	0.00261662	0.495745	-2.01717	-1.01233	2.58226
ENSG00000137486.17	ARRB1	0.000232601	0.00388163	0.496846	-2.0127	-1.00913	2.41099
ENSG00000019485.14	PRDM11	2.63314e-05	0.000882854	0.496873	-2.01259	-1.00905	3.05411
ENSG00000137198.10	GMPR	0.00296876	0.0230882	0.498712	-2.00516	-1.00372	1.63661
ENSG00000197321.15	SVIL	0.00310961	0.023842	0.501516	-1.99395	-0.995631	1.62266
ENSG00000022267.19	FHL1	0.0127081	0.0631572	0.502967	-1.9882	-0.991464	1.19958
ENSG00000130589.16	HELZ2	4.21157e-08	9.21014e-06	0.503963	-1.98427	-0.988611	5.03573
ENSG00000172379.21	ARNT2	0.00380149	0.0272902	0.503973	-1.98423	-0.98858	1.56399
ENSG00000114270.18	COL7A1	6.41035e-05	0.00158671	0.506059	-1.97605	-0.982622	2.7995
ENSG00000104936.20	DMPK	4.08591e-05	0.00116246	0.507963	-1.96865	-0.977205	2.93462
ENSG00000253910.3	PCDHGB2	2.95583e-06	0.0001717	0.50807	-1.96823	-0.976902	3.76523
ENSG00000180875.5	GREM2	0.000343633	0.0049654	0.51276	-1.95023	-0.963644	2.30405
ENSG00000063438.20	AHRR	9.06243e-06	0.000398747	0.514662	-1.94302	-0.958304	3.3993
ENSG00000104870.13	FCGRT	7.78697e-10	5.46235e-07	0.515506	-1.93984	-0.955939	6.26262
ENSG00000279821.1	RP11-1334A24.5	2.75569e-07	3.20448e-05	0.51581	-1.9387	-0.955089	4.49424
ENSG00000274180.1	NATD1	5.35123e-07	4.99403e-05	0.516757	-1.93514	-0.952441	4.30155
ENSG00000253485.3	PCDHGA5	2.63366e-09	1.20589e-06	0.516887	-1.93466	-0.952078	5.91869
ENSG00000042062.13	RIPOR3	0.0034958	0.0258298	0.517058	-1.93402	-0.951601	1.58788
ENSG00000028277.21	POU2F2	7.77577e-09	2.71263e-06	0.518048	-1.93032	-0.948841	5.56661
ENSG00000159403.18	C1R	6.89595e-05	0.00168399	0.518063	-1.93027	-0.9488	2.77366
ENSG00000177106.16	EPS8L2	1.62895e-08	4.8709e-06	0.519039	-1.92664	-0.946085	5.31239
ENSG00000104856.14	RELB	2.95379e-05	0.000949099	0.519401	-1.92529	-0.945079	3.02269
ENSG00000204264.12	PSMB8	0.00112374	0.0118284	0.520633	-1.92074	-0.941661	1.92708
ENSG00000087303.18	NID2	9.90038e-05	0.00214586	0.521022	-1.91931	-0.940585	2.6684
ENSG00000287348.1	RP11-2G22.1	4.1158e-06	0.000219154	0.521625	-1.91709	-0.938916	3.65925
ENSG00000125384.7	PTGER2	0.0155413	0.0732192	0.522249	-1.9148	-0.937191	1.13537
ENSG00000228463.10	AP006222.1	0.000264537	0.0042407	0.524902	-1.90512	-0.929881	2.37256
ENSG00000109062.12	SLC9A3R1	1.13298e-10	1.38337e-07	0.525442	-1.90316	-0.928395	6.85906
ENSG00000198598.7	MMP17	3.18879e-13	2.33611e-09	0.52571	-1.90219	-0.92766	8.63151
ENSG00000025708.14	TYMP	2.67557e-06	0.000164027	0.526288	-1.9001	-0.926076	3.78508
ENSG00000146197.9	SCUBE3	0.0124239	0.0621476	0.526434	-1.89957	-0.925677	1.20658
ENSG00000136274.9	NACAD	4.8768e-05	0.0013087	0.527065	-1.8973	-0.923947	2.88316
ENSG00000143341.12	HMCN1	0.00076647	0.00900587	0.528335	-1.89274	-0.920476	2.04547
ENSG00000166387.14	PPFIBP2	0.008174	0.0463828	0.528644	-1.89163	-0.919632	1.33364
ENSG00000172197.11	MBOAT1	0.00245979	0.0201689	0.529728	-1.88776	-0.916676	1.69532
ENSG00000105889.16	STEAP1B	0.000101143	0.00218898	0.530043	-1.88664	-0.915819	2.65976
ENSG00000072422.17	RHOBTB1	0.0033491	0.0251003	0.531139	-1.88275	-0.912838	1.60032
ENSG00000102287.19	GABRE	0.00142349	0.0140073	0.531175	-1.88262	-0.912741	1.85364
ENSG00000251158.1	RP11-98J23.1	0.000950454	0.0105654	0.535827	-1.86627	-0.900161	1.97611
ENSG00000114268.12	PFKFB4	8.43348e-05	0.00191281	0.536475	-1.86402	-0.898418	2.71833
ENSG00000107821.15	KAZALD1	0.0204809	0.0881827	0.538004	-1.85872	-0.89431	1.05462
ENSG00000120885.22	CLU	8.62549e-08	1.48683e-05	0.539071	-1.85504	-0.891452	4.82774
ENSG00000175183.10	CSRP2	0.000130643	0.00260014	0.539185	-1.85465	-0.891149	2.585
ENSG00000108846.16	ABCC3	4.22796e-05	0.00118674	0.542905	-1.84194	-0.881229	2.92564
ENSG00000106624.11	AEBP1	3.20601e-05	0.000995222	0.542984	-1.84167	-0.881018	3.00208
ENSG00000071242.12	RPS6KA2	0.00284125	0.0224784	0.545351	-1.83368	-0.874744	1.64823
ENSG00000128487.18	SPECC1	0.00186811	0.0167307	0.545449	-1.83335	-0.874484	1.77648
ENSG00000169213.7	RAB3B	0.00025663	0.00415485	0.545528	-1.83309	-0.874275	2.38144
ENSG00000059378.13	PARP12	0.000515644	0.00673373	0.545856	-1.83198	-0.873407	2.17174
ENSG00000188064.10	WNT7B	0.0228311	0.09511	0.54603	-1.8314	-0.872949	1.02177
ENSG00000204103.4	MAFB	0.003212	0.0244734	0.546067	-1.83128	-0.87285	1.61131
ENSG00000160932.11	LY6E	1.91184e-09	9.65942e-07	0.546311	-1.83046	-0.872205	6.01505
ENSG00000164659.15	ELAPOR2	0.0220415	0.0928558	0.546553	-1.82965	-0.871566	1.03219
ENSG00000162545.6	CAMK2N1	1.16431e-06	8.81794e-05	0.547407	-1.82679	-0.869313	4.05463
ENSG00000143416.21	SELENBP1	0.000840962	0.00967172	0.548462	-1.82328	-0.866535	2.0145
ENSG00000003400.15	CASP10	0.01825	0.0815491	0.550179	-1.81759	-0.862028	1.08858
ENSG00000275342.5	PRAG1	0.00576811	0.0361481	0.550292	-1.81722	-0.861732	1.44191
ENSG00000121753.13	ADGRB2	0.000251482	0.00409868	0.55044	-1.81673	-0.861344	2.38736
ENSG00000204131.9	NHSL2	0.00192324	0.0171141	0.550576	-1.81628	-0.860987	1.76665
ENSG00000030419.17	IKZF2	0.00199574	0.0176052	0.551498	-1.81324	-0.858571	1.75436
ENSG00000056558.11	TRAF1	0.0173706	0.078797	0.552254	-1.81076	-0.856596	1.10349
ENSG00000110492.16	MDK	9.03072e-07	7.27023e-05	0.552921	-1.80858	-0.854856	4.13845
ENSG00000185432.12	METTL7A	0.0040297	0.0283862	0.553802	-1.8057	-0.852557	1.54689
ENSG00000206503.13	HLA-A	0.000113513	0.00237259	0.555846	-1.79906	-0.847243	2.62478
ENSG00000159231.6	CBR3	1.89855e-08	5.45442e-06	0.556669	-1.7964	-0.845108	5.26325
ENSG00000151388.11	ADAMTS12	5.63841e-10	5.16337e-07	0.557511	-1.79369	-0.842927	6.28707
ENSG00000288349.1	RP11-589F5.3	0.00945653	0.0515571	0.559909	-1.786	-0.836736	1.28771
ENSG00000260549.2	MT1L	0.00398188	0.0281033	0.560404	-1.78443	-0.835461	1.55124
ENSG00000106714.17	CNTNAP3	0.00173614	0.0159386	0.561871	-1.77977	-0.831689	1.79755
ENSG00000189184.12	PCDH18	0.0149701	0.071271	0.562238	-1.77861	-0.830746	1.14709
ENSG00000138496.17	PARP9	0.0174342	0.0790122	0.562557	-1.7776	-0.829928	1.10231
ENSG00000244879.8	GABPB1-AS1	2.94962e-06	0.0001717	0.5629	-1.77651	-0.829049	3.76523
ENSG00000151136.15	BTBD11	1.71168e-05	0.000639785	0.564522	-1.77141	-0.824897	3.19397
ENSG00000104518.11	GSDMD	3.1559e-05	0.000992279	0.565535	-1.76824	-0.822312	3.00337
ENSG00000082458.12	DLG3	0.000861423	0.00982223	0.566197	-1.76617	-0.820624	2.00779
ENSG00000065534.19	MYLK	0.00733958	0.0430727	0.56645	-1.76538	-0.819981	1.3658
ENSG00000173193.15	PARP14	0.0177376	0.0798927	0.566937	-1.76386	-0.818739	1.09749
ENSG00000143382.16	ADAMTSL4	0.000206365	0.00356565	0.569236	-1.75674	-0.812901	2.44786
ENSG00000092068.20	SLC7A8	0.0057213	0.0359316	0.569339	-1.75642	-0.812639	1.44452
ENSG00000006118.15	TMEM132A	0.0023128	0.0194648	0.571645	-1.74934	-0.806808	1.71075
ENSG00000147100.11	SLC16A2	9.75754e-08	1.58853e-05	0.571815	-1.74882	-0.806379	4.79901
ENSG00000176438.13	SYNE3	0.00968029	0.0525512	0.571887	-1.7486	-0.806198	1.27942
ENSG00000182667.15	NTM	0.0057196	0.0359316	0.572423	-1.74696	-0.804846	1.44452
ENSG00000135835.12	KIAA1614	4.79475e-06	0.000245639	0.572596	-1.74643	-0.80441	3.6097
ENSG00000110455.14	ACCS	0.00108346	0.0115706	0.573159	-1.74472	-0.802994	1.93664
ENSG00000163491.16	NEK10	0.00014672	0.00279599	0.574411	-1.74091	-0.799845	2.55346
ENSG00000174080.12	CTSF	0.00025754	0.00415571	0.574559	-1.74047	-0.799473	2.38136
ENSG00000068079.8	IFI35	0.00442573	0.0301272	0.574838	-1.73962	-0.798772	1.52104
ENSG00000100968.14	NFATC4	2.67243e-05	0.000891947	0.575088	-1.73886	-0.798145	3.04966
ENSG00000279569.1	RP11-394B2.1	0.0019584	0.0173801	0.575829	-1.73663	-0.796288	1.75995
ENSG00000185507.21	IRF7	4.38251e-05	0.00120928	0.576175	-1.73558	-0.79542	2.91747
ENSG00000136960.13	ENPP2	0.013343	0.0655068	0.576644	-1.73417	-0.794247	1.18371
ENSG00000179981.11	TSHZ1	4.70701e-05	0.00127152	0.577674	-1.73108	-0.791671	2.89568
ENSG00000081853.15	PCDHGA2	0.000382338	0.00537106	0.579631	-1.72524	-0.786794	2.26994
ENSG00000140961.14	OSGIN1	0.0117324	0.0594925	0.580348	-1.7231	-0.785009	1.22554
ENSG00000188933.16	USP32P1	0.00185633	0.0166597	0.580666	-1.72216	-0.784218	1.77833
ENSG00000203875.13	SNHG5	2.73616e-08	6.81771e-06	0.580676	-1.72213	-0.784195	5.16636
ENSG00000105808.18	RASA4	0.0152462	0.0721999	0.580703	-1.72205	-0.784128	1.14146
ENSG00000214530.10	STARD10	4.60408e-05	0.0012549	0.581249	-1.72043	-0.782771	2.90139
ENSG00000126561.18	STAT5A	8.00746e-06	0.000361593	0.581536	-1.71958	-0.78206	3.44178
ENSG00000148180.21	GSN	6.64824e-07	5.84556e-05	0.582656	-1.71628	-0.779284	4.23317
ENSG00000279118.1	RP11-517I3.2	0.0170041	0.0777119	0.585519	-1.70789	-0.772212	1.10951
ENSG00000100065.15	CARD10	0.00133318	0.0133792	0.58624	-1.70579	-0.770437	1.87357
ENSG00000235865.2	GSN-AS1	3.20178e-05	0.000995222	0.587032	-1.70348	-0.768489	3.00208
ENSG00000137819.14	PAQR5	0.0106186	0.0557849	0.588586	-1.69899	-0.764674	1.25348
ENSG00000134871.19	COL4A2	0.00371473	0.0268853	0.589835	-1.69539	-0.761616	1.57049
ENSG00000165655.17	ZNF503	7.45006e-05	0.00175496	0.592502	-1.68776	-0.755109	2.75573
ENSG00000132849.21	PATJ	0.00594669	0.0370667	0.594712	-1.68149	-0.749736	1.43102
ENSG00000132000.14	PODNL1	8.38563e-05	0.00190786	0.594793	-1.68126	-0.74954	2.71945
ENSG00000213722.10	DDAH2	8.64709e-12	3.16743e-08	0.595768	-1.67851	-0.747178	7.49929
ENSG00000171843.17	MLLT3	6.19767e-09	2.21483e-06	0.596755	-1.67573	-0.744789	5.65466
ENSG00000112902.12	SEMA5A	7.683e-10	5.46235e-07	0.596864	-1.67542	-0.744526	6.26262
ENSG00000115415.20	STAT1	0.00383043	0.027404	0.599015	-1.66941	-0.739336	1.56219
ENSG00000122335.17	SERAC1	0.0181167	0.0811515	0.599242	-1.66878	-0.73879	1.0907
ENSG00000136231.14	IGF2BP3	0.000939945	0.0105068	0.600491	-1.6653	-0.735785	1.97853
ENSG00000261553.5	RP11-29G8.3	0.000927903	0.0103997	0.601654	-1.66209	-0.732994	1.98298
ENSG00000173068.18	BNC2	3.66584e-08	8.26337e-06	0.603014	-1.65834	-0.729737	5.08284
ENSG00000134516.18	DOCK2	0.00537317	0.03445	0.603073	-1.65817	-0.729596	1.46281
ENSG00000105559.12	PLEKHA4	0.000192478	0.00339373	0.603462	-1.6571	-0.728665	2.46932
ENSG00000088280.19	ASAP3	1.01439e-06	7.99076e-05	0.603623	-1.65666	-0.728281	4.09741
ENSG00000284969.1	RP4-541C22.8	0.00017209	0.00311542	0.60433	-1.65473	-0.726592	2.50648
ENSG00000124496.12	TRERF1	0.00247016	0.0202421	0.60484	-1.65333	-0.725376	1.69374
ENSG00000213928.9	IRF9	1.45277e-05	0.000563485	0.605017	-1.65285	-0.724952	3.24912
ENSG00000165804.16	ZNF219	1.95187e-06	0.000128823	0.605571	-1.65134	-0.723633	3.89001
ENSG00000142910.16	TINAGL1	0.0174453	0.079023	0.606142	-1.64978	-0.722272	1.10225
ENSG00000142197.12	DOP1B	3.38748e-06	0.000190898	0.60818	-1.64425	-0.717429	3.7192
ENSG00000090376.11	IRAK3	0.000676879	0.00815738	0.608349	-1.64379	-0.717029	2.08845
ENSG00000136720.7	HS6ST1	0.00790719	0.0452959	0.608906	-1.64229	-0.715709	1.34394
ENSG00000236671.9	PRKG1-AS1	3.12891e-05	0.000989498	0.609097	-1.64177	-0.715256	3.00459
ENSG00000172780.17	RAB43	2.52823e-09	1.19496e-06	0.609893	-1.63963	-0.713372	5.92265
ENSG00000185761.11	ADAMTSL5	2.38681e-06	0.000151392	0.61035	-1.63841	-0.712292	3.8199
ENSG00000105376.5	ICAM5	8.13243e-06	0.000364392	0.610814	-1.63716	-0.711194	3.43843
ENSG00000013297.12	CLDN11	0.000323452	0.00478135	0.611463	-1.63542	-0.709662	2.32045
ENSG00000107984.10	DKK1	0.000133309	0.00261662	0.61212	-1.63367	-0.708113	2.58226
ENSG00000204525.17	HLA-C	8.50269e-05	0.00192552	0.612221	-1.6334	-0.707877	2.71545
ENSG00000197892.13	KIF13B	0.000436688	0.00599658	0.613114	-1.63102	-0.705773	2.2221
ENSG00000123700.5	KCNJ2	0.010102	0.0540234	0.613211	-1.63076	-0.705544	1.26742
ENSG00000175832.13	ETV4	5.20603e-05	0.00135817	0.613994	-1.62868	-0.703703	2.86705
ENSG00000007237.19	GAS7	0.0214115	0.090973	0.614557	-1.62719	-0.70238	1.04109
ENSG00000006453.14	BAIAP2L1	0.00297462	0.0231093	0.614868	-1.62637	-0.701652	1.63621
ENSG00000171033.13	PKIA	9.04119e-05	0.00201019	0.614939	-1.62618	-0.701485	2.69676
ENSG00000138623.10	SEMA7A	0.00601944	0.03741	0.615316	-1.62518	-0.7006	1.42701
ENSG00000007866.22	TEAD3	2.01942e-06	0.000132684	0.616485	-1.6221	-0.697862	3.87718
ENSG00000282458.1	WASH5P	1.67846e-07	2.29839e-05	0.61669	-1.62156	-0.697382	4.63858
ENSG00000106976.21	DNM1	0.000247886	0.00406992	0.617505	-1.61942	-0.695478	2.39041
ENSG00000130304.17	SLC27A1	7.4194e-06	0.000346668	0.617752	-1.61877	-0.694901	3.46009
ENSG00000260910.2	LINC00565	1.30789e-07	1.86051e-05	0.617981	-1.61817	-0.694366	4.73037
ENSG00000171680.23	PLEKHG5	2.74532e-08	6.81771e-06	0.618855	-1.61589	-0.692327	5.16636
ENSG00000117228.11	GBP1	0.00018563	0.00329679	0.618921	-1.61571	-0.692172	2.48191
ENSG00000160226.16	CFAP410	5.49045e-05	0.00141343	0.619137	-1.61515	-0.691669	2.84973
ENSG00000087116.16	ADAMTS2	5.06293e-05	0.00133823	0.622977	-1.6052	-0.68275	2.87347
ENSG00000077150.20	NFKB2	5.89263e-06	0.00029227	0.623526	-1.60378	-0.681478	3.53422
ENSG00000156463.18	SH3RF2	0.0122836	0.0616539	0.62457	-1.6011	-0.679065	1.21004
ENSG00000149256.16	TENM4	0.00106461	0.0114209	0.625147	-1.59962	-0.677733	1.9423
ENSG00000132003.9	ZSWIM4	0.00112116	0.0118181	0.625462	-1.59882	-0.677006	1.92745
ENSG00000140511.12	HAPLN3	0.0077078	0.0445989	0.626532	-1.59609	-0.674541	1.35068
ENSG00000084636.18	COL16A1	0.000168415	0.00307957	0.627194	-1.5944	-0.673017	2.51151
ENSG00000142694.7	EVA1B	3.06169e-07	3.39847e-05	0.627289	-1.59416	-0.672798	4.46872
ENSG00000134245.18	WNT2B	0.00171365	0.0157618	0.627368	-1.59396	-0.672616	1.8024
ENSG00000162407.9	PLPP3	0.0066399	0.0401074	0.627653	-1.59324	-0.671962	1.39678
ENSG00000130702.15	LAMA5	0.00629412	0.0387569	0.627893	-1.59263	-0.67141	1.41165
ENSG00000100106.22	TRIOBP	5.03354e-07	4.75816e-05	0.627902	-1.5926	-0.671388	4.32256
ENSG00000213445.10	SIPA1	1.18385e-06	8.85525e-05	0.628298	-1.5916	-0.670479	4.0528
ENSG00000174348.14	PODN	0.0117208	0.0594643	0.628321	-1.59154	-0.670427	1.22574
ENSG00000198933.9	TBKBP1	1.86171e-06	0.000125704	0.629347	-1.58895	-0.668073	3.90065
ENSG00000250305.9	TRMT9B	0.00258518	0.0209271	0.62941	-1.58879	-0.667928	1.67929
ENSG00000183087.15	GAS6	6.96106e-06	0.000332585	0.62943	-1.58874	-0.667881	3.4781
ENSG00000246090.7	RP11-696N14.1	0.000200945	0.00350089	0.629682	-1.5881	-0.667304	2.45582
ENSG00000171877.21	FRMD5	0.00187468	0.0167793	0.629884	-1.58759	-0.666841	1.77523
ENSG00000167779.9	IGFBP6	0.000109494	0.00232172	0.629992	-1.58732	-0.666595	2.63419
ENSG00000121413.13	ZSCAN18	0.000129776	0.0025941	0.630318	-1.5865	-0.665849	2.58601
ENSG00000148842.18	CNNM2	0.0164595	0.076199	0.630372	-1.58637	-0.665725	1.11805
ENSG00000130270.16	ATP8B3	0.00991528	0.0535097	0.630512	-1.58601	-0.665405	1.27157
ENSG00000140853.16	NLRC5	1.2422e-05	0.000509576	0.630532	-1.58596	-0.665359	3.29279
ENSG00000196460.14	RFX8	0.00247815	0.0202849	0.631088	-1.58457	-0.664087	1.69283
ENSG00000064687.13	ABCA7	0.00107766	0.0115255	0.631493	-1.58355	-0.663161	1.93834
ENSG00000131016.17	AKAP12	0.0206805	0.0888074	0.631868	-1.58261	-0.662305	1.05155
ENSG00000132613.15	MTSS2	2.43929e-05	0.000827326	0.632131	-1.58195	-0.661704	3.08232
ENSG00000105339.11	DENND3	0.00470865	0.0312743	0.632432	-1.5812	-0.661017	1.50481
ENSG00000196440.11	ARMCX4	4.14779e-06	0.000219399	0.632607	-1.58076	-0.660619	3.65877
ENSG00000128591.16	FLNC	3.36693e-07	3.65425e-05	0.632913	-1.58	-0.659921	4.4372
ENSG00000105516.11	DBP	0.0079703	0.0455819	0.633351	-1.5789	-0.658924	1.34121
ENSG00000090006.18	LTBP4	1.99799e-05	0.000712069	0.633918	-1.57749	-0.657631	3.14748
ENSG00000182326.15	C1S	0.0211995	0.0903214	0.634812	-1.57527	-0.655598	1.04421
ENSG00000215156.5	RP11-1023L17.2	0.00109237	0.011623	0.636853	-1.57022	-0.650967	1.93468
ENSG00000128394.17	APOBEC3F	0.000168565	0.00307957	0.637728	-1.56807	-0.648986	2.51151
ENSG00000064651.14	SLC12A2	0.00132977	0.0133542	0.639027	-1.56488	-0.646052	1.87438
ENSG00000171649.12	ZIK1	3.03824e-07	3.3982e-05	0.63926	-1.56431	-0.645525	4.46875
ENSG00000112655.16	PTK7	0.00455568	0.0306876	0.640226	-1.56195	-0.643346	1.51304
ENSG00000136153.20	LMO7	0.000487506	0.00648769	0.64115	-1.5597	-0.641265	2.18791
ENSG00000116729.14	WLS	1.1779e-07	1.76108e-05	0.641728	-1.55829	-0.639965	4.75422
ENSG00000143867.7	OSR1	0.000798901	0.00928271	0.64177	-1.55819	-0.639872	2.03233
ENSG00000049323.16	LTBP1	0.000614148	0.00763231	0.641879	-1.55793	-0.639626	2.11734
ENSG00000171159.5	C9orf16	3.63085e-06	0.00020305	0.642041	-1.55753	-0.639264	3.6924
ENSG00000259863.1	SH3RF3-AS1	0.000282141	0.00440717	0.644268	-1.55215	-0.634267	2.35584
ENSG00000145779.8	TNFAIP8	0.00092697	0.0103997	0.644573	-1.55141	-0.633583	1.98298
ENSG00000136717.15	BIN1	0.00742683	0.0434079	0.647473	-1.54447	-0.627109	1.36243
ENSG00000103034.14	NDRG4	0.000404734	0.00563704	0.647634	-1.54408	-0.626748	2.24895
ENSG00000110080.20	ST3GAL4	1.80596e-07	2.45008e-05	0.648614	-1.54175	-0.624568	4.61082
ENSG00000107816.17	LZTS2	2.17236e-07	2.72046e-05	0.648978	-1.54089	-0.623759	4.56536
ENSG00000137203.15	TFAP2A	0.000224751	0.00379384	0.649485	-1.53968	-0.622631	2.42092
ENSG00000213949.10	ITGA1	0.000959756	0.0106211	0.649574	-1.53947	-0.622433	1.97383
ENSG00000174807.4	CD248	5.74683e-05	0.00147207	0.650314	-1.53772	-0.620792	2.83207
ENSG00000168394.12	TAP1	0.000363732	0.00518806	0.65069	-1.53683	-0.619957	2.285
ENSG00000169992.10	NLGN2	3.02253e-10	3.16329e-07	0.650915	-1.5363	-0.619459	6.49986
ENSG00000105662.16	CRTC1	7.05658e-06	0.000335692	0.651049	-1.53598	-0.619161	3.47406
ENSG00000137868.19	STRA6	0.00994642	0.0536362	0.651906	-1.53396	-0.617264	1.27054
ENSG00000197442.10	MAP3K5	0.000688891	0.00827347	0.652272	-1.5331	-0.616455	2.08231
ENSG00000140464.20	PML	4.67805e-08	9.79183e-06	0.652945	-1.53152	-0.614967	5.00914
ENSG00000272695.2	GAS6-DT	0.00149295	0.0144765	0.653854	-1.52939	-0.612959	1.83934
ENSG00000153721.19	CNKSR3	0.00378051	0.0271929	0.653908	-1.52927	-0.612841	1.56554
ENSG00000102409.10	BEX4	0.00015565	0.00291263	0.654576	-1.52771	-0.611367	2.53571
ENSG00000142279.13	WTIP	3.19364e-05	0.000995222	0.65494	-1.52686	-0.610566	3.00208
ENSG00000277258.5	PCGF2	3.22164e-11	7.86725e-08	0.655171	-1.52632	-0.610056	7.10418
ENSG00000255310.2	AF131215.2	0.00253404	0.0206271	0.656011	-1.52436	-0.608207	1.68556
ENSG00000163346.17	PBXIP1	7.43763e-05	0.00175485	0.656543	-1.52313	-0.607038	2.75576
ENSG00000068383.19	INPP5A	7.76115e-06	0.000357599	0.656758	-1.52263	-0.606565	3.4466
ENSG00000116191.18	RALGPS2	0.000676385	0.00815738	0.657354	-1.52125	-0.605257	2.08845
ENSG00000163840.10	DTX3L	0.0097241	0.0527206	0.657389	-1.52117	-0.60518	1.27802
ENSG00000112419.14	PHACTR2	2.88748e-05	0.00093808	0.657596	-1.52069	-0.604726	3.02776
ENSG00000152518.8	ZFP36L2	0.0113882	0.0584446	0.657776	-1.52028	-0.604333	1.23326
ENSG00000144724.20	PTPRG	8.92956e-06	0.000394084	0.658192	-1.51931	-0.603419	3.40441
ENSG00000101347.11	SAMHD1	2.09565e-05	0.000731082	0.658672	-1.51821	-0.602368	3.13603
ENSG00000108840.16	HDAC5	7.74538e-07	6.44803e-05	0.658927	-1.51762	-0.601809	4.19057
ENSG00000205683.12	DPF3	0.00653523	0.0396826	0.659236	-1.51691	-0.601132	1.4014
ENSG00000182568.17	SATB1	0.00339164	0.0253284	0.660053	-1.51503	-0.599346	1.59639
ENSG00000168010.11	ATG16L2	1.23737e-06	9.1105e-05	0.66117	-1.51247	-0.596907	4.04046
ENSG00000172830.13	SSH3	5.83635e-06	0.000291857	0.661541	-1.51162	-0.596097	3.53483
ENSG00000241749.4	RPSAP52	0.00212694	0.0184018	0.661684	-1.5113	-0.595785	1.73514
ENSG00000162522.11	KIAA1522	5.42391e-08	1.07181e-05	0.661762	-1.51112	-0.595615	4.96988
ENSG00000181690.8	PLAG1	4.91692e-05	0.00131409	0.661797	-1.51104	-0.59554	2.88138
ENSG00000103254.10	ANTKMT	7.41124e-07	6.31334e-05	0.662896	-1.50853	-0.593145	4.19974
ENSG00000171790.15	SLFNL1	0.00329988	0.0248969	0.662908	-1.50851	-0.59312	1.60385
ENSG00000054598.9	FOXC1	0.000238953	0.00396057	0.662926	-1.50846	-0.59308	2.40224
ENSG00000111186.13	WNT5B	2.43756e-06	0.000153284	0.663255	-1.50772	-0.592364	3.8145
ENSG00000283674.3	RP11-419I17.1	0.0140529	0.0680671	0.664697	-1.50444	-0.589231	1.16706
ENSG00000170745.12	KCNS3	0.000110448	0.00233181	0.665053	-1.50364	-0.588458	2.63231
ENSG00000164050.13	PLXNB1	7.29442e-06	0.000342557	0.665058	-1.50363	-0.588448	3.46527

## Sheet: S2b-DE HCF_CMS_TGFb vs HCF
Supplementary Table S2b. Total number of differentially expressed genes (748 DE genes) between HCFs with 10 ng/mL TGFβ1 treatment and CMS and HCFs without TGFβ1 treatment or CMS using a cutoff of FDR < 0.1 and |FC|≥ 1.5 in treated HCFs.
Gene ID	Gene name	P-value HCF cells (10 ng/ml TGFβ1 + CMS) vs HCF without treatment or CMS	FDR step up HCF cells (10 ng/ml TGFβ1 + CMS) vs HCF without treatment or CMS	Ratio HCF cells (10 ng/ml TGFβ1 + CMS) vs HCF without treatment or CMS	Fold change HCF cells (10 ng/ml TGFβ1 + CMS) vs HCF without treatment or CMS	LSMean HCF cells (10 ng/ml TGFβ1 + CMS) vs HCF without treatment or CMS	LSMean HCF cells (10 ng/ml TGFβ1 + CMS) vs HCF without treatment or CMS
ENSG00000138623.10	SEMA7A	3.8053e-41	4.97581e-37	7.78665	7.78665	279.259	35.8638
ENSG00000019991.18	HGF	1.44967e-33	9.47797e-30	0.128829	-7.76224	16.2096	125.823
ENSG00000103888.17	CEMIP	5.20753e-30	2.26979e-26	0.114594	-8.72644	129.41	1129.29
ENSG00000116690.13	PRG4	9.28838e-29	3.03637e-25	15.0311	15.0311	38.9867	2.59374
ENSG00000158270.12	COLEC12	2.05424e-26	5.37225e-23	0.212545	-4.70489	76.1816	358.426
ENSG00000124225.16	PMEPA1	4.43614e-26	9.66782e-23	7.71137	7.71137	96.1999	12.4751
ENSG00000138735.16	PDE5A	9.83937e-26	1.838e-22	0.16648	-6.00672	32.7103	196.481
ENSG00000174792.11	ODAPH	1.45296e-24	2.37486e-21	57.9344	57.9344	12.6256	0.217928
ENSG00000170558.10	CDH2	1.84777e-23	2.6846e-20	4.81843	4.81843	318.705	66.143
ENSG00000184254.17	ALDH1A3	7.38944e-23	9.66244e-20	0.254244	-3.93323	59.2268	232.953
ENSG00000038427.16	VCAN	7.4975e-22	8.49933e-19	4.1062	4.1062	1148.24	279.635
ENSG00000013297.12	CLDN11	7.79993e-22	8.49933e-19	0.188413	-5.30749	60.7907	322.646
ENSG00000096696.15	DSP	2.37586e-21	2.26189e-18	4.93899	4.93899	630.867	127.732
ENSG00000140807.7	NKD1	2.42173e-21	2.26189e-18	66.7187	66.7187	10.5312	0.157845
ENSG00000162407.9	PLPP3	5.0952e-20	4.44165e-17	0.216802	-4.61251	60.0046	276.772
ENSG00000166949.17	SMAD3	1.42843e-19	1.16739e-16	0.268931	-3.71843	60.6874	225.662
ENSG00000164761.9	TNFRSF11B	1.79888e-18	1.38366e-15	0.285986	-3.49667	130.816	457.421
ENSG00000171246.6	NPTX1	1.98163e-17	1.43954e-14	0.0988535	-10.116	6.88684	69.6671
ENSG00000164161.10	HHIP	5.23493e-17	3.60274e-14	9.55102	9.55102	35.4704	3.71378
ENSG00000148848.15	ADAM12	8.52611e-17	5.57437e-14	3.27677	3.27677	300.877	91.8212
ENSG00000171310.11	CHST11	1.25566e-16	7.81855e-14	5.14968	5.14968	52.0541	10.1082
ENSG00000138615.6	CILP	1.67944e-16	9.98199e-14	49.7432	49.7432	8.3071	0.167
ENSG00000114270.18	COL7A1	2.37955e-16	1.35282e-13	4.26298	4.26298	290.807	68.2167
ENSG00000183196.10	CHST6	3.34365e-16	1.82173e-13	5.09608	5.09608	41.3108	8.10639
ENSG00000102317.18	RBM3	5.51984e-16	2.8871e-13	0.289888	-3.44961	52.7037	181.807
ENSG00000163661.4	PTX3	7.23407e-16	3.63818e-13	0.205171	-4.87399	112.755	549.568
ENSG00000095752.7	IL11	9.42975e-16	4.56679e-13	5.51045	5.51045	320.97	58.2475
ENSG00000168675.19	LDLRAD4	1.05152e-15	4.91058e-13	18.8226	18.8226	15.7745	0.838065
ENSG00000149256.16	TENM4	1.55855e-15	7.02746e-13	3.89291	3.89291	143.414	36.8397
ENSG00000013588.9	GPRC5A	3.85623e-15	1.6808e-12	0.193832	-5.1591	20.2244	104.34
ENSG00000197594.14	ENPP1	4.05018e-15	1.70839e-12	3.8982	3.8982	87.5133	22.4497
ENSG00000103489.12	XYLT1	5.28015e-15	2.1576e-12	3.08228	3.08228	491.546	159.475
ENSG00000185070.12	FLRT2	7.09974e-15	2.81322e-12	3.31717	3.31717	519.933	156.74
ENSG00000135074.16	ADAM19	2.85719e-14	1.09884e-11	3.97695	3.97695	484.267	121.768
ENSG00000105825.14	TFPI2	3.13611e-14	1.17165e-11	3.19775	3.19775	404.361	126.452
ENSG00000180875.5	GREM2	6.66848e-14	2.42214e-11	0.224116	-4.46197	29.9491	133.632
ENSG00000165617.15	DACT1	7.05879e-14	2.49461e-11	6.29794	6.29794	42.7568	6.78902
ENSG00000106366.9	SERPINE1	7.74038e-14	2.6635e-11	2.98017	2.98017	5771.24	1936.55
ENSG00000198121.14	LPAR1	9.75715e-14	3.2714e-11	0.34696	-2.88218	93.9003	270.637
ENSG00000105664.11	COMP	1.73354e-13	5.66694e-11	12.4187	12.4187	21.9905	1.77076
ENSG00000124212.6	PTGIS	3.16551e-13	1.00422e-10	0.116662	-8.57177	0.899383	7.7093
ENSG00000125965.9	GDF5	3.22554e-13	1.00422e-10	0.0528455	-18.9231	0.680215	12.8718
ENSG00000112769.20	LAMA4	4.62294e-13	1.4058e-10	0.321414	-3.11125	99.1794	308.572
ENSG00000151012.13	SLC7A11	5.3431e-13	1.58787e-10	0.279906	-3.57263	173.287	619.091
ENSG00000213626.13	LBH	6.73321e-13	1.95652e-10	7.66671	7.66671	44.3604	5.7861
ENSG00000111799.22	COL12A1	7.17285e-13	2.03896e-10	0.384522	-2.60063	618.368	1608.15
ENSG00000134986.14	NREP	7.96541e-13	2.17932e-10	5.49235	5.49235	167.756	30.5435
ENSG00000221852.5	KRTAP1-5	7.99995e-13	2.17932e-10	0.146361	-6.83244	3.55187	24.268
ENSG00000106537.8	TSPAN13	8.52929e-13	2.2761e-10	6.52836	6.52836	41.0189	6.28318
ENSG00000198431.16	TXNRD1	9.75359e-13	2.55076e-10	0.338395	-2.95513	450.828	1332.26
ENSG00000087494.16	PTHLH	1.21702e-12	3.12034e-10	11.0425	11.0425	14.1344	1.28001
ENSG00000143878.10	RHOB	1.68708e-12	4.24235e-10	2.76365	2.76365	218.397	79.0249
ENSG00000143797.12	MBOAT2	3.79571e-12	9.36465e-10	2.99218	2.99218	214.851	71.8042
ENSG00000082482.14	KCNK2	5.04448e-12	1.22151e-09	0.275659	-3.62767	22.3308	81.0086
ENSG00000105974.13	CAV1	5.29962e-12	1.25996e-09	0.40992	-2.4395	360.56	879.587
ENSG00000136603.14	SKIL	5.95407e-12	1.39028e-09	2.84254	2.84254	155.755	54.7942
ENSG00000147883.12	CDKN2B	7.63612e-12	1.75175e-09	5.41458	5.41458	50.9464	9.40912
ENSG00000134853.12	PDGFRA	1.10006e-11	2.48007e-09	0.384151	-2.60314	278.395	724.701
ENSG00000134107.5	BHLHE40	1.20355e-11	2.6674e-09	3.13804	3.13804	111.478	35.5249
ENSG00000171889.5	MIR31HG	1.33923e-11	2.91862e-09	3.40158	3.40158	66.4655	19.5396
ENSG00000070404.10	FSTL3	1.60608e-11	3.44281e-09	3.41455	3.41455	177.46	51.9718
ENSG00000221963.6	APOL6	2.45282e-11	5.17307e-09	0.232953	-4.29271	6.61856	28.4116
ENSG00000075213.11	SEMA3A	2.73044e-11	5.66718e-09	0.351194	-2.84743	45.5022	129.564
ENSG00000211455.8	STK38L	4.36031e-11	8.90865e-09	3.89628	3.89628	43.7468	11.2278
ENSG00000140416.23	TPM1	5.41877e-11	1.09009e-08	3.09392	3.09392	1293.2	417.983
ENSG00000111859.17	NEDD9	5.72167e-11	1.13358e-08	4.61348	4.61348	53.4742	11.5909
ENSG00000141753.7	IGFBP4	6.29644e-11	1.22884e-08	0.380413	-2.62872	418.724	1100.71
ENSG00000227619.3	RP11-492E3.2	9.49479e-11	1.82579e-08	4.24251	4.24251	36.4419	8.5897
ENSG00000137962.13	ARHGAP29	1.1535e-10	2.18597e-08	0.296904	-3.36809	31.9746	107.693
ENSG00000026559.14	KCNG1	1.1939e-10	2.20306e-08	7.217	7.217	25.0047	3.4647
ENSG00000164236.12	ANKRD33B	1.19621e-10	2.20306e-08	0.257615	-3.88176	11.4029	44.2633
ENSG00000165124.18	SVEP1	1.25846e-10	2.2855e-08	0.337842	-2.95997	61.9964	183.507
ENSG00000174807.4	CD248	1.45016e-10	2.59757e-08	0.326833	-3.05967	102.496	313.603
ENSG00000136869.16	TLR4	2.54471e-10	4.49658e-08	2.58451	2.58451	210.161	81.3154
ENSG00000115594.12	IL1R1	2.59046e-10	4.51638e-08	0.268548	-3.72373	38.6305	143.849
ENSG00000131459.13	GFPT2	4.95176e-10	8.51963e-08	3.24159	3.24159	83.5919	25.7873
ENSG00000107984.10	DKK1	5.81736e-10	9.87893e-08	2.561	2.561	337.227	131.678
ENSG00000134198.10	TSPAN2	7.63656e-10	1.2802e-07	17.312	17.312	20.6887	1.19505
ENSG00000164251.5	F2RL1	8.54546e-10	1.41444e-07	7.70544	7.70544	41.022	5.32377
ENSG00000158859.10	ADAMTS4	8.94344e-10	1.46181e-07	3.73974	3.73974	54.1797	14.4876
ENSG00000155011.9	DKK2	1.04833e-09	1.69234e-07	4.67623	4.67623	65.4123	13.9883
ENSG00000198743.7	SLC5A3	1.37189e-09	2.18767e-07	2.75758	2.75758	205.764	74.6175
ENSG00000137331.12	IER3	1.56693e-09	2.46857e-07	3.14005	3.14005	216.179	68.8458
ENSG00000139211.7	AMIGO2	1.96594e-09	3.06032e-07	2.67333	2.67333	139.356	52.1282
ENSG00000154734.16	ADAMTS1	2.02553e-09	3.11597e-07	0.354734	-2.81901	204.829	577.414
ENSG00000105088.9	OLFM2	3.39276e-09	5.15857e-07	4.73842	4.73842	34.4919	7.27919
ENSG00000128567.17	PODXL	3.67231e-09	5.51944e-07	2.87632	2.87632	185.3	64.4229
ENSG00000173193.15	PARP14	3.8403e-09	5.70634e-07	0.352137	-2.8398	25.2162	71.6091
ENSG00000164211.13	STARD4	5.00276e-09	7.33756e-07	2.62439	2.62439	115.818	44.1316
ENSG00000138347.16	MYPN	5.05033e-09	7.33756e-07	0.266493	-3.75245	8.59584	32.2555
ENSG00000121039.10	RDH10	6.60253e-09	9.48733e-07	0.289587	-3.45319	23.1131	79.8139
ENSG00000122641.11	INHBA	6.91264e-09	9.82497e-07	2.94689	2.94689	174.074	59.0705
ENSG00000268388.6	FENDRR	8.02406e-09	1.1282e-06	0.257857	-3.87812	17.0692	66.1965
ENSG00000203805.11	PLPP4	8.16732e-09	1.13613e-06	3.12474	3.12474	55.0112	17.605
ENSG00000116016.14	EPAS1	9.58248e-09	1.31895e-06	0.395106	-2.53097	50.9595	128.977
ENSG00000123700.5	KCNJ2	1.21113e-08	1.64966e-06	0.207014	-4.83059	4.58962	22.1706
ENSG00000147027.4	TMEM47	1.39037e-08	1.86333e-06	0.433048	-2.30921	77.5233	179.018
ENSG00000150347.17	ARID5B	1.3965e-08	1.86333e-06	0.373147	-2.67991	74.1408	198.691
ENSG00000114268.12	PFKFB4	1.42465e-08	1.88169e-06	4.09937	4.09937	26.626	6.49513
ENSG00000119699.8	TGFB3	1.74826e-08	2.28602e-06	3.76259	3.76259	36.8956	9.80592
ENSG00000058085.15	LAMC2	1.96938e-08	2.54967e-06	4.50742	4.50742	70.1468	15.5625
ENSG00000166670.10	MMP10	2.34162e-08	3.00187e-06	22.389	22.389	6.43008	0.287198
ENSG00000104332.12	SFRP1	2.84754e-08	3.61499e-06	0.331904	-3.01292	20.3322	61.2592
ENSG00000109846.9	CRYAB	2.91116e-08	3.66022e-06	7.2799	7.2799	15.426	2.11898
ENSG00000053747.17	LAMA3	2.98578e-08	3.71829e-06	0.248866	-4.01822	11.0776	44.5123
ENSG00000135919.14	SERPINE2	3.07317e-08	3.79102e-06	2.06279	2.06279	507.099	245.831
ENSG00000166106.4	ADAMTS15	3.20312e-08	3.91439e-06	0.139342	-7.17657	0.745439	5.3497
ENSG00000131018.25	SYNE1	3.48509e-08	4.21953e-06	2.09822	2.09822	494.879	235.857
ENSG00000101665.10	SMAD7	3.6457e-08	4.3735e-06	2.82375	2.82375	62.5248	22.1424
ENSG00000157680.16	DGKI	4.58981e-08	5.45604e-06	3.04846	3.04846	41.5843	13.6411
ENSG00000158321.18	AUTS2	5.25338e-08	6.18858e-06	3.4666	3.4666	35.3813	10.2063
ENSG00000099622.14	CIRBP	6.1333e-08	7.16063e-06	0.392666	-2.54669	34.9907	89.1105
ENSG00000176170.14	SPHK1	6.42357e-08	7.43315e-06	2.40376	2.40376	111.649	46.4475
ENSG00000074590.14	NUAK1	7.43273e-08	8.52547e-06	3.12577	3.12577	35.1166	11.2345
ENSG00000145632.15	PLK2	7.54723e-08	8.58152e-06	0.446201	-2.24114	73.5422	164.819
ENSG00000246859.3	STARD4-AS1	9.43655e-08	1.06373e-05	3.49135	3.49135	51.9617	14.883
ENSG00000118523.6	CCN2	1.20468e-07	1.34636e-05	2.3694	2.3694	1153.23	486.72
ENSG00000112096.19	SOD2	1.73947e-07	1.92757e-05	0.413187	-2.42021	161.2	390.139
ENSG00000116991.11	SIPA1L2	1.7562e-07	1.92976e-05	0.266675	-3.74988	5.80789	21.7789
ENSG00000162645.13	GBP2	2.04093e-07	2.22393e-05	0.287122	-3.48284	7.81123	27.2052
ENSG00000164465.19	DCBLD1	2.09838e-07	2.26764e-05	2.53559	2.53559	63.1795	24.9171
ENSG00000162496.9	DHRS3	2.16431e-07	2.31971e-05	0.227928	-4.38735	4.80322	21.0734
ENSG00000148926.10	ADM	2.22703e-07	2.36754e-05	0.328881	-3.04062	17.5625	53.401
ENSG00000003436.16	TFPI	2.46681e-07	2.60129e-05	0.387687	-2.5794	74.1157	191.174
ENSG00000277758.6	ABC7-42404400C24.1	2.516e-07	2.62525e-05	3.04868	3.04868	47.2503	15.4986
ENSG00000174348.14	PODN	2.52968e-07	2.62525e-05	0.32194	-3.10617	10.9632	34.0536
ENSG00000120708.17	TGFBI	2.6433e-07	2.72156e-05	2.09015	2.09015	3755.88	1796.94
ENSG00000197635.11	DPP4	2.74771e-07	2.79524e-05	0.410213	-2.43776	43.6413	106.387
ENSG00000187955.12	COL14A1	2.7705e-07	2.79524e-05	0.319162	-3.13321	6.24705	19.5733
ENSG00000163947.12	ARHGEF3	2.77899e-07	2.79524e-05	2.69135	2.69135	50.0112	18.5822
ENSG00000181019.13	NQO1	2.87835e-07	2.87307e-05	0.459304	-2.17721	372.166	810.284
ENSG00000185630.19	PBX1	3.08084e-07	3.0519e-05	0.421857	-2.37047	75.6305	179.28
ENSG00000137727.13	ARHGAP20	3.74818e-07	3.68506e-05	0.1935	-5.16795	4.1574	21.4852
ENSG00000101670.12	LIPG	4.3708e-07	4.26511e-05	9.35573	9.35573	8.16264	0.872475
ENSG00000138434.17	ITPRID2	4.56792e-07	4.42445e-05	2.06896	2.06896	289.179	139.77
ENSG00000152377.14	SPOCK1	4.64513e-07	4.46615e-05	2.1566	2.1566	302.81	140.41
ENSG00000106546.14	AHR	4.90033e-07	4.67713e-05	0.469112	-2.13169	103.589	220.82
ENSG00000163171.8	CDC42EP3	5.348e-07	5.06743e-05	0.480184	-2.08253	173.685	361.706
ENSG00000188641.14	DPYD	5.44506e-07	5.12227e-05	0.447258	-2.23585	46.2678	103.448
ENSG00000108602.18	ALDH3A1	5.90196e-07	5.49195e-05	0.211256	-4.7336	2.39658	11.3445
ENSG00000065809.14	FAM107B	5.93074e-07	5.49195e-05	0.418432	-2.38988	76.172	182.042
ENSG00000115963.14	RND3	5.96403e-07	5.49195e-05	0.43687	-2.28901	170.51	390.299
ENSG00000068079.8	IFI35	6.03978e-07	5.52281e-05	0.124346	-8.04209	1.04585	8.41079
ENSG00000103196.12	CRISPLD2	7.98302e-07	7.24903e-05	0.406324	-2.46109	35.2685	86.799
ENSG00000164574.16	GALNT10	9.69906e-07	8.74654e-05	2.0033	2.0033	388.899	194.129
ENSG00000137463.5	MGARP	1.05106e-06	9.41345e-05	0.26765	-3.73622	5.22569	19.5243
ENSG00000113578.18	FGF1	1.12436e-06	0.000100015	3.76364	3.76364	19.7516	5.248
ENSG00000108448.22	TRIM16L	1.13283e-06	0.000100087	0.324109	-3.08538	13.5932	41.94
ENSG00000049239.13	H6PD	1.17998e-06	0.000103553	0.410699	-2.43487	42.8672	104.376
ENSG00000179630.11	LACC1	1.22069e-06	0.000106412	0.451851	-2.21312	79.6693	176.318
ENSG00000172260.15	NEGR1	1.26188e-06	0.000109274	2.9868	2.9868	36.4981	12.2198
ENSG00000141574.8	SECTM1	1.2787e-06	0.000110002	0.126274	-7.91929	1.16521	9.22762
ENSG00000171451.15	DSEL	1.31358e-06	0.000112264	0.450225	-2.22111	161.532	358.78
ENSG00000120694.20	HSPH1	1.40168e-06	0.000119015	2.1157	2.1157	240.978	113.9
ENSG00000115419.13	GLS	1.47874e-06	0.000124749	1.97059	1.97059	476.545	241.829
ENSG00000164442.10	CITED2	1.59167e-06	0.000133414	0.434972	-2.299	52.8012	121.39
ENSG00000073756.13	PTGS2	1.66589e-06	0.000138746	1.95985	1.95985	679.766	346.846
ENSG00000150764.14	DIXDC1	1.94813e-06	0.000161227	2.84298	2.84298	36.792	12.9414
ENSG00000067082.15	KLF6	1.99442e-06	0.000164019	2.03478	2.03478	372.997	183.311
ENSG00000198830.11	HMGN2	2.01835e-06	0.000164326	0.494368	-2.02278	67.9149	137.377
ENSG00000184640.20	SEPTIN9	2.02328e-06	0.000164326	0.509758	-1.96171	156.385	306.782
ENSG00000138496.17	PARP9	2.12832e-06	0.00017179	0.331914	-3.01283	8.93134	26.9086
ENSG00000071242.12	RPS6KA2	2.18705e-06	0.000175447	0.390076	-2.56361	18.9149	48.4904
ENSG00000138650.9	PCDH10	2.25303e-06	0.000179638	6.07532	6.07532	15.0446	2.47635
ENSG00000162849.16	KIF26B	2.41145e-06	0.000191104	3.76929	3.76929	17.267	4.58095
ENSG00000105329.11	TGFB1	2.44193e-06	0.000192353	1.94184	1.94184	264.951	136.443
ENSG00000213694.6	S1PR3	2.51471e-06	0.0001969	0.430601	-2.32234	47.8026	111.014
ENSG00000099194.6	SCD	2.79319e-06	0.000217316	1.97149	1.97149	358.266	181.723
ENSG00000182585.10	EPGN	2.80869e-06	0.000217316	0.211823	-4.72093	6.67247	31.5003
ENSG00000135048.14	CEMIP2	2.87879e-06	0.00022143	1.95441	1.95441	295.993	151.448
ENSG00000145040.4	UCN2	2.8976e-06	0.000221573	5.96419	5.96419	10.1416	1.70041
ENSG00000136960.13	ENPP2	3.11348e-06	0.000236697	0.331596	-3.01572	7.38552	22.2726
ENSG00000177283.8	FZD8	3.31244e-06	0.000250367	2.12332	2.12332	150.994	71.112
ENSG00000172379.21	ARNT2	3.61127e-06	0.000271385	0.331822	-3.01367	8.08448	24.3639
ENSG00000171658.8	NMRAL2P	3.64877e-06	0.000272636	0.235062	-4.2542	5.85292	24.8995
ENSG00000221869.5	CEBPD	3.90948e-06	0.000290457	0.27593	-3.6241	4.84463	17.5575
ENSG00000170017.12	ALCAM	4.11404e-06	0.000303927	2.09508	2.09508	735.197	350.916
ENSG00000114529.13	C3orf52	4.22783e-06	0.000310579	2.71716	2.71716	40.6951	14.9771
ENSG00000173530.6	TNFRSF10D	4.93852e-06	0.000359272	2.09469	2.09469	336.731	160.755
ENSG00000242094.1	FOXP1-IT1	4.94562e-06	0.000359272	4.47489	4.47489	13.4622	3.00839
ENSG00000115380.20	EFEMP1	5.1047e-06	0.000368756	0.447004	-2.23712	57.7704	129.239
ENSG00000204389.10	HSPA1A	5.13258e-06	0.000368756	2.02279	2.02279	218.768	108.152
ENSG00000177425.11	PAWR	5.17825e-06	0.000370004	2.18174	2.18174	96.4541	44.2096
ENSG00000164920.9	OSR2	5.61965e-06	0.000398887	0.177818	-5.62374	0.52356	2.94436
ENSG00000185483.12	ROR1	5.64348e-06	0.000398887	0.387019	-2.58385	12.9497	33.4602
ENSG00000072682.20	P4HA2	5.69521e-06	0.000398983	2.07996	2.07996	281.224	135.206
ENSG00000286696.1	CTD-2311M21.6	5.70586e-06	0.000398983	8.5027	8.5027	5.72458	0.673266
ENSG00000074527.13	NTN4	5.90977e-06	0.000411043	0.366715	-2.72691	3.53458	9.63849
ENSG00000125845.7	BMP2	6.13517e-06	0.000424463	3.89838	3.89838	13.8174	3.54438
ENSG00000143013.13	LMO4	7.09812e-06	0.0004885	2.36835	2.36835	48.9037	20.6488
ENSG00000102359.9	SRPX2	7.72088e-06	0.000528577	2.14896	2.14896	90.7041	42.2083
ENSG00000099810.21	MTAP	8.02472e-06	0.000546517	1.9857	1.9857	115.918	58.3764
ENSG00000278996.1	CH507-513H4.1	8.65393e-06	0.000586315	17.3845	17.3845	7.33624	0.421999
ENSG00000113369.9	ARRDC3	9.11978e-06	0.000612173	0.425793	-2.34856	28.716	67.4412
ENSG00000156535.15	CD109	9.12923e-06	0.000612173	0.486912	-2.05376	87.7975	180.315
ENSG00000080493.18	SLC4A4	9.32287e-06	0.000621969	0.408273	-2.44934	56.5672	138.552
ENSG00000137767.14	SQOR	9.6717e-06	0.000641663	0.377764	-2.64716	18.143	48.0273
ENSG00000145147.20	SLIT2	9.72668e-06	0.000641663	0.497848	-2.00865	143.267	287.773
ENSG00000163697.17	APBB2	9.76529e-06	0.000641663	2.05831	2.05831	131.195	63.739
ENSG00000144834.14	TAGLN3	1.00703e-05	0.000658398	5.73786	5.73786	16.9049	2.94621
ENSG00000011422.12	PLAUR	1.03743e-05	0.0006749	2.16382	2.16382	141.326	65.3131
ENSG00000171617.15	ENC1	1.07627e-05	0.000696697	2.0743	2.0743	162.124	78.1585
ENSG00000145555.15	MYO10	1.10569e-05	0.000712218	1.78891	1.78891	803.68	449.257
ENSG00000170962.13	PDGFD	1.14579e-05	0.000734427	0.22429	-4.45851	2.4522	10.9332
ENSG00000171608.16	PIK3CD	1.26611e-05	0.000807593	2.65536	2.65536	35.4379	13.3458
ENSG00000119681.12	LTBP2	1.27582e-05	0.000809837	2.11399	2.11399	1149.19	543.61
ENSG00000180447.7	GAS1	1.28638e-05	0.000812594	0.364266	-2.74525	13.196	36.2262
ENSG00000186340.17	THBS2	1.32928e-05	0.000835654	0.493633	-2.0258	192.706	390.383
ENSG00000116679.16	IVNS1ABP	1.34598e-05	0.000842108	1.97009	1.97009	140.459	71.296
ENSG00000005469.12	CROT	1.40377e-05	0.000870145	0.355864	-2.81006	17.4237	48.9617
ENSG00000118596.12	SLC16A7	1.4041e-05	0.000870145	0.438941	-2.27821	18.273	41.6297
ENSG00000125730.17	C3	1.42893e-05	0.000881352	0.361514	-2.76614	4.60739	12.7447
ENSG00000176438.13	SYNE3	1.50812e-05	0.000925827	0.476061	-2.10057	29.9226	62.8545
ENSG00000162337.12	LRP5	1.59207e-05	0.000972802	0.428012	-2.33639	20.5066	47.9112
ENSG00000184995.7	IFNE	1.65687e-05	0.00100768	3.08597	3.08597	19.5378	6.33115
ENSG00000204634.13	TBC1D8	1.67964e-05	0.0010168	0.233123	-4.28958	2.68877	11.5337
ENSG00000134013.16	LOXL2	1.7545e-05	0.00105723	0.566957	-1.7638	330.283	582.554
ENSG00000155363.18	MOV10	1.76359e-05	0.00105783	0.414452	-2.41283	17.7613	42.8549
ENSG00000188153.14	COL4A5	1.93862e-05	0.00115751	0.412867	-2.42209	14.5997	35.3617
ENSG00000115415.20	STAT1	2.07145e-05	0.0012312	0.460515	-2.17148	115.582	250.984
ENSG00000187720.14	THSD4	2.15167e-05	0.00127309	0.463104	-2.15934	35.9644	77.6595
ENSG00000167772.12	ANGPTL4	2.2661e-05	0.00133475	3.72155	3.72155	21.1627	5.68653
ENSG00000165029.17	ABCA1	2.34186e-05	0.00137319	0.442972	-2.25748	40.825	92.1617
ENSG00000099860.9	GADD45B	2.36866e-05	0.0013827	2.7655	2.7655	27.1559	9.81954
ENSG00000112297.18	CRYBG1	2.48114e-05	0.00144193	0.426547	-2.34441	16.1919	37.9605
ENSG00000196159.14	FAT4	2.53747e-05	0.00146492	0.464924	-2.15089	26.4054	56.795
ENSG00000118257.17	NRP2	2.54311e-05	0.00146492	2.10868	2.10868	95.5229	45.2998
ENSG00000168016.15	TRANK1	2.55972e-05	0.00146802	0.385924	-2.59118	12.4988	32.3866
ENSG00000103222.20	ABCC1	2.64498e-05	0.00151029	0.477665	-2.09352	94.0718	196.941
ENSG00000163840.10	DTX3L	2.76729e-05	0.00157327	0.463225	-2.15878	26.9368	58.1505
ENSG00000163297.18	ANTXR2	2.97099e-05	0.00167509	1.78366	1.78366	223.281	125.181
ENSG00000188064.10	WNT7B	2.97202e-05	0.00167509	3.45455	3.45455	16.0555	4.64765
ENSG00000233276.8	GPX1	3.08007e-05	0.00172854	0.516144	-1.93744	46.4512	89.9967
ENSG00000277157.2	H4C4	3.09467e-05	0.00172931	0.418066	-2.39197	15.9933	38.2555
ENSG00000255150.2	EID3	3.21904e-05	0.00179116	0.342638	-2.91853	8.84684	25.8198
ENSG00000130176.8	CNN1	3.27804e-05	0.00181625	3.54331	3.54331	18.3161	5.16922
ENSG00000173706.14	HEG1	3.51318e-05	0.00193832	0.571804	-1.74885	385.413	674.03
ENSG00000206560.12	ANKRD28	3.6047e-05	0.00198046	0.492339	-2.03112	57.4115	116.61
ENSG00000147065.17	MSN	3.70211e-05	0.00202547	1.75857	1.75857	965.158	548.833
ENSG00000148175.13	STOM	3.76982e-05	0.00205392	0.483791	-2.06701	65.6631	135.726
ENSG00000166503.9	HDGFL3	3.89448e-05	0.00211304	1.96677	1.96677	101.73	51.7242
ENSG00000071282.12	LMCD1	3.92663e-05	0.00211389	4.96736	4.96736	16.2686	3.27511
ENSG00000182179.13	UBA7	3.93342e-05	0.00211389	0.277127	-3.60846	3.68362	13.2922
ENSG00000054654.19	SYNE2	3.94454e-05	0.00211389	0.433266	-2.30805	15.8195	36.5122
ENSG00000146411.6	SLC2A12	3.96618e-05	0.00211681	0.252937	-3.95355	3.23922	12.8064
ENSG00000136802.12	LRRC8A	4.10913e-05	0.00217788	1.89174	1.89174	108.694	57.4569
ENSG00000134247.10	PTGFRN	4.11392e-05	0.00217788	0.514304	-1.94438	38.4122	74.6878
ENSG00000160886.13	LY6K	4.15531e-05	0.00219092	0.337351	-2.96428	6.03631	17.8933
ENSG00000019144.19	PHLDB1	4.28735e-05	0.00225146	1.8506	1.8506	246.943	133.439
ENSG00000108797.12	CNTNAP1	4.31092e-05	0.00225478	0.460574	-2.17121	26.5821	57.7152
ENSG00000173334.4	TRIB1	4.37199e-05	0.00227761	2.47712	2.47712	37.3219	15.0667
ENSG00000063660.9	GPC1	4.43351e-05	0.0023005	0.50389	-1.98456	106.937	212.222
ENSG00000100106.22	TRIOBP	4.5229e-05	0.00233309	0.530947	-1.88343	79.1968	149.161
ENSG00000182197.13	EXT1	4.532e-05	0.00233309	0.584594	-1.71059	267.853	458.186
ENSG00000204264.12	PSMB8	4.63618e-05	0.00237736	0.338618	-2.95318	6.36228	18.789
ENSG00000186480.13	INSIG1	4.71796e-05	0.00240187	1.98126	1.98126	91.773	46.3206
ENSG00000276180.1	H4C9	4.72072e-05	0.00240187	0.27813	-3.59544	3.37766	12.1442
ENSG00000137573.14	SULF1	4.77524e-05	0.00242019	0.550049	-1.81802	457.548	831.831
ENSG00000164104.12	HMGB2	4.83632e-05	0.00244169	0.4578	-2.18436	21.4709	46.9
ENSG00000147100.11	SLC16A2	5.00903e-05	0.00251328	1.92215	1.92215	96.2694	50.0843
ENSG00000175602.4	CCDC85B	5.01656e-05	0.00251328	0.437853	-2.28387	22.5481	51.4968
ENSG00000164619.10	BMPER	5.54945e-05	0.00276964	0.492316	-2.03122	42.4666	86.2589
ENSG00000160211.19	G6PD	5.70472e-05	0.00283631	0.504332	-1.98282	92.0397	182.498
ENSG00000154065.17	ANKRD29	5.815e-05	0.00287787	0.268093	-3.73005	5.02651	18.7491
ENSG00000172061.9	LRRC15	5.83232e-05	0.00287787	2.35503	2.35503	57.485	24.4094
ENSG00000206190.12	ATP10A	5.88539e-05	0.00289269	2.22985	2.22985	42.0204	18.8445
ENSG00000187240.17	DYNC2H1	5.90662e-05	0.00289269	0.487834	-2.04988	38.3725	78.6591
ENSG00000107957.16	SH3PXD2A	6.04487e-05	0.00294935	1.80073	1.80073	369.427	205.154
ENSG00000158290.19	CUL4B	6.07634e-05	0.00295369	0.466837	-2.14208	135.82	290.936
ENSG00000125520.14	SLC2A4RG	6.31571e-05	0.00305867	0.428037	-2.33625	14.1792	33.1261
ENSG00000164932.13	CTHRC1	6.3762e-05	0.00307657	2.06485	2.06485	163.995	79.4219
ENSG00000107282.8	APBA1	6.4773e-05	0.0031052	2.61522	2.61522	23.0576	8.81668
ENSG00000127241.18	MASP1	6.48302e-05	0.0031052	0.500537	-1.99786	23.6674	47.2841
ENSG00000104368.19	PLAT	6.59592e-05	0.00314775	0.492843	-2.02904	177.165	359.476
ENSG00000152465.18	NMT2	6.66597e-05	0.00316961	0.50888	-1.9651	35.7845	70.3202
ENSG00000142627.13	EPHA2	6.76773e-05	0.00320633	2.23941	2.23941	97.8161	43.6793
ENSG00000105426.17	PTPRS	6.83495e-05	0.00322649	0.523062	-1.91182	97.2009	185.831
ENSG00000116396.15	KCNC4	6.91318e-05	0.00325168	2.24905	2.24905	47.1701	20.9734
ENSG00000221955.11	SLC12A8	7.08776e-05	0.00332185	0.340401	-2.93771	7.38977	21.709
ENSG00000161791.14	FMNL3	7.74494e-05	0.00361689	1.95394	1.95394	96.8893	49.5866
ENSG00000182326.15	C1S	7.90219e-05	0.00367565	0.486369	-2.05605	130.958	269.256
ENSG00000168621.15	GDNF	7.92698e-05	0.00367565	2.0134	2.0134	59.3165	29.4608
ENSG00000186918.14	ZNF395	8.05618e-05	0.00372236	0.339122	-2.94879	5.82663	17.1815
ENSG00000124145.6	SDC4	8.22045e-05	0.00377474	0.570856	-1.75175	101.891	178.488
ENSG00000176915.15	ANKLE2	8.2273e-05	0.00377474	1.76474	1.76474	211.642	119.928
ENSG00000156011.17	PSD3	8.4895e-05	0.00388142	0.577596	-1.73131	158.311	274.086
ENSG00000198768.11	APCDD1L	8.6196e-05	0.00392717	1.9092	1.9092	136.306	71.3943
ENSG00000133687.16	TMTC1	8.68533e-05	0.00394338	0.534988	-1.8692	62.1913	116.248
ENSG00000184347.15	SLIT3	9.04483e-05	0.00409239	0.485944	-2.05785	27.7237	57.0512
ENSG00000144821.10	MYH15	9.26676e-05	0.00417835	3.17428	3.17428	15.208	4.791
ENSG00000143341.12	HMCN1	0.000102015	0.00457342	2.40719	2.40719	243.781	101.272
ENSG00000181523.13	SGSH	0.000102129	0.00457342	0.399622	-2.50237	15.3417	38.3904
ENSG00000198846.6	TOX	0.000105683	0.00471644	0.355044	-2.81655	6.8503	19.2942
ENSG00000049540.18	ELN	0.000106257	0.00472592	7.22515	7.22515	9.41364	1.3029
ENSG00000144655.15	CSRNP1	0.00010763	0.00476487	2.19684	2.19684	44.4178	20.2189
ENSG00000113361.13	CDH6	0.000107862	0.00476487	1.75232	1.75232	349.105	199.225
ENSG00000166173.11	LARP6	0.000110643	0.00486479	1.92347	1.92347	69.0778	35.9132
ENSG00000049130.16	KITLG	0.000111115	0.00486479	0.559177	-1.78834	117.001	209.238
ENSG00000109089.7	CDR2L	0.00011124	0.00486479	1.94358	1.94358	67.5466	34.7536
ENSG00000106624.11	AEBP1	0.000112143	0.00488793	1.79051	1.79051	288.9	161.351
ENSG00000116044.16	NFE2L2	0.00011475	0.00498497	0.544451	-1.83671	85.7633	157.523
ENSG00000119866.22	BCL11A	0.000117073	0.00506903	3.84038	3.84038	13.1202	3.41638
ENSG00000079931.15	MOXD1	0.000118633	0.00508939	0.49053	-2.03861	39.1916	79.8965
ENSG00000122966.17	CIT	0.000118672	0.00508939	0.516849	-1.9348	37.3184	72.2036
ENSG00000204217.15	BMPR2	0.000118711	0.00508939	1.72977	1.72977	302.306	174.766
ENSG00000140564.13	FURIN	0.000122053	0.00521558	1.78249	1.78249	127.075	71.2906
ENSG00000169641.13	LUZP1	0.000122749	0.00522822	1.72148	1.72148	187.109	108.69
ENSG00000120885.22	CLU	0.000125325	0.0053206	2.11848	2.11848	435.459	205.552
ENSG00000164099.3	PRSS12	0.000126756	0.00536396	0.548455	-1.8233	125.713	229.213
ENSG00000073921.18	PICALM	0.000128104	0.00540353	1.67321	1.67321	456.599	272.887
ENSG00000104881.16	PPP1R13L	0.000137894	0.00579775	3.27598	3.27598	14.2617	4.3534
ENSG00000133816.18	MICAL2	0.000141136	0.00589645	1.75559	1.75559	618.584	352.352
ENSG00000157514.17	TSC22D3	0.000141143	0.00589645	2.67369	2.67369	19.0244	7.11542
ENSG00000144583.5	MARCHF4	0.000144039	0.00599824	1.96998	1.96998	58.3855	29.6376
ENSG00000125430.9	HS3ST3B1	0.000147549	0.00612492	1.88461	1.88461	76.0417	40.3488
ENSG00000124831.19	LRRFIP1	0.000151743	0.0062791	1.76274	1.76274	166.126	94.2428
ENSG00000149090.12	PAMR1	0.000153173	0.00629847	0.497762	-2.00899	52.3631	105.197
ENSG00000095303.17	PTGS1	0.000153197	0.00629847	2.60297	2.60297	22.3568	8.58896
ENSG00000151136.15	BTBD11	0.000153656	0.00629847	3.13362	3.13362	18.1787	5.80118
ENSG00000187800.14	PEAR1	0.000159026	0.00649821	0.428504	-2.3337	13.0982	30.5672
ENSG00000176890.16	TYMS	0.000162179	0.00660639	0.532834	-1.87676	40.0443	75.1535
ENSG00000071967.12	CYBRD1	0.000164383	0.00667538	0.532189	-1.87903	174.376	327.658
ENSG00000129353.15	SLC44A2	0.000166519	0.0067412	0.52319	-1.91135	39.8398	76.1478
ENSG00000184588.18	PDE4B	0.000168116	0.00678483	0.316552	-3.15904	6.35036	20.061
ENSG00000072210.19	ALDH3A2	0.000170648	0.00686581	0.390127	-2.56327	18.5895	47.65
ENSG00000168398.7	BDKRB2	0.000175353	0.00703348	0.440072	-2.27235	17.9688	40.8315
ENSG00000184898.7	RBM43	0.000180424	0.00721476	0.328087	-3.04797	5.01278	15.2788
ENSG00000158186.13	MRAS	0.00018168	0.00724283	1.83986	1.83986	97.7934	53.1528
ENSG00000139178.12	C1RL	0.000183006	0.0072735	0.367635	-2.72009	6.79465	18.4821
ENSG00000101333.18	PLCB4	0.000183889	0.0072743	2.01734	2.01734	57.9102	28.7062
ENSG00000170961.7	HAS2	0.000184596	0.0072743	1.90914	1.90914	256.72	134.469
ENSG00000087086.15	FTL	0.000184695	0.0072743	0.556382	-1.79733	801.372	1440.33
ENSG00000169213.7	RAB3B	0.000189966	0.00745946	1.77375	1.77375	385.184	217.158
ENSG00000159363.19	ATP13A2	0.000193411	0.007572	2.06698	2.06698	40.5558	19.6208
ENSG00000175137.11	SH3BP5L	0.000195037	0.00761286	1.93643	1.93643	66.5477	34.3662
ENSG00000087245.13	MMP2	0.000196113	0.00763205	1.7534	1.7534	762.227	434.715
ENSG00000159335.18	PTMS	0.000197297	0.00765536	1.85214	1.85214	147.507	79.6411
ENSG00000140526.18	ABHD2	0.0002005	0.00775662	1.7272	1.7272	173.346	100.363
ENSG00000171408.14	PDE7B	0.000202064	0.00779405	0.549198	-1.82084	43.219	78.6947
ENSG00000131473.17	ACLY	0.000205192	0.00789143	1.63113	1.63113	442.012	270.985
ENSG00000171345.13	KRT19	0.00020917	0.00802086	0.525846	-1.9017	84.9248	161.501
ENSG00000205562.3	RP11-497E19.1	0.000212832	0.0081374	2.50053	2.50053	28.5598	11.4215
ENSG00000077942.19	FBLN1	0.000218978	0.00834796	0.542367	-1.84377	103.871	191.515
ENSG00000142657.21	PGD	0.000223132	0.00848163	0.478282	-2.09082	133.18	278.455
ENSG00000136379.12	ABHD17C	0.000225732	0.00855557	0.407714	-2.4527	14.1661	34.7451
ENSG00000170955.10	CAVIN3	0.000226637	0.00856504	0.488213	-2.04829	28.5094	58.3954
ENSG00000063438.20	AHRR	0.000230986	0.00870423	0.473389	-2.11243	29.8584	63.0737
ENSG00000163110.15	PDLIM5	0.00023274	0.0087299	1.69603	1.69603	245.221	144.585
ENSG00000265972.6	TXNIP	0.000233002	0.0087299	0.531558	-1.88126	63.1275	118.759
ENSG00000134871.19	COL4A2	0.000234601	0.00876469	2.36162	2.36162	245.158	103.809
ENSG00000163710.9	PCOLCE2	0.00023873	0.00889354	1.93776	1.93776	58.1078	29.9872
ENSG00000008441.18	NFIX	0.000245485	0.00911922	0.576168	-1.7356	95.4191	165.61
ENSG00000106853.20	PTGR1	0.000248016	0.00918713	0.454808	-2.19873	64.6047	142.048
ENSG00000240583.14	AQP1	0.000250699	0.00925343	8.18898	8.18898	10.7503	1.31278
ENSG00000087448.11	KLHL42	0.000251221	0.00925343	1.88579	1.88579	73.3161	38.8781
ENSG00000055332.19	EIF2AK2	0.000255186	0.00937305	0.568961	-1.75759	73.9965	130.056
ENSG00000113368.12	LMNB1	0.000258185	0.00945664	0.505914	-1.97662	23.8694	47.1808
ENSG00000172331.12	BPGM	0.000260355	0.00950949	1.94571	1.94571	66.2156	34.0315
ENSG00000107562.16	CXCL12	0.000270283	0.00984463	0.423263	-2.3626	116.152	274.421
ENSG00000104518.11	GSDMD	0.000274409	0.00996713	0.404573	-2.47174	9.08462	22.4549
ENSG00000271303.2	SRXN1	0.000291343	0.0105045	0.493659	-2.02569	99.4541	201.463
ENSG00000197321.15	SVIL	0.000291412	0.0105045	0.552094	-1.81129	47.4803	86.0005
ENSG00000177409.12	SAMD9L	0.000291613	0.0105045	0.469396	-2.1304	13.8798	29.5695
ENSG00000153976.3	HS3ST3A1	0.000296522	0.0106409	2.04667	2.04667	48.3491	23.6233
ENSG00000147650.12	LRP12	0.000297798	0.0106409	1.74744	1.74744	144.918	82.9314
ENSG00000128590.5	DNAJB9	0.000297842	0.0106409	1.9936	1.9936	50.8264	25.4948
ENSG00000152256.14	PDK1	0.00030034	0.0107009	0.444948	-2.24745	15.5523	34.953
ENSG00000159403.18	C1R	0.000302415	0.0107456	0.506208	-1.97547	59.8803	118.292
ENSG00000131386.19	GALNT15	0.00030519	0.0108069	0.234026	-4.27304	2.71559	11.6038
ENSG00000166681.14	BEX3	0.000305795	0.0108069	0.525603	-1.90258	33.4104	63.5659
ENSG00000104722.14	NEFM	0.000320009	0.0112788	0.361103	-2.76929	2.02675	5.61265
ENSG00000184371.14	CSF1	0.000328448	0.011538	0.42268	-2.36585	15.1362	35.8101
ENSG00000241743.4	XACT	0.000329128	0.011538	9.57273	9.57273	15.6513	1.63499
ENSG00000090339.9	ICAM1	0.000330179	0.0115439	0.495975	-2.01623	12.3042	24.8081
ENSG00000113161.17	HMGCR	0.000335855	0.011711	1.75993	1.75993	109.837	62.4103
ENSG00000157227.14	MMP14	0.000348717	0.0121272	1.60728	1.60728	714.08	444.278
ENSG00000072110.16	ACTN1	0.000355163	0.0123186	1.68252	1.68252	830.807	493.786
ENSG00000286177.1	CTC-435M10.13	0.000357543	0.0123683	2.92305	2.92305	15.0539	5.15006
ENSG00000111341.10	MGP	0.00036287	0.0125195	3.10743	3.10743	21.4929	6.9166
ENSG00000134443.10	GRP	0.00036485	0.0125323	0.38859	-2.5734	3.04591	7.83836
ENSG00000225339.4	RP11-513I15.6	0.000365158	0.0125323	0.321863	-3.10692	4.04125	12.5558
ENSG00000143416.21	SELENBP1	0.000366545	0.012547	0.307058	-3.25671	3.30495	10.7633
ENSG00000154027.19	AK5	0.000369386	0.0125995	0.418939	-2.38698	10.9951	26.2451
ENSG00000279620.1	RP11-1102P22.2	0.000370006	0.0125995	3.48433	3.48433	9.61858	2.76053
ENSG00000113070.8	HBEGF	0.000378737	0.0128633	2.17901	2.17901	64.8029	29.7396
ENSG00000111331.14	OAS3	0.000390031	0.0131862	0.46224	-2.16338	13.5923	29.4052
ENSG00000115884.11	SDC1	0.000390262	0.0131862	1.79952	1.79952	228.046	126.726
ENSG00000168497.5	CAVIN2	0.000395018	0.0133125	0.225479	-4.435	2.13646	9.47519
ENSG00000135842.17	NIBAN1	0.000397882	0.0133746	0.405621	-2.46536	8.97378	22.1236
ENSG00000161638.11	ITGA5	0.000404121	0.0135495	1.61357	1.61357	397.563	246.387
ENSG00000119927.14	GPAM	0.00040554	0.0135621	2.02148	2.02148	57.8949	28.6399
ENSG00000136542.9	GALNT5	0.000406571	0.0135621	0.536333	-1.86451	43.0555	80.2776
ENSG00000226608.3	FTLP3	0.000417739	0.0138991	0.536646	-1.86343	232.15	432.595
ENSG00000178996.14	SNX18	0.000426057	0.0141399	0.569158	-1.75698	62.7593	110.267
ENSG00000143322.21	ABL2	0.000427271	0.0141443	1.73441	1.73441	255.78	147.474
ENSG00000081923.15	ATP8B1	0.000439232	0.0145035	0.545633	-1.83274	48.8122	89.4599
ENSG00000151892.16	GFRA1	0.000450452	0.0148366	0.414073	-2.41503	14.0831	34.0111
ENSG00000052802.13	MSMO1	0.000452351	0.0148617	1.91387	1.91387	66.4626	34.7267
ENSG00000004478.8	FKBP4	0.000453635	0.0148665	1.87211	1.87211	97.3316	51.9904
ENSG00000162702.8	ZNF281	0.000455124	0.014878	1.76079	1.76079	86.1745	48.9408
ENSG00000122863.6	CHST3	0.000457017	0.0149026	1.74586	1.74586	120.823	69.2058
ENSG00000073712.15	FERMT2	0.00046193	0.0150254	1.691	1.691	153.379	90.7029
ENSG00000154127.10	UBASH3B	0.000493982	0.0160281	1.83519	1.83519	136.072	74.1458
ENSG00000104783.14	KCNN4	0.000503263	0.0162831	4.02355	4.02355	6.5193	1.62029
ENSG00000171793.16	CTPS1	0.000504333	0.0162831	1.85106	1.85106	126.618	68.4026
ENSG00000163739.5	CXCL1	0.00051653	0.0166358	0.422553	-2.36657	18.2646	43.2244
ENSG00000115461.5	IGFBP5	0.000519095	0.0166774	0.511055	-1.95673	441.571	864.037
ENSG00000142303.14	ADAMTS10	0.000532018	0.0170355	5.12584	5.12584	5.89668	1.15038
ENSG00000151208.17	DLG5	0.000532848	0.0170355	1.62966	1.62966	210.306	129.049
ENSG00000187837.4	H1-2	0.000538561	0.0171762	0.585846	-1.70693	79.1645	135.128
ENSG00000178695.6	KCTD12	0.000541214	0.0171964	0.53585	-1.8662	236.573	441.491
ENSG00000162616.9	DNAJB4	0.000541825	0.0171964	1.73307	1.73307	194.072	111.982
ENSG00000198363.18	ASPH	0.00054443	0.0172089	0.598005	-1.67223	594.453	994.061
ENSG00000176658.17	MYO1D	0.000544853	0.0172089	3.3913	3.3913	9.57719	2.82405
ENSG00000259498.1	TPM1-AS	0.000549801	0.0173234	2.40284	2.40284	29.5893	12.3143
ENSG00000168268.11	NT5DC2	0.000553576	0.017356	1.85244	1.85244	95.0436	51.3073
ENSG00000145390.11	USP53	0.000554208	0.017356	0.51777	-1.93136	30.7395	59.3691
ENSG00000149451.18	ADAM33	0.00055482	0.017356	0.458866	-2.17929	10.3649	22.588
ENSG00000148344.11	PTGES	0.000558032	0.0174149	0.474072	-2.10938	14.1491	29.8459
ENSG00000173846.13	PLK3	0.000562234	0.0175042	1.9798	1.9798	39.1478	19.7736
ENSG00000171848.16	RRM2	0.000568197	0.0176092	0.5472	-1.82748	91.6633	167.513
ENSG00000028137.19	TNFRSF1B	0.000568301	0.0176092	0.257411	-3.88484	2.24821	8.73394
ENSG00000165434.8	PGM2L1	0.000571371	0.0176625	1.78536	1.78536	67.4867	37.8001
ENSG00000134909.19	ARHGAP32	0.00057647	0.0177781	1.98438	1.98438	39.9645	20.1396
ENSG00000196139.14	AKR1C3	0.000578951	0.0178126	0.372552	-2.68419	10.3332	27.7362
ENSG00000164929.17	BAALC	0.000589344	0.0180898	2.47826	2.47826	13.6266	5.49845
ENSG00000128791.12	TWSG1	0.000611593	0.0187088	0.600738	-1.66462	101.742	169.362
ENSG00000069849.11	ATP1B3	0.000612372	0.0187088	1.66789	1.66789	155.491	93.2264
ENSG00000152518.8	ZFP36L2	0.000618981	0.0188666	0.48646	-2.05567	25.9674	53.3804
ENSG00000267519.6	MIR23AHG	0.000628227	0.0189656	1.73708	1.73708	85.4531	49.1934
ENSG00000006282.21	SPATA20	0.000628769	0.0189656	0.527945	-1.89414	26.516	50.2248
ENSG00000167703.15	SLC43A2	0.000629407	0.0189656	0.393257	-2.54286	7.83061	19.9122
ENSG00000106460.19	TMEM106B	0.000630219	0.0189656	0.522463	-1.91401	25.9953	49.7553
ENSG00000224578.5	HNRNPA1P48	0.00063084	0.0189656	0.594498	-1.68209	100.418	168.912
ENSG00000087842.11	PIR	0.000630928	0.0189656	0.305801	-3.2701	3.16497	10.3498
ENSG00000122729.19	ACO1	0.000653042	0.0195853	0.594243	-1.68281	102.247	172.063
ENSG00000223749.11	MIR503HG	0.000682242	0.0204142	2.96666	2.96666	11.5644	3.89812
ENSG00000023902.14	PLEKHO1	0.000686792	0.0205034	2.14413	2.14413	31.1678	14.5363
ENSG00000185112.6	FAM43A	0.000690369	0.0205632	0.346284	-2.88781	4.72803	13.6536
ENSG00000136810.13	TXN	0.000714447	0.0212321	0.55539	-1.80054	57.5789	103.673
ENSG00000107796.13	ACTA2	0.000726537	0.0215424	2.52875	2.52875	61.7895	24.4348
ENSG00000124766.7	SOX4	0.000735381	0.0217553	1.92047	1.92047	105.915	55.1503
ENSG00000000971.16	CFH	0.000737893	0.0217803	0.560839	-1.78304	35.9466	64.0942
ENSG00000101871.16	MID1	0.00075174	0.0221391	0.509405	-1.96308	19.1406	37.5745
ENSG00000160932.11	LY6E	0.000769064	0.0225984	0.575479	-1.73768	95.4705	165.898
ENSG00000119969.15	HELLS	0.000774703	0.022713	0.542636	-1.84286	29.9334	55.163
ENSG00000171150.9	SOCS5	0.000805523	0.0235638	0.581941	-1.71839	71.0608	122.11
ENSG00000168003.18	SLC3A2	0.000821668	0.0239824	0.616658	-1.62165	120.502	195.411
ENSG00000286147.1	AC003099.2	0.000832546	0.0242458	5.53684	5.53684	4.72978	0.854238
ENSG00000102755.12	FLT1	0.000835783	0.024285	2.43478	2.43478	81.6342	33.5284
ENSG00000158008.10	EXTL1	0.000837607	0.024285	4.01132	4.01132	10.0918	2.51582
ENSG00000163975.12	MELTF	0.00087491	0.025287	0.492542	-2.03028	17.17	34.86
ENSG00000280441.3	CH507-528H12.1	0.000877819	0.025287	4.3017	4.3017	12.9746	3.01616
ENSG00000186417.14	GLDN	0.000877966	0.025287	0.285196	-3.50636	3.15604	11.0662
ENSG00000139278.10	GLIPR1	0.000880052	0.0252913	1.70868	1.70868	335.028	196.074
ENSG00000087303.18	NID2	0.000883722	0.0253411	0.556979	-1.7954	86.6138	155.507
ENSG00000163565.19	IFI16	0.000894817	0.0256031	0.575431	-1.73783	49.5796	86.1609
ENSG00000148634.16	HERC4	0.000900455	0.0257082	0.598096	-1.67197	137.549	229.978
ENSG00000215252.12	GOLGA8B	0.000905097	0.0257703	0.517778	-1.93133	21.5732	41.665
ENSG00000104635.15	SLC39A14	0.000906571	0.0257703	1.6495	1.6495	243.403	147.562
ENSG00000124151.19	NCOA3	0.000909272	0.025791	1.673	1.673	102.586	61.3188
ENSG00000055813.6	CCDC85A	0.000916617	0.025943	2.4417	2.4417	21.4497	8.78471
ENSG00000117020.19	AKT3	0.000925044	0.026125	1.68472	1.68472	97.9534	58.1423
ENSG00000160007.19	ARHGAP35	0.000928847	0.0261759	0.627099	-1.59464	167.45	267.024
ENSG00000009413.16	REV3L	0.000936716	0.0263409	0.566605	-1.7649	68.5535	120.99
ENSG00000177706.9	FAM20C	0.000948667	0.026576	0.499349	-2.00261	23.7736	47.6093
ENSG00000183598.4	H3C13	0.000949543	0.026576	0.402417	-2.48499	5.90149	14.6651
ENSG00000198948.12	MFAP3L	0.000951175	0.026576	2.44998	2.44998	17.6684	7.21166
ENSG00000105993.15	DNAJB6	0.000977586	0.0272557	1.64776	1.64776	136.226	82.6737
ENSG00000249669.10	CARMN	0.0009889	0.0275125	2.27263	2.27263	40.8291	17.9656
ENSG00000196549.13	MME	0.000992716	0.02756	0.431747	-2.31617	9.37042	21.7035
ENSG00000109654.16	TRIM2	0.00100837	0.0279352	0.570948	-1.75147	40.218	70.4408
ENSG00000104687.14	GSR	0.00101459	0.028048	0.533751	-1.87353	47.0303	88.1127
ENSG00000114698.15	PLSCR4	0.0010182	0.0280886	0.448311	-2.2306	13.6107	30.3601
ENSG00000196155.13	PLEKHG4	0.00103057	0.02837	0.481334	-2.07756	18.5729	38.5863
ENSG00000285850.1	RP11-567P19.2	0.00103777	0.0285083	3.63644	3.63644	7.60282	2.09073
ENSG00000180229.12	HERC2P3	0.00105075	0.0288043	2.62533	2.62533	13.0143	4.95719
ENSG00000154262.13	ABCA6	0.00106022	0.0289602	0.281717	-3.54967	2.21654	7.86799
ENSG00000168994.14	PXDC1	0.00106087	0.0289602	1.80403	1.80403	61.061	33.847
ENSG00000176887.7	SOX11	0.0010648	0.029007	2.28697	2.28697	18.7065	8.17963
ENSG00000140988.16	RPS2	0.00108402	0.029469	0.643476	-1.55406	241.179	374.806
ENSG00000126001.16	CEP250	0.0011046	0.0298893	0.54174	-1.8459	26.2031	48.3684
ENSG00000113739.11	STC2	0.00110626	0.0298893	0.548457	-1.8233	100.402	183.063
ENSG00000110315.7	RNF141	0.00110634	0.0298893	0.501417	-1.99435	15.654	31.2195
ENSG00000103241.7	FOXF1	0.0011248	0.0303117	0.54095	-1.8486	33.6928	62.2844
ENSG00000105509.11	HAS1	0.00112661	0.0303117	7.77288	7.77288	3.65784	0.47059
ENSG00000108679.13	LGALS3BP	0.00113376	0.030372	0.50955	-1.96252	19.1901	37.6609
ENSG00000148773.14	MKI67	0.00113505	0.030372	0.61755	-1.6193	194.485	314.93
ENSG00000122861.16	PLAU	0.00113582	0.030372	0.486244	-2.05658	30.5396	62.8071
ENSG00000142541.18	RPL13A	0.00114628	0.0305892	0.643712	-1.55349	232.465	361.132
ENSG00000120820.13	GLT8D2	0.00114984	0.0306219	0.475569	-2.10274	13.9426	29.3177
ENSG00000145431.11	PDGFC	0.00115947	0.0308156	1.68322	1.68322	98.0322	58.2408
ENSG00000086062.13	B4GALT1	0.00116689	0.0309461	1.59153	1.59153	310.886	195.337
ENSG00000081320.11	STK17B	0.00117194	0.0309461	1.82485	1.82485	146.785	80.4365
ENSG00000140521.17	POLG	0.0011731	0.0309461	1.69304	1.69304	79.4507	46.9279
ENSG00000248698.6	LINC01085	0.00117385	0.0309461	0.264328	-3.78317	1.93261	7.31142
ENSG00000079257.8	LXN	0.00118044	0.0310573	0.269392	-3.71206	1.61381	5.99058
ENSG00000275714.2	H3C1	0.00118735	0.0311763	0.484071	-2.06581	14.0388	29.0015
ENSG00000138311.18	ZNF365	0.0011913	0.0312174	4.93179	4.93179	5.44599	1.10426
ENSG00000198805.12	PNP	0.00120003	0.0313324	1.83835	1.83835	89.6626	48.7733
ENSG00000154175.18	ABI3BP	0.00120049	0.0313324	0.586202	-1.7059	55.609	94.8632
ENSG00000250033.5	SLC7A11-AS1	0.00120948	0.0315042	0.398605	-2.50875	7.22806	18.1334
ENSG00000140961.14	OSGIN1	0.00122099	0.0317409	0.45078	-2.21838	14.4119	31.9709
ENSG00000151835.17	SACS	0.00122553	0.0317957	1.52444	1.52444	995.587	653.084
ENSG00000234456.9	MAGI2-AS3	0.00123691	0.0320274	0.583628	-1.71342	64.3434	110.247
ENSG00000006327.14	TNFRSF12A	0.00124231	0.0321037	1.61736	1.61736	205.098	126.811
ENSG00000166398.14	GARRE1	0.00124552	0.032123	1.7745	1.7745	65.5948	36.9653
ENSG00000157601.15	MX1	0.00125275	0.0322459	0.391562	-2.55387	5.83507	14.902
ENSG00000253304.2	TMEM200B	0.00126472	0.0324511	0.38663	-2.58645	5.69336	14.7256
ENSG00000182541.18	LIMK2	0.00126568	0.0324511	2.0328	2.0328	54.3814	26.7519
ENSG00000158710.15	TAGLN2	0.00127181	0.0325444	1.64293	1.64293	331.515	201.783
ENSG00000122691.13	TWIST1	0.00128836	0.0329034	0.554847	-1.8023	30.1087	54.2648
ENSG00000104549.12	SQLE	0.00129242	0.0329428	1.68939	1.68939	92.4808	54.7421
ENSG00000181722.17	ZBTB20	0.00130284	0.0331438	0.61202	-1.63393	105.327	172.097
ENSG00000114861.23	FOXP1	0.00131465	0.0333795	1.55579	1.55579	234.672	150.837
ENSG00000073008.15	PVR	0.00133232	0.0337036	1.66966	1.66966	217.253	130.118
ENSG00000120549.18	KIAA1217	0.00133258	0.0337036	0.51382	-1.94621	17.8186	34.6788
ENSG00000182492.16	BGN	0.00133655	0.0337131	1.8967	1.8967	129.995	68.5378
ENSG00000196628.20	TCF4	0.00133811	0.0337131	1.6997	1.6997	118.113	69.4906
ENSG00000121904.18	CSMD2	0.00135659	0.0341129	2.51592	2.51592	15.1977	6.04061
ENSG00000006534.16	ALDH3B1	0.00137478	0.034504	0.456399	-2.19106	10.498	23.0019
ENSG00000108691.9	CCL2	0.00139175	0.034863	0.372971	-2.68117	9.05696	24.2833
ENSG00000143127.13	ITGA10	0.00139968	0.0349451	3.44129	3.44129	7.6225	2.21501
ENSG00000178607.17	ERN1	0.00140037	0.0349451	1.92935	1.92935	45.5721	23.6205
ENSG00000253676.1	TAGLN2P1	0.00140908	0.0350955	1.76517	1.76517	70.8884	40.1594
ENSG00000166833.22	NAV2	0.00141271	0.035119	0.609785	-1.63992	80.2783	131.65
ENSG00000143067.5	ZNF697	0.0014316	0.035521	1.90918	1.90918	38.2411	20.0302
ENSG00000182372.10	CLN8	0.00145947	0.0360757	1.81918	1.81918	51.3757	28.2412
ENSG00000166402.9	TUB	0.00148041	0.0364587	0.417149	-2.39722	6.26206	15.0116
ENSG00000160014.17	CALM3	0.00148054	0.0364587	0.646463	-1.54688	170.534	263.796
ENSG00000142089.17	IFITM3	0.00149285	0.0366655	0.551223	-1.81415	28.2455	51.2416
ENSG00000168298.7	H1-4	0.00149455	0.0366655	0.591105	-1.69175	59.2017	100.154
ENSG00000100650.16	SRSF5	0.00149875	0.0366997	0.60119	-1.66337	66.8448	111.188
ENSG00000110427.17	KIAA1549L	0.00151001	0.0369063	1.7231	1.7231	110.446	64.0973
ENSG00000105270.15	CLIP3	0.00151634	0.036951	0.525432	-1.9032	19.4243	36.9683
ENSG00000136999.5	CCN3	0.00151749	0.036951	0.26371	-3.79204	2.08904	7.92171
ENSG00000279821.1	RP11-1334A24.5	0.00156019	0.0379201	3.18518	3.18518	8.76295	2.75116
ENSG00000189343.7	RPS2P46	0.00157203	0.0381371	0.615984	-1.62342	81.6787	132.599
ENSG00000198919.13	DZIP3	0.00157964	0.0382507	0.438173	-2.28221	7.91401	18.0614
ENSG00000151491.14	EPS8	0.00159301	0.0385032	0.615861	-1.62374	66.1107	107.347
ENSG00000073111.14	MCM2	0.00160726	0.0387759	0.513106	-1.94892	14.9576	29.1512
ENSG00000030419.17	IKZF2	0.00162763	0.0391951	0.480924	-2.07933	14.6018	30.3619
ENSG00000100154.14	TTC28	0.00164298	0.039492	0.559224	-1.78819	32.6642	58.4098
ENSG00000156587.16	UBE2L6	0.0016713	0.0400989	0.40874	-2.44654	6.17703	15.1123
ENSG00000148671.14	ADIRF	0.00168009	0.040236	0.498599	-2.00562	13.5578	27.1917
ENSG00000272168.8	CASC15	0.00171942	0.0411026	3.65153	3.65153	16.6727	4.56596
ENSG00000167552.15	TUBA1A	0.00172614	0.0411879	1.54781	1.54781	633.227	409.111
ENSG00000078401.7	EDN1	0.00173139	0.041238	5.25989	5.25989	5.01818	0.954047
ENSG00000122642.11	FKBP9	0.00175739	0.041687	0.6165	-1.62206	160.969	261.102
ENSG00000103490.14	PYCARD	0.00176073	0.041687	0.329914	-3.03109	3.12063	9.45891
ENSG00000159167.12	STC1	0.00176267	0.041687	0.473916	-2.11008	55.4243	116.95
ENSG00000084731.15	KIF3C	0.00176299	0.041687	1.75933	1.75933	50.6064	28.7647
ENSG00000149591.17	TAGLN	0.0017704	0.0417865	1.95813	1.95813	552.731	282.275
ENSG00000164889.15	SLC4A2	0.00177787	0.0418874	1.62244	1.62244	122.98	75.7991
ENSG00000031081.11	ARHGAP31	0.00178464	0.0419712	1.6507	1.6507	99.152	60.0666
ENSG00000144136.11	SLC20A1	0.00180995	0.04249	1.53028	1.53028	844.152	551.632
ENSG00000183775.11	KCTD16	0.00189389	0.0443809	3.09309	3.09309	11.6795	3.77601
ENSG00000095951.17	HIVEP1	0.00189939	0.0444302	1.74492	1.74492	56.736	32.5149
ENSG00000261609.8	GAN	0.00191091	0.0446198	1.77386	1.77386	51.3081	28.9245
ENSG00000069275.13	NUCKS1	0.00191815	0.044663	0.658774	-1.51797	234.877	356.536
ENSG00000182054.10	IDH2	0.00192126	0.044663	0.501534	-1.99388	14.9057	29.7203
ENSG00000162433.15	AK4	0.00192301	0.044663	0.483011	-2.07035	12.2767	25.417
ENSG00000135362.14	PRR5L	0.00197645	0.0458228	2.81179	2.81179	11.0718	3.93764
ENSG00000169926.11	KLF13	0.00198614	0.045966	1.76555	1.76555	82.4673	46.7093
ENSG00000114126.18	TFDP2	0.00199067	0.0459894	0.493821	-2.02502	13.0497	26.426
ENSG00000187244.12	BCAM	0.00200962	0.0463453	0.313729	-3.18747	2.69666	8.59553
ENSG00000158352.17	SHROOM4	0.00203479	0.0466829	2.17019	2.17019	19.2759	8.88212
ENSG00000131236.18	CAP1	0.00203497	0.0466829	1.55118	1.55118	547.36	352.867
ENSG00000117122.14	MFAP2	0.00204973	0.0469393	2.5461	2.5461	17.9842	7.06344
ENSG00000276600.5	RAB7B	0.00212107	0.0484408	0.372224	-2.68655	4.30027	11.5529
ENSG00000113504.21	SLC12A7	0.00212271	0.0484408	0.454451	-2.20046	8.3512	18.3765
ENSG00000133026.13	MYH10	0.00213369	0.0486065	0.642696	-1.55594	129.568	201.601
ENSG00000240065.8	PSMB9	0.0021726	0.0494069	0.267366	-3.74019	1.47181	5.50484
ENSG00000101096.20	NFATC2	0.0021976	0.0498886	4.22029	4.22029	4.60745	1.09174
ENSG00000172493.23	AFF1	0.00220214	0.049905	1.61092	1.61092	96.9753	60.1986
ENSG00000183153.7	GJD3	0.00223616	0.0505883	0.233346	-4.28549	1.19243	5.11014
ENSG00000086289.12	EPDR1	0.00224664	0.0507377	0.495641	-2.01759	10.6558	21.4991
ENSG00000066279.19	ASPM	0.00225114	0.0507516	0.623163	-1.60472	98.4585	157.998
ENSG00000115457.10	IGFBP2	0.00225622	0.0507786	0.558838	-1.78943	17.0365	30.4855
ENSG00000259807.2	RP11-426C22.4	0.00226603	0.0509117	0.372768	-2.68263	4.31951	11.5877
ENSG00000204176.14	SYT15	0.0022804	0.0511467	2.66772	2.66772	11.2633	4.22209
ENSG00000184357.5	H1-5	0.00229282	0.0513371	0.630699	-1.58554	121.317	192.354
ENSG00000123643.13	SLC36A1	0.00230933	0.0515873	1.7475	1.7475	59.9463	34.3041
ENSG00000162591.16	MEGF6	0.00231513	0.0515873	0.519735	-1.92406	18.1851	34.9892
ENSG00000172348.15	RCAN2	0.00231845	0.0515873	0.375758	-2.66129	6.21417	16.5377
ENSG00000109929.10	SC5D	0.00231977	0.0515873	1.74274	1.74274	54.4387	31.2374
ENSG00000105559.12	PLEKHA4	0.00232373	0.0515877	0.432852	-2.31026	8.16915	18.8728
ENSG00000276368.2	H2AC14	0.0023438	0.051945	0.453112	-2.20696	10.2935	22.7173
ENSG00000165891.16	E2F7	0.00236023	0.0522206	1.81816	1.81816	48.1956	26.5078
ENSG00000154265.16	ABCA5	0.00236729	0.0522346	0.445128	-2.24655	7.78397	17.487
ENSG00000171492.14	LRRC8D	0.00236885	0.0522346	1.89173	1.89173	34.8966	18.4469
ENSG00000131981.16	LGALS3	0.0023746	0.0522732	0.541311	-1.84737	29.6598	54.7925
ENSG00000162631.20	NTNG1	0.00238131	0.0523328	2.69299	2.69299	12.6014	4.67934
ENSG00000181458.10	TMEM45A	0.00240437	0.0527134	1.99147	1.99147	42.6785	21.4306
ENSG00000138668.19	HNRNPD	0.00240669	0.0527134	0.636629	-1.57077	80.3836	126.264
ENSG00000133106.15	EPSTI1	0.00243528	0.0532505	0.388219	-2.57586	4.33175	11.158
ENSG00000124343.14	XG	0.00244375	0.0533463	0.570199	-1.75377	30.5175	53.5207
ENSG00000233476.3	EEF1A1P6	0.00245398	0.0534805	0.639346	-1.5641	144.932	226.689
ENSG00000197977.4	ELOVL2	0.00246736	0.0536826	0.197714	-5.05782	0.87555	4.42838
ENSG00000052795.13	FNIP2	0.00253849	0.0551385	1.85772	1.85772	38.1234	20.5216
ENSG00000198108.4	CHSY3	0.00254712	0.055234	2.12954	2.12954	24.1303	11.3312
ENSG00000189223.15	PAX8-AS1	0.00257427	0.0557303	1.61156	1.61156	95.8339	59.4664
ENSG00000137507.11	LRRC32	0.00260476	0.0562972	2.34965	2.34965	21.0062	8.94012
ENSG00000113389.16	NPR3	0.00262281	0.0564756	1.71325	1.71325	126.646	73.9215
ENSG00000270562.1	RP11-154H23.3	0.00262482	0.0564756	5.38772	5.38772	4.30844	0.799678
ENSG00000174500.13	GCSAM	0.00262597	0.0564756	3.46666	3.46666	7.00838	2.02165
ENSG00000087077.14	TRIP6	0.00263684	0.0566162	0.627576	-1.59343	60.5835	96.5358
ENSG00000155816.21	FMN2	0.00264571	0.0567136	0.631783	-1.58282	63.8903	101.127
ENSG00000106772.18	PRUNE2	0.00265399	0.0567981	0.568398	-1.75933	12.533	22.0497
ENSG00000160712.13	IL6R	0.00267875	0.0572342	0.358084	-2.79264	4.9095	13.7105
ENSG00000188582.10	PAQR9	0.00269141	0.057411	3.63024	3.63024	10.0857	2.77823
ENSG00000144118.14	RALB	0.00270247	0.0575529	1.57993	1.57993	110.239	69.7746
ENSG00000169991.11	IFFO2	0.00275344	0.058543	1.84774	1.84774	34.3058	18.5664
ENSG00000168679.18	SLC16A4	0.00279154	0.0592568	0.490006	-2.04079	14.9703	30.5513
ENSG00000231290.6	APCDD1L-DT	0.00280082	0.059294	2.20194	2.20194	35.6607	16.1951
ENSG00000218336.9	TENM3	0.00280236	0.059294	2.28195	2.28195	204.924	89.8022
ENSG00000092010.15	PSME1	0.00283535	0.0598951	0.549392	-1.82019	21.6418	39.3923
ENSG00000137628.18	DDX60	0.00284346	0.0599696	0.473951	-2.10992	8.31477	17.5435
ENSG00000116171.19	SCP2	0.00286123	0.0601779	0.626022	-1.59739	61.6381	98.4599
ENSG00000127124.16	HIVEP3	0.00286422	0.0601779	2.38425	2.38425	15.5173	6.50827
ENSG00000110002.16	VWA5A	0.00287523	0.0602508	0.244432	-4.09111	1.65193	6.75823
ENSG00000143320.9	CRABP2	0.00290728	0.0606973	0.610218	-1.63876	56.5094	92.6053
ENSG00000079819.19	EPB41L2	0.00291846	0.0606973	0.632715	-1.58049	69.0837	109.186
ENSG00000261578.1	RP11-21L23.2	0.0029238	0.0606973	4.15708	4.15708	5.69082	1.36895
ENSG00000162542.14	TMCO4	0.00293113	0.0606973	0.349152	-2.86409	3.29457	9.43594
ENSG00000245275.8	SAP30L-AS1	0.0029312	0.0606973	2.02616	2.02616	28.4249	14.0289
ENSG00000163638.13	ADAMTS9	0.00293167	0.0606973	0.393989	-2.53814	5.75852	14.6159
ENSG00000112419.14	PHACTR2	0.00293367	0.0606973	0.658969	-1.51752	176.339	267.598
ENSG00000137804.14	NUSAP1	0.00293367	0.0606973	0.571329	-1.75031	28.2142	49.3835
ENSG00000132274.16	TRIM22	0.00295094	0.0609582	0.588944	-1.69795	36.7464	62.3936
ENSG00000179981.11	TSHZ1	0.00298428	0.0613735	0.50678	-1.97324	14.2964	28.2103
ENSG00000138642.15	HERC6	0.0029844	0.0613735	0.349762	-2.85909	2.08673	5.96614
ENSG00000148154.10	UGCG	0.00298513	0.0613735	0.603865	-1.656	40.2342	66.6278
ENSG00000137076.21	TLN1	0.00299648	0.0615102	1.50913	1.50913	1055.44	699.368
ENSG00000159176.14	CSRP1	0.0030128	0.0615604	1.55855	1.55855	433.048	277.853
ENSG00000148677.7	ANKRD1	0.00301305	0.0615604	3.04368	3.04368	5.51361	1.8115
ENSG00000151748.15	SAV1	0.00303421	0.061896	0.539184	-1.85466	23.2082	43.0433
ENSG00000123080.12	CDKN2C	0.00303998	0.0619171	0.450136	-2.22155	7.58748	16.856
ENSG00000173801.17	JUP	0.00306991	0.0624295	2.20199	2.20199	16.1431	7.33114
ENSG00000103404.15	USP31	0.0031139	0.0630416	1.76785	1.76785	42.9055	24.2698
ENSG00000110660.15	SLC35F2	0.00311479	0.0630416	2.49723	2.49723	17.5429	7.02492
ENSG00000287151.1	C2orf27A	0.00311557	0.0630416	2.35464	2.35464	14.073	5.97671
ENSG00000282988.2	RP1-34B20.21	0.0031193	0.0630416	2.92735	2.92735	9.03025	3.08479
ENSG00000106785.15	TRIM14	0.00313508	0.063245	0.510666	-1.95823	14.0239	27.4619
ENSG00000170681.7	CAVIN4	0.00313903	0.063245	3.1547	3.1547	7.39319	2.34355
ENSG00000102181.21	CD99L2	0.00318225	0.0639187	0.602658	-1.65932	38.8087	64.396
ENSG00000103942.13	HOMER2	0.0032005	0.0641868	1.98505	1.98505	23.3972	11.7867
ENSG00000128284.19	APOL3	0.00321909	0.0644607	0.296784	-3.36945	1.33702	4.50501
ENSG00000172340.15	SUCLG2	0.00323776	0.0647354	0.549325	-1.82042	19.1864	34.9271
ENSG00000065054.14	SLC9A3R2	0.00328371	0.065554	1.69283	1.69283	79.8015	47.141
ENSG00000138131.4	LOXL4	0.00329117	0.0655875	0.474087	-2.10932	9.14165	19.2827
ENSG00000197461.13	PDGFA	0.00329543	0.0655875	2.50574	2.50574	12.0571	4.81181
ENSG00000164484.12	TMEM200A	0.00331168	0.0658108	1.65108	1.65108	211.634	128.179
ENSG00000173905.9	GOLIM4	0.00337762	0.0670194	1.51397	1.51397	189.818	125.377
ENSG00000076003.5	MCM6	0.00340166	0.0673942	0.550514	-1.81648	23.1804	42.1068
ENSG00000167191.12	GPRC5B	0.0034081	0.0674195	2.78238	2.78238	15.4549	5.55458
ENSG00000175573.7	C11orf68	0.00345617	0.0682671	0.54159	-1.84642	17.1915	31.7427
ENSG00000276550.4	HERC2P2	0.00347348	0.0685057	1.57128	1.57128	95.3442	60.6792
ENSG00000140450.9	ARRDC4	0.00348704	0.0686695	0.549594	-1.81953	25.4451	46.2981
ENSG00000146540.15	C7orf50	0.003498	0.0687818	0.522179	-1.91505	14.3409	27.4636
ENSG00000127334.11	DYRK2	0.00354054	0.0695136	1.59007	1.59007	86.1615	54.1873
ENSG00000166446.15	CDYL2	0.00355695	0.0697311	1.97824	1.97824	31.3969	15.8711
ENSG00000072840.13	EVC	0.00359192	0.0703114	0.598229	-1.6716	63.2376	105.708
ENSG00000110172.12	CHORDC1	0.00361631	0.0706828	1.62819	1.62819	78.7449	48.3635
ENSG00000224431.1	AC063976.7	0.00362648	0.0707759	3.0207	3.0207	7.86772	2.6046
ENSG00000184349.14	EFNA5	0.00366913	0.0715015	0.476583	-2.09827	9.30862	19.532
ENSG00000187498.16	COL4A1	0.00372378	0.0724586	4.21651	4.21651	206.092	48.8775
ENSG00000147862.17	NFIB	0.00373995	0.072665	0.584161	-1.71186	32.6091	55.8221
ENSG00000215492.6	HNRNPA1P7	0.00377164	0.073172	0.641574	-1.55867	107.771	167.978
ENSG00000154188.10	ANGPT1	0.00380146	0.0736414	0.435907	-2.29407	8.38632	19.2388
ENSG00000129646.16	QRICH2	0.00386452	0.0746417	2.48167	2.48167	13.0146	5.2443
ENSG00000145990.11	GFOD1	0.00391427	0.0754911	2.26632	2.26632	17.465	7.70634
ENSG00000185201.17	IFITM2	0.0039396	0.0758678	0.488999	-2.04499	10.4785	21.4285
ENSG00000173214.7	MFSD4B	0.00397077	0.0763555	1.66613	1.66613	61.2013	36.7327
ENSG00000079308.20	TNS1	0.00402361	0.0772581	1.57097	1.57097	335.079	213.295
ENSG00000237264.4	FTH1P11	0.00409982	0.0786059	0.637314	-1.56909	122.169	191.693
ENSG00000133872.14	SARAF	0.00412919	0.078957	1.50396	1.50396	161.114	107.126
ENSG00000100234.12	TIMP3	0.00413564	0.078957	1.77303	1.77303	2040.84	1151.05
ENSG00000169359.16	SLC33A1	0.00413874	0.078957	1.59627	1.59627	77.2645	48.4032
ENSG00000125772.14	GPCPD1	0.00414228	0.078957	0.513282	-1.94825	12.8321	25.0001
ENSG00000154553.16	PDLIM3	0.00415186	0.0790244	3.79323	3.79323	5.97625	1.5755
ENSG00000115365.12	LANCL1	0.00416208	0.0791038	0.601946	-1.66128	34.3983	57.1452
ENSG00000144354.14	CDCA7	0.00419415	0.0795975	0.359508	-2.78158	3.12982	8.70585
ENSG00000256043.5	CTSO	0.00423176	0.0801406	0.406342	-2.46098	5.8349	14.3596
ENSG00000112763.17	BTN2A1	0.00423503	0.0801406	1.68395	1.68395	55.5163	32.9678
ENSG00000244879.8	GABPB1-AS1	0.00428538	0.0809763	0.593582	-1.68469	51.2269	86.3014
ENSG00000168234.13	TTC39C	0.0042993	0.0811222	0.538634	-1.85655	15.4208	28.6294
ENSG00000167996.16	FTH1	0.00434128	0.0817961	0.658503	-1.51859	1032.83	1568.45
ENSG00000122547.11	EEPD1	0.00436447	0.0821148	0.405085	-2.46862	5.26733	13.003
ENSG00000269893.8	SNHG8	0.00443499	0.0833218	0.612762	-1.63195	38.8065	63.3304
ENSG00000261488.1	TBILA	0.00445564	0.0835896	3.10253	3.10253	7.282	2.34712
ENSG00000113328.19	CCNG1	0.00448913	0.0840772	0.632267	-1.58161	59.1192	93.5034
ENSG00000121060.19	TRIM25	0.00449449	0.0840772	0.626888	-1.59518	45.0353	71.8395
ENSG00000137210.14	TMEM14B	0.00451172	0.0842789	0.536235	-1.86486	14.8849	27.7581
ENSG00000128602.11	SMO	0.00452704	0.0843395	0.415551	-2.40644	4.23988	10.203
ENSG00000085382.12	HACE1	0.00452786	0.0843395	0.535712	-1.86668	20.1887	37.6857
ENSG00000130702.15	LAMA5	0.00455726	0.0847664	0.479323	-2.08628	12.099	25.2419
ENSG00000069702.11	TGFBR3	0.00456908	0.0848655	0.557825	-1.79268	31.9491	57.2744
ENSG00000049860.14	HEXB	0.00459163	0.0851128	0.623384	-1.60415	62.4247	100.138
ENSG00000112655.16	PTK7	0.00459541	0.0851128	1.70792	1.70792	138.566	81.1314
ENSG00000162735.19	PEX19	0.00461063	0.0852088	0.595711	-1.67867	30.4731	51.1541
ENSG00000153029.16	MR1	0.00461363	0.0852088	0.518994	-1.9268	12.8462	24.7521
ENSG00000176641.11	RNF152	0.00462722	0.0853393	1.61652	1.61652	210.231	130.052
ENSG00000251593.1	MSNP1	0.00466242	0.0858673	1.98046	1.98046	22.4097	11.3154
ENSG00000196177.13	ACADSB	0.00469928	0.0864245	0.452945	-2.20778	7.3835	16.3011
ENSG00000205683.12	DPF3	0.00472396	0.0865982	0.572156	-1.74777	31.6303	55.2827
ENSG00000126785.13	RHOJ	0.00473273	0.0865982	2.27002	2.27002	16.967	7.47438
ENSG00000223361.5	FTH1P10	0.00473522	0.0865982	0.656741	-1.52267	483.71	736.53
ENSG00000156486.8	KCNS2	0.00475737	0.0868819	0.257104	-3.88947	1.69595	6.59637
ENSG00000203727.4	SAMD5	0.00482235	0.0878625	0.478641	-2.08925	5.05762	10.5666
ENSG00000131844.17	MCCC2	0.00482632	0.0878625	0.567253	-1.76288	24.4009	43.0159
ENSG00000164220.7	F2RL2	0.00483123	0.0878625	0.504245	-1.98316	29.196	57.9004
ENSG00000114446.5	IFT57	0.00485002	0.0879778	0.584079	-1.7121	24.1909	41.4173
ENSG00000198722.14	UNC13B	0.00485103	0.0879778	1.67317	1.67317	67.5532	40.3745
ENSG00000119471.15	HSDL2	0.00493615	0.0893976	0.567665	-1.7616	21.0122	37.0151
ENSG00000140365.16	COMMD4	0.00495904	0.0896879	0.576334	-1.73511	22.8179	39.5915
ENSG00000143819.13	EPHX1	0.0049696	0.0897382	0.525107	-1.90437	22.5064	42.8605
ENSG00000171812.13	COL8A2	0.00497554	0.0897382	3.18207	3.18207	11.3656	3.57175
ENSG00000250697.2	CTD-2066L21.3	0.00504158	0.090804	4.13131	4.13131	3.95173	0.956532
ENSG00000172830.13	SSH3	0.00504958	0.0908231	0.394315	-2.53605	4.54407	11.524
ENSG00000204131.9	NHSL2	0.00508207	0.0912819	0.575383	-1.73797	19.6327	34.121
ENSG00000139514.13	SLC7A1	0.00514155	0.0920971	1.53023	1.53023	243.115	158.875
ENSG00000073605.19	GSDMB	0.00515875	0.092163	1.96129	1.96129	21.6291	11.028
ENSG00000100139.14	MICALL1	0.00515932	0.092163	1.67573	1.67573	51.8141	30.9202
ENSG00000179348.12	GATA2	0.00524354	0.0935396	0.608777	-1.64264	38.0717	62.538
ENSG00000010404.18	IDS	0.00526392	0.0937142	1.53599	1.53599	116.032	75.5419
ENSG00000076356.7	PLXNA2	0.00526766	0.0937142	1.74086	1.74086	66.4704	38.1825
ENSG00000170745.12	KCNS3	0.00528009	0.0938077	1.91907	1.91907	28.0866	14.6355
ENSG00000132386.11	SERPINF1	0.00532763	0.0945239	0.551676	-1.81266	16.3141	29.5719
ENSG00000125637.16	PSD4	0.00536952	0.0951381	2.31648	2.31648	13.5946	5.86863
ENSG00000028277.21	POU2F2	0.00538091	0.0952072	1.99233	1.99233	24.2044	12.1488
ENSG00000166888.12	STAT6	0.00538799	0.0952072	0.647882	-1.54349	78.913	121.801
ENSG00000138160.7	KIF11	0.00543181	0.095852	0.619558	-1.61405	39.1363	63.1682
ENSG00000164300.17	SERINC5	0.00544479	0.0959516	1.60225	1.60225	75.3479	47.0263
ENSG00000132199.20	ENOSF1	0.00546072	0.0961028	0.522555	-1.91367	14.4528	27.6579
ENSG00000214357.9	NEURL1B	0.00549904	0.0966472	0.379919	-2.63214	3.70826	9.76066
ENSG00000133794.20	ARNTL	0.00552007	0.0968864	2.20276	2.20276	15.5018	7.03744
ENSG00000072133.11	RPS6KA6	0.00554323	0.0971626	0.480059	-2.08308	10.0851	21.0081
ENSG00000134294.14	SLC38A2	0.00556511	0.0974155	1.50572	1.50572	1180.33	783.899
ENSG00000260910.2	LINC00565	0.00563872	0.0985026	2.50883	2.50883	14.0347	5.59413
ENSG00000100558.9	PLEK2	0.00564228	0.0985026	2.33007	2.33007	14.2799	6.12851
ENSG00000100321.15	SYNGR1	0.00567818	0.0988739	0.471599	-2.12045	8.29839	17.5963
ENSG00000222041.11	CYTOR	0.00568051	0.0988739	1.61825	1.61825	77.713	48.0229
ENSG00000183496.6	MEX3B	0.00568624	0.0988739	3.18929	3.18929	7.14117	2.23911
ENSG00000164904.18	ALDH7A1	0.00569489	0.098893	0.625138	-1.59965	37.3451	59.739
ENSG00000117479.15	SLC19A2	0.00570439	0.0989265	2.10852	2.10852	18.7218	8.87913
ENSG00000196517.13	SLC6A9	0.00575485	0.0994158	2.31715	2.31715	14.4581	6.23961
ENSG00000259207.9	ITGB3	0.00579404	0.099951	2.01093	2.01093	58.6844	29.1827

## Sheet: S2c-Overlap between S2a vs S2b
Supplementary Table S2c. Total number of overlapping differentially expressed genes (116 DE genes) in HCF cells (10 ng/ml TGFβ1 + CMS) vs HCF without 10 ng/ml TGFβ1 or CMS vs. HKCs ( TGFβ1 + CMS) vs HCFs ( TGFβ1 + CMS).
	HKCs ( TGFβ1 + CMS) vs HCFs ( TGFβ1 + CMS)			HCF cells (10 ng/ml TGFβ1 + CMS) vs HCF without 10 ng/ml TGFβ1 or CMS
overlapping genes	Fold change (KC vs Normal)	FDR step up (KC vs Normal)		Fold change (Stretch vs Non-Stretch)	FDR step up (Stretch vs Non-Stretch)
KCNJ2	-1.63076	0.0540234		-4.83059	1.64966e-06
RP11-1334A24.5	-1.9387	3.20448e-05		3.18518	0.0379201
C1R	-1.93027	0.00168399		-1.97547	0.0107456
GJD3	-2.10761	0.0253615		-4.28549	0.0505883
SERPINF1	-2.44346	0.000318543		-1.81266	0.0945239
DKK2	-4.74686	0.00457114		4.67623	1.69234e-07
EPS8	-2.03282	0.000224162		-1.62374	0.0385032
CLDN11	-1.63542	0.00478135		-5.30749	8.49933e-19
CNN1	-2.48855	0.00192869		3.54331	0.00181625
TENM4	-1.59962	0.0114209		3.89291	7.02746e-13
PODN	-1.59154	0.0594643		-3.10617	2.62525e-05
F2RL1	-2.20236	0.00718121		7.70544	1.41444e-07
DTX3L	-1.52117	0.0527206		-2.15878	0.00157327
BCAM	-2.10267	8.09881e-06		-3.18747	0.0463453
HMCN1	-1.89274	0.00900587		2.40719	0.00457342
ZNF395	-2.02058	0.00277386		-2.94879	0.00372236
COL7A1	-1.97605	0.00158671		4.26298	1.35282e-13
LINC00565	-1.61817	1.86051e-05		2.50883	0.0985026
EPGN	2.14816	0.00621836		-4.72093	0.000217316
PARP14	-1.76386	0.0798927		-2.8398	5.70634e-07
ZFP36L2	-1.52028	0.0584446		-2.05567	0.0188666
PAX8-AS1	-3.71615	0.000134371		1.61156	0.0557303
AHRR	-1.94302	0.000398747		-2.11243	0.00870423
OAS3	-2.35625	0.00246062		-2.16338	0.0131862
SVIL	-1.99395	0.023842		-1.81129	0.0105045
FBLN1	-2.38566	0.0359284		-1.84377	0.00834796
TMEM47	-2.13645	0.00365574		-2.30921	1.86333e-06
GLDN	-2.89686	0.0161639		-3.50636	0.025287
CD248	-1.53772	0.00147207		-3.05967	2.59757e-08
LXN	1.52597	0.049365		-3.71206	0.0310573
SYT15	1.70416	0.02269		2.66772	0.0511467
UCN2	-2.02875	0.00357719		5.96419	0.000221573
ELN	-8.56095	0.0268853		7.22515	0.00472592
SAMD9L	-3.44219	0.0268853		-2.1304	0.0105045
PTK7	-1.56195	0.0306876		1.70792	0.0851128
DDX60	-2.07434	0.009842		-2.10992	0.0599696
TSHZ1	-1.73108	0.00127152		-1.97324	0.0613735
GABPB1-AS1	-1.77651	0.0001717		-1.68469	0.0809763
HERC6	-4.70435	0.0117121		-2.85909	0.0613735
SECTM1	-3.654	0.00158671		-7.91929	0.000110002
NEGR1	-2.33555	0.00170434		2.9868	0.000109274
GPRC5A	1.88861	0.0465645		-5.1591	1.6808e-12
SLC16A2	-1.74882	1.58853e-05		1.92215	0.00251328
IGFBP2	-4.98743	0.0198728		-1.78943	0.0507786
ABI3BP	2.07129	0.000207218		-1.7059	0.0313324
SEMA7A	-1.62518	0.03741		7.78665	4.97581e-37
AC003099.2	-2.90679	0.0161216		5.53684	0.0242458
EPSTI1	-2.47582	0.00171408		-2.57586	0.0532505
TRANK1	-2.03634	0.00553427		-2.59118	0.00146802
PSMB8	-1.92074	0.0118284		-2.95318	0.00237736
ENPP2	-1.73417	0.0655068		-3.01572	0.000236697
LAMA5	-1.59263	0.0387569		-2.08628	0.0847664
POU2F2	-1.93032	2.71263e-06		1.99233	0.0952072
BMPER	1.69965	0.0225406		-2.03122	0.00276964
SAMD5	-6.77518	0.0240461		-2.08925	0.0878625
STAT1	-1.66941	0.027404		-2.17148	0.0012312
RPS6KA2	-1.83368	0.0224784		-2.56361	0.000175447
ITGA10	-2.06808	0.00211695		3.44129	0.0349451
GREM2	-1.95023	0.0049654		-4.46197	2.42214e-11
COL4A2	-1.69539	0.0268853		2.36162	0.00876469
C1S	-1.57527	0.0903214		-2.05605	0.00367565
DPF3	-1.51691	0.0396826		-1.74777	0.0865982
IKZF2	-1.81324	0.0176052		-2.07933	0.0391951
CRABP2	-2.10497	0.0101089		-1.63876	0.0606973
ZNF365	-3.17292	0.00102247		4.93179	0.0312174
SYNE3	-1.7486	0.0525512		-2.10057	0.000925827
SLC2A12	-2.76954	0.0600585		-3.95355	0.00211681
AK4	1.74797	0.000578458		-2.07035	0.044663
OSGIN1	-1.7231	0.0594925		-2.21838	0.0317409
RAB3B	-1.83309	0.00415485		1.77375	0.00745946
CSMD2	1.56181	0.0164437		2.51592	0.0341129
ALDH3A1	-3.87456	0.0246659		-4.7336	5.49195e-05
PSD4	-2.43959	5.46235e-07		2.31648	0.0951381
CEMIP	-2.2805	0.0452469		-8.72644	2.26979e-26
CLU	-1.85504	1.48683e-05		2.11848	0.0053206
PHACTR2	-1.52069	0.00093808		-1.51752	0.0606973
LIPG	2.12142	0.014556		9.35573	4.26511e-05
TNFRSF1B	-2.0613	0.00197436		-3.88484	0.0176092
AEBP1	-1.84167	0.000995222		1.79051	0.00488793
BTBD11	-1.77141	0.000639785		3.13362	0.00629847
TRIOBP	-1.5926	4.75816e-05		-1.88343	0.00233309
NID2	-1.91931	0.00214586		-1.7954	0.0253411
BHLHE40	1.74007	0.00154956		3.13804	2.6674e-09
FAM43A	-2.18761	0.0863037		-2.88781	0.0205632
DKK1	-1.63367	0.00261662		2.561	9.87893e-08
AQP1	-9.55696	0.00469477		8.18898	0.00925343
GAS1	-2.27179	0.00776436		-2.74525	0.000812594
IFI35	-1.73962	0.0301272		-8.04209	5.52281e-05
EXTL1	-5.5321	8.08437e-05		4.01132	0.024285
MX1	-5.84228	0.0071537		-2.55387	0.0322459
PLPP3	-1.59324	0.0401074		-4.61251	4.44165e-17
LOXL4	-2.75139	0.0140572		-2.10932	0.0655875
HHIP	-2.12604	0.0760348		9.55102	3.60274e-14
LAMC2	3.0013	0.00487155		4.50742	2.54967e-06
LY6E	-1.83046	9.65942e-07		-1.73768	0.0225984
ENPP1	-2.62701	0.00457114		3.8982	1.70839e-12
GRP	1.7719	0.0183121		-2.5734	0.0125323
NPTX1	-2.03957	0.0100833		-10.116	1.43954e-14
PLEKHA4	-1.6571	0.00339373		-2.31026	0.0515877
PDLIM3	-3.23455	3.61035e-05		3.79323	0.0790244
SSH3	-1.51162	0.000291857		-2.53605	0.0908231
MASP1	-4.3958	0.00396057		-1.99786	0.0031052
CCN3	1.73521	0.0105698		-3.79204	0.036951
NHSL2	-1.81628	0.0171141		-1.73797	0.0912819
ACTA2	-2.14747	0.0545738		2.52875	0.0215424
PFKFB4	-1.86402	0.00191281		4.09937	1.88169e-06
COL8A2	-2.86169	0.0544268		3.18207	0.0897382
GSDMD	-1.76824	0.000992279		-2.47174	0.00996713
PARP9	-1.7776	0.0790122		-3.01283	0.00017179
MYO1D	1.7033	0.0187416		3.3913	0.0172089
WNT7B	-1.8314	0.09511		3.45455	0.00167509
SELENBP1	-1.82328	0.00967172		-3.25671	0.012547
KCNS3	-1.50364	0.00233181		1.91907	0.0938077
PSMB9	-2.28142	0.0851301		-3.74019	0.0494069
ARNT2	-1.98423	0.0272902		-3.01367	0.000271385
APBA1	-2.45025	4.67782e-05		2.61522	0.0031052

## Sheet: S2c-upregulated genes
Supplementary Table S2c.Top 6 upregulated differentially expressed genes in treated HCFs that were also differentially expressed in HKCs. These genes are highlighted in yellow.
	HKCs ( TGFβ1 + CMS) vs HCFs ( TGFβ1 + CMS)		HCF cells (10 ng/ml TGFβ1 + CMS) vs HCF without treatment or CMS
overlapping genes	Fold change	FDR step up	Fold change	FDR step up
HHIP	-2.12604	0.0760348	9.55102	3.60274e-14
LIPG	2.12142	0.014556	9.35573	4.26511e-05
AQP1	-9.55696	0.00469477	8.18898	0.00925343
SEMA7A	-1.62518	0.03741	7.78665	4.97581e-37
F2RL1	-2.20236	0.00718121	7.70544	1.41444e-07
ELN	-8.56095	0.0268853	7.22515	0.00472592
UCN2	-2.02875	0.00357719	5.96419	0.000221573
AC003099.2	-2.90679	0.0161216	5.53684	0.0242458
ZNF365	-3.17292	0.00102247	4.93179	0.0312174
DKK2	-4.74686	0.00457114	4.67623	1.69234e-07
LAMC2	3.0013	0.00487155	4.50742	2.54967e-06
COL7A1	-1.97605	0.00158671	4.26298	1.35282e-13
PFKFB4	-1.86402	0.00191281	4.09937	1.88169e-06
EXTL1	-5.5321	8.08437e-05	4.01132	0.024285
ENPP1	-2.62701	0.00457114	3.8982	1.70839e-12
TENM4	-1.59962	0.0114209	3.89291	7.02746e-13
PDLIM3	-3.23455	3.61035e-05	3.79323	0.0790244
CNN1	-2.48855	0.00192869	3.54331	0.00181625
WNT7B	-1.8314	0.09511	3.45455	0.00167509
ITGA10	-2.06808	0.00211695	3.44129	0.0349451
MYO1D	1.7033	0.0187416	3.3913	0.0172089
RP11-1334A24.5	-1.9387	3.20448e-05	3.18518	0.0379201
COL8A2	-2.86169	0.0544268	3.18207	0.0897382
BHLHE40	1.74007	0.00154956	3.13804	2.6674e-09
BTBD11	-1.77141	0.000639785	3.13362	0.00629847
NEGR1	-2.33555	0.00170434	2.9868	0.000109274
SYT15	1.70416	0.02269	2.66772	0.0511467
APBA1	-2.45025	4.67782e-05	2.61522	0.0031052
DKK1	-1.63367	0.00261662	2.561	9.87893e-08
ACTA2	-2.14747	0.0545738	2.52875	0.0215424
CSMD2	1.56181	0.0164437	2.51592	0.0341129
LINC00565	-1.61817	1.86051e-05	2.50883	0.0985026
HMCN1	-1.89274	0.00900587	2.40719	0.00457342
COL4A2	-1.69539	0.0268853	2.36162	0.00876469
PSD4	-2.43959	5.46235e-07	2.31648	0.0951381
CLU	-1.85504	1.48683e-05	2.11848	0.0053206
POU2F2	-1.93032	2.71263e-06	1.99233	0.0952072
SLC16A2	-1.74882	1.58853e-05	1.92215	0.00251328
KCNS3	-1.50364	0.00233181	1.91907	0.0938077
AEBP1	-1.84167	0.000995222	1.79051	0.00488793
RAB3B	-1.83309	0.00415485	1.77375	0.00745946
PTK7	-1.56195	0.0306876	1.70792	0.0851128
PAX8-AS1	-3.71615	0.000134371	1.61156	0.0557303
PHACTR2	-1.52069	0.00093808	-1.51752	0.0606973
EPS8	-2.03282	0.000224162	-1.62374	0.0385032
CRABP2	-2.10497	0.0101089	-1.63876	0.0606973
GABPB1-AS1	-1.77651	0.0001717	-1.68469	0.0809763
ABI3BP	2.07129	0.000207218	-1.7059	0.0313324
LY6E	-1.83046	9.65942e-07	-1.73768	0.0225984
NHSL2	-1.81628	0.0171141	-1.73797	0.0912819
DPF3	-1.51691	0.0396826	-1.74777	0.0865982
IGFBP2	-4.98743	0.0198728	-1.78943	0.0507786
NID2	-1.91931	0.00214586	-1.7954	0.0253411
SVIL	-1.99395	0.023842	-1.81129	0.0105045
SERPINF1	-2.44346	0.000318543	-1.81266	0.0945239
FBLN1	-2.38566	0.0359284	-1.84377	0.00834796
TRIOBP	-1.5926	4.75816e-05	-1.88343	0.00233309
TSHZ1	-1.73108	0.00127152	-1.97324	0.0613735
C1R	-1.93027	0.00168399	-1.97547	0.0107456
MASP1	-4.3958	0.00396057	-1.99786	0.0031052
BMPER	1.69965	0.0225406	-2.03122	0.00276964
ZFP36L2	-1.52028	0.0584446	-2.05567	0.0188666
C1S	-1.57527	0.0903214	-2.05605	0.00367565
AK4	1.74797	0.000578458	-2.07035	0.044663
IKZF2	-1.81324	0.0176052	-2.07933	0.0391951
LAMA5	-1.59263	0.0387569	-2.08628	0.0847664
SAMD5	-6.77518	0.0240461	-2.08925	0.0878625
SYNE3	-1.7486	0.0525512	-2.10057	0.000925827
LOXL4	-2.75139	0.0140572	-2.10932	0.0655875
DDX60	-2.07434	0.009842	-2.10992	0.0599696
AHRR	-1.94302	0.000398747	-2.11243	0.00870423
SAMD9L	-3.44219	0.0268853	-2.1304	0.0105045
DTX3L	-1.52117	0.0527206	-2.15878	0.00157327
OAS3	-2.35625	0.00246062	-2.16338	0.0131862
STAT1	-1.66941	0.027404	-2.17148	0.0012312
OSGIN1	-1.7231	0.0594925	-2.21838	0.0317409
TMEM47	-2.13645	0.00365574	-2.30921	1.86333e-06
PLEKHA4	-1.6571	0.00339373	-2.31026	0.0515877
GSDMD	-1.76824	0.000992279	-2.47174	0.00996713
SSH3	-1.51162	0.000291857	-2.53605	0.0908231
MX1	-5.84228	0.0071537	-2.55387	0.0322459
RPS6KA2	-1.83368	0.0224784	-2.56361	0.000175447
GRP	1.7719	0.0183121	-2.5734	0.0125323
EPSTI1	-2.47582	0.00171408	-2.57586	0.0532505
TRANK1	-2.03634	0.00553427	-2.59118	0.00146802
GAS1	-2.27179	0.00776436	-2.74525	0.000812594
PARP14	-1.76386	0.0798927	-2.8398	5.70634e-07
HERC6	-4.70435	0.0117121	-2.85909	0.0613735
FAM43A	-2.18761	0.0863037	-2.88781	0.0205632
ZNF395	-2.02058	0.00277386	-2.94879	0.00372236
PSMB8	-1.92074	0.0118284	-2.95318	0.00237736
PARP9	-1.7776	0.0790122	-3.01283	0.00017179
ARNT2	-1.98423	0.0272902	-3.01367	0.000271385
ENPP2	-1.73417	0.0655068	-3.01572	0.000236697
CD248	-1.53772	0.00147207	-3.05967	2.59757e-08
PODN	-1.59154	0.0594643	-3.10617	2.62525e-05
BCAM	-2.10267	8.09881e-06	-3.18747	0.0463453
SELENBP1	-1.82328	0.00967172	-3.25671	0.012547
GLDN	-2.89686	0.0161639	-3.50636	0.025287
LXN	1.52597	0.049365	-3.71206	0.0310573
PSMB9	-2.28142	0.0851301	-3.74019	0.0494069
CCN3	1.73521	0.0105698	-3.79204	0.036951
TNFRSF1B	-2.0613	0.00197436	-3.88484	0.0176092
SLC2A12	-2.76954	0.0600585	-3.95355	0.00211681
GJD3	-2.10761	0.0253615	-4.28549	0.0505883
GREM2	-1.95023	0.0049654	-4.46197	2.42214e-11
PLPP3	-1.59324	0.0401074	-4.61251	4.44165e-17
EPGN	2.14816	0.00621836	-4.72093	0.000217316
ALDH3A1	-3.87456	0.0246659	-4.7336	5.49195e-05
KCNJ2	-1.63076	0.0540234	-4.83059	1.64966e-06
GPRC5A	1.88861	0.0465645	-5.1591	1.6808e-12
CLDN11	-1.63542	0.00478135	-5.30749	8.49933e-19
SECTM1	-3.654	0.00158671	-7.91929	0.000110002
IFI35	-1.73962	0.0301272	-8.04209	5.52281e-05
CEMIP	-2.2805	0.0452469	-8.72644	2.26979e-26
NPTX1	-2.03957	0.0100833	-10.116	1.43954e-14

## Sheet: S2c-Downregulated genes
Supplementary Table S2c. Top 10 downregulated differentially expressed genes in treated HCFs that were also differentially expressed in HKCs. These genes are highlighted in green.
	HKCs ( TGFβ1 + CMS) vs HCFs ( TGFβ1 + CMS)		HCF cells (10 ng/ml TGFβ1 + CMS) vs HCF without treatment or CMS
overlapping genes	Fold change	FDR step up	Fold change	FDR step up
NPTX1	-2.03957	0.0100833	-10.116	1.43954e-14
CEMIP	-2.2805	0.0452469	-8.72644	2.26979e-26
IFI35	-1.73962	0.0301272	-8.04209	5.52281e-05
SECTM1	-3.654	0.00158671	-7.91929	0.000110002
CLDN11	-1.63542	0.00478135	-5.30749	8.49933e-19
GPRC5A	1.88861	0.0465645	-5.1591	1.6808e-12
KCNJ2	-1.63076	0.0540234	-4.83059	1.64966e-06
ALDH3A1	-3.87456	0.0246659	-4.7336	5.49195e-05
EPGN	2.14816	0.00621836	-4.72093	0.000217316
PLPP3	-1.59324	0.0401074	-4.61251	4.44165e-17
GREM2	-1.95023	0.0049654	-4.46197	2.42214e-11
GJD3	-2.10761	0.0253615	-4.28549	0.0505883
SLC2A12	-2.76954	0.0600585	-3.95355	0.00211681
TNFRSF1B	-2.0613	0.00197436	-3.88484	0.0176092
CCN3	1.73521	0.0105698	-3.79204	0.036951
PSMB9	-2.28142	0.0851301	-3.74019	0.0494069
LXN	1.52597	0.049365	-3.71206	0.0310573
GLDN	-2.89686	0.0161639	-3.50636	0.025287
SELENBP1	-1.82328	0.00967172	-3.25671	0.012547
BCAM	-2.10267	8.09881e-06	-3.18747	0.0463453
PODN	-1.59154	0.0594643	-3.10617	2.62525e-05
CD248	-1.53772	0.00147207	-3.05967	2.59757e-08
ENPP2	-1.73417	0.0655068	-3.01572	0.000236697
ARNT2	-1.98423	0.0272902	-3.01367	0.000271385
PARP9	-1.7776	0.0790122	-3.01283	0.00017179
PSMB8	-1.92074	0.0118284	-2.95318	0.00237736
ZNF395	-2.02058	0.00277386	-2.94879	0.00372236
FAM43A	-2.18761	0.0863037	-2.88781	0.0205632
HERC6	-4.70435	0.0117121	-2.85909	0.0613735
PARP14	-1.76386	0.0798927	-2.8398	5.70634e-07
GAS1	-2.27179	0.00776436	-2.74525	0.000812594
TRANK1	-2.03634	0.00553427	-2.59118	0.00146802
EPSTI1	-2.47582	0.00171408	-2.57586	0.0532505
GRP	1.7719	0.0183121	-2.5734	0.0125323
RPS6KA2	-1.83368	0.0224784	-2.56361	0.000175447
MX1	-5.84228	0.0071537	-2.55387	0.0322459
SSH3	-1.51162	0.000291857	-2.53605	0.0908231
GSDMD	-1.76824	0.000992279	-2.47174	0.00996713
PLEKHA4	-1.6571	0.00339373	-2.31026	0.0515877
TMEM47	-2.13645	0.00365574	-2.30921	1.86333e-06
OSGIN1	-1.7231	0.0594925	-2.21838	0.0317409
STAT1	-1.66941	0.027404	-2.17148	0.0012312
OAS3	-2.35625	0.00246062	-2.16338	0.0131862
DTX3L	-1.52117	0.0527206	-2.15878	0.00157327
SAMD9L	-3.44219	0.0268853	-2.1304	0.0105045
AHRR	-1.94302	0.000398747	-2.11243	0.00870423
DDX60	-2.07434	0.009842	-2.10992	0.0599696
LOXL4	-2.75139	0.0140572	-2.10932	0.0655875
SYNE3	-1.7486	0.0525512	-2.10057	0.000925827
SAMD5	-6.77518	0.0240461	-2.08925	0.0878625
LAMA5	-1.59263	0.0387569	-2.08628	0.0847664
IKZF2	-1.81324	0.0176052	-2.07933	0.0391951
AK4	1.74797	0.000578458	-2.07035	0.044663
C1S	-1.57527	0.0903214	-2.05605	0.00367565
ZFP36L2	-1.52028	0.0584446	-2.05567	0.0188666
BMPER	1.69965	0.0225406	-2.03122	0.00276964
MASP1	-4.3958	0.00396057	-1.99786	0.0031052
C1R	-1.93027	0.00168399	-1.97547	0.0107456
TSHZ1	-1.73108	0.00127152	-1.97324	0.0613735
TRIOBP	-1.5926	4.75816e-05	-1.88343	0.00233309
FBLN1	-2.38566	0.0359284	-1.84377	0.00834796
SERPINF1	-2.44346	0.000318543	-1.81266	0.0945239
SVIL	-1.99395	0.023842	-1.81129	0.0105045
NID2	-1.91931	0.00214586	-1.7954	0.0253411
IGFBP2	-4.98743	0.0198728	-1.78943	0.0507786
DPF3	-1.51691	0.0396826	-1.74777	0.0865982
NHSL2	-1.81628	0.0171141	-1.73797	0.0912819
LY6E	-1.83046	9.65942e-07	-1.73768	0.0225984
ABI3BP	2.07129	0.000207218	-1.7059	0.0313324
GABPB1-AS1	-1.77651	0.0001717	-1.68469	0.0809763
CRABP2	-2.10497	0.0101089	-1.63876	0.0606973
EPS8	-2.03282	0.000224162	-1.62374	0.0385032
PHACTR2	-1.52069	0.00093808	-1.51752	0.0606973
PAX8-AS1	-3.71615	0.000134371	1.61156	0.0557303
PTK7	-1.56195	0.0306876	1.70792	0.0851128
RAB3B	-1.83309	0.00415485	1.77375	0.00745946
AEBP1	-1.84167	0.000995222	1.79051	0.00488793
KCNS3	-1.50364	0.00233181	1.91907	0.0938077
SLC16A2	-1.74882	1.58853e-05	1.92215	0.00251328
POU2F2	-1.93032	2.71263e-06	1.99233	0.0952072
CLU	-1.85504	1.48683e-05	2.11848	0.0053206
PSD4	-2.43959	5.46235e-07	2.31648	0.0951381
COL4A2	-1.69539	0.0268853	2.36162	0.00876469
HMCN1	-1.89274	0.00900587	2.40719	0.00457342
LINC00565	-1.61817	1.86051e-05	2.50883	0.0985026
CSMD2	1.56181	0.0164437	2.51592	0.0341129
ACTA2	-2.14747	0.0545738	2.52875	0.0215424
DKK1	-1.63367	0.00261662	2.561	9.87893e-08
APBA1	-2.45025	4.67782e-05	2.61522	0.0031052
SYT15	1.70416	0.02269	2.66772	0.0511467
NEGR1	-2.33555	0.00170434	2.9868	0.000109274
BTBD11	-1.77141	0.000639785	3.13362	0.00629847
BHLHE40	1.74007	0.00154956	3.13804	2.6674e-09
COL8A2	-2.86169	0.0544268	3.18207	0.0897382
RP11-1334A24.5	-1.9387	3.20448e-05	3.18518	0.0379201
MYO1D	1.7033	0.0187416	3.3913	0.0172089
ITGA10	-2.06808	0.00211695	3.44129	0.0349451
WNT7B	-1.8314	0.09511	3.45455	0.00167509
CNN1	-2.48855	0.00192869	3.54331	0.00181625
PDLIM3	-3.23455	3.61035e-05	3.79323	0.0790244
TENM4	-1.59962	0.0114209	3.89291	7.02746e-13
ENPP1	-2.62701	0.00457114	3.8982	1.70839e-12
EXTL1	-5.5321	8.08437e-05	4.01132	0.024285
PFKFB4	-1.86402	0.00191281	4.09937	1.88169e-06
COL7A1	-1.97605	0.00158671	4.26298	1.35282e-13
LAMC2	3.0013	0.00487155	4.50742	2.54967e-06
DKK2	-4.74686	0.00457114	4.67623	1.69234e-07
ZNF365	-3.17292	0.00102247	4.93179	0.0312174
AC003099.2	-2.90679	0.0161216	5.53684	0.0242458
UCN2	-2.02875	0.00357719	5.96419	0.000221573
ELN	-8.56095	0.0268853	7.22515	0.00472592
F2RL1	-2.20236	0.00718121	7.70544	1.41444e-07
SEMA7A	-1.62518	0.03741	7.78665	4.97581e-37
AQP1	-9.55696	0.00469477	8.18898	0.00925343
LIPG	2.12142	0.014556	9.35573	4.26511e-05
HHIP	-2.12604	0.0760348	9.55102	3.60274e-14
