# Supplementary material for: Unravelling the Impact of Cyclic Mechanical Stretch in Keratoconus—A Transcriptomic Profiling Study
Source: Int J Mol Sci. 2023 Apr 18;24(8):7437. doi: 10.3390/ijms24087437 (PMC10139219; doi:10.3390/ijms24087437)
Supplement: Supplementary file 1 [file ijms-24-07437-s001.zip › Supplementary Table S8.xlsx]

## Sheet: S8-full gene list
Supplementary Table S8. Total number of KC-altered genes responsive to TGFβ1 treatment (FDR < 0.1)
Gene ID	Gene name	P-value (KC vs Normal)	FDR step up (KC vs Normal)	Ratio (KC vs Normal)	Fold change (KC vs Normal)	LSMean(KC) (KC vs Normal)	LSMean(Normal) (KC vs Normal)	P-value (Conc (ng/ul))	FDR step up (Conc (ng/ul))	Partial correlation (Conc (ng/ul))	P-value (KC)	FDR step up (KC)	P-value (Stretch)	FDR step up (Stretch)
ENSG00000198598.7	MMP17	3.18879e-13	2.33611e-09	0.52571	-1.90219	6.32702	12.0352	0.00018567	0.00229186	-0.524034	3.18879e-13	2.33611e-09	0.124161	0.468022
ENSG00000213722.10	DDAH2	8.64709e-12	3.16743e-08	0.595768	-1.67851	12.7549	21.4092	0.00732522	0.0349379	-0.390316	8.64709e-12	3.16743e-08	0.000351169	0.0196387
ENSG00000169992.10	NLGN2	3.02253e-10	3.16329e-07	0.650915	-1.5363	31.7592	48.7916	8.46542e-05	0.00128003	-0.546689	3.02253e-10	3.16329e-07	0.355498	0.726364
ENSG00000125637.16	PSD4	7.49117e-10	5.46235e-07	0.409905	-2.43959	5.03069	12.2728	4.76545e-07	3.97451e-05	0.664474	7.49117e-10	5.46235e-07	0.44854	0.792659
ENSG00000112902.12	SEMA5A	7.683e-10	5.46235e-07	0.596864	-1.67542	99.53	166.755	0.001492	0.0107214	-0.454903	7.683e-10	5.46235e-07	0.188226	0.560561
ENSG00000104870.13	FCGRT	7.78697e-10	5.46235e-07	0.515506	-1.93984	8.59919	16.6811	4.94493e-06	0.00018429	-0.617054	7.78697e-10	5.46235e-07	0.267182	0.652785
ENSG00000057657.17	PRDM1	9.44612e-10	6.29111e-07	0.378294	-2.64345	2.43508	6.437	2.25966e-05	0.000502316	0.581447	9.44612e-10	6.29111e-07	0.789042	0.940115
ENSG00000072195.15	SPEG	1.77852e-09	9.34758e-07	0.318407	-3.14064	7.00204	21.9909	0.00673109	0.0326678	-0.394082	1.77852e-09	9.34758e-07	0.0845445	0.397799
ENSG00000160932.11	LY6E	1.91184e-09	9.65942e-07	0.546311	-1.83046	67.9084	124.303	1.12483e-06	6.81032e-05	-0.647994	1.91184e-09	9.65942e-07	0.358765	0.728266
ENSG00000216775.3	RP1-152L7.5	5.76167e-09	2.1105e-06	0.406982	-2.45711	2.78538	6.84398	0.000344715	0.0036415	-0.504987	5.76167e-09	2.1105e-06	0.155754	0.519962
ENSG00000171843.17	MLLT3	6.19767e-09	2.21483e-06	0.596755	-1.67573	6.4508	10.8098	0.000118084	0.00164465	-0.537285	6.19767e-09	2.21483e-06	0.55064	0.844638
ENSG00000028277.21	POU2F2	7.77577e-09	2.71263e-06	0.518048	-1.93032	10.6829	20.6215	1.65661e-06	9.02326e-05	0.640227	7.77577e-09	2.71263e-06	0.100824	0.43038
ENSG00000177106.16	EPS8L2	1.62895e-08	4.8709e-06	0.519039	-1.92664	7.79911	15.026	0.013391	0.0546227	-0.362148	1.62895e-08	4.8709e-06	0.382547	0.744726
ENSG00000159231.6	CBR3	1.89855e-08	5.45442e-06	0.556669	-1.7964	5.69947	10.2385	0.000130215	0.00177069	-0.534468	1.89855e-08	5.45442e-06	0.909206	0.977806
ENSG00000187244.12	BCAM	3.48229e-08	8.09881e-06	0.475585	-2.10267	2.40015	5.04674	5.5956e-08	1.26133e-05	-0.701562	3.48229e-08	8.09881e-06	0.140104	0.495129
ENSG00000130589.16	HELZ2	4.21157e-08	9.21014e-06	0.503963	-1.98427	22.0412	43.7358	0.000337076	0.00358928	-0.505697	4.21157e-08	9.21014e-06	0.157993	0.522672
ENSG00000140464.20	PML	4.67805e-08	9.79183e-06	0.652945	-1.53152	32.5243	49.8118	0.0105874	0.0459652	-0.373402	4.67805e-08	9.79183e-06	0.0743346	0.373252
ENSG00000120885.22	CLU	8.62549e-08	1.48683e-05	0.539071	-1.85504	176.985	328.315	0.000359246	0.00374805	0.503676	8.62549e-08	1.48683e-05	0.00147005	0.0453457
ENSG00000147100.11	SLC16A2	9.75754e-08	1.58853e-05	0.571815	-1.74882	47.2337	82.6031	0.00611613	0.0303672	0.398297	9.75754e-08	1.58853e-05	0.0476774	0.297454
ENSG00000260910.2	LINC00565	1.30789e-07	1.86051e-05	0.617981	-1.61817	5.92659	9.59025	2.70012e-05	0.000564191	0.576983	1.30789e-07	1.86051e-05	0.00048008	0.0229625
ENSG00000165912.16	PACSIN3	1.88775e-07	2.46958e-05	0.479189	-2.08686	4.89761	10.2206	0.00705409	0.0339653	-0.392	1.88775e-07	2.46958e-05	0.429825	0.779444
ENSG00000107816.17	LZTS2	2.17236e-07	2.72046e-05	0.648978	-1.54089	34.5636	53.2585	0.000618294	0.0056025	-0.485918	2.17236e-07	2.72046e-05	0.0067901	0.108257
ENSG00000120875.9	DUSP4	2.58347e-07	3.07748e-05	0.110932	-9.01457	1.46765	13.2302	0.0176106	0.0672305	0.348523	2.58347e-07	3.07748e-05	0.217389	0.598719
ENSG00000279821.1	RP11-1334A24.5	2.75569e-07	3.20448e-05	0.51581	-1.9387	2.96201	5.74245	6.22555e-05	0.00101918	0.555131	2.75569e-07	3.20448e-05	0.000330052	0.0191902
ENSG00000142694.7	EVA1B	3.06169e-07	3.39847e-05	0.627289	-1.59416	11.922	19.0056	0.0234451	0.0830288	-0.333662	3.06169e-07	3.39847e-05	0.0482986	0.299861
ENSG00000154553.16	PDLIM3	3.30185e-07	3.61035e-05	0.309162	-3.23455	1.5066	4.87318	0.003979	0.0220251	0.416582	3.30185e-07	3.61035e-05	0.223187	0.604007
ENSG00000107282.8	APBA1	4.85278e-07	4.67782e-05	0.408121	-2.45025	7.57059	18.5499	0.0144378	0.0577039	0.358459	4.85278e-07	4.67782e-05	0.0816189	0.391143
ENSG00000139793.19	MBNL2	5.0248e-07	4.75816e-05	1.53995	1.53995	119.733	77.7508	0.00726895	0.0347406	-0.390661	5.0248e-07	4.75816e-05	0.899456	0.975406
ENSG00000100106.22	TRIOBP	5.03354e-07	4.75816e-05	0.627902	-1.5926	60.6633	96.6127	5.50337e-06	0.000197152	-0.614682	5.03354e-07	4.75816e-05	0.466827	0.803361
ENSG00000088280.19	ASAP3	1.01439e-06	7.99076e-05	0.603623	-1.65666	7.8408	12.9896	2.07136e-05	0.000474213	-0.583605	1.01439e-06	7.99076e-05	0.802951	0.945117
ENSG00000158008.10	EXTL1	1.03464e-06	8.08437e-05	0.180763	-5.5321	2.57014	14.2183	0.000162064	0.00205412	0.528074	1.03464e-06	8.08437e-05	0.856149	0.96228
ENSG00000172403.11	SYNPO2	1.4674e-06	0.000105394	0.250124	-3.99802	9.08725	36.331	0.0292868	0.098172	-0.321624	1.4674e-06	0.000105394	0.29409	0.674758
ENSG00000198933.9	TBKBP1	1.86171e-06	0.000125704	0.629347	-1.58895	5.24402	8.33248	0.00184179	0.0125341	-0.447037	1.86171e-06	0.000125704	0.419626	0.770199
ENSG00000255874.2	PRECSIT	1.90005e-06	0.000127121	2.07878	2.07878	15.4517	7.43306	0.0134894	0.0549172	-0.361791	1.90005e-06	0.000127121	0.726315	0.918077
ENSG00000287348.1	RP11-2G22.1	4.1158e-06	0.000219154	0.521625	-1.91709	3.60856	6.91793	0.00447025	0.0239656	-0.411729	4.1158e-06	0.000219154	0.787214	0.939563
ENSG00000151491.14	EPS8	4.26902e-06	0.000224162	0.491928	-2.03282	40.4674	82.2629	7.15703e-05	0.00113613	-0.551329	4.26902e-06	0.000224162	0.583337	0.85788
ENSG00000135835.12	KIAA1614	4.79475e-06	0.000245639	0.572596	-1.74643	3.79241	6.62318	0.0158749	0.0623087	-0.353751	4.79475e-06	0.000245639	0.868361	0.966619
ENSG00000126778.12	SIX1	5.21993e-06	0.000265564	0.368475	-2.71389	1.45174	3.93986	0.00773616	0.0363419	-0.387863	5.21993e-06	0.000265564	0.774791	0.935803
ENSG00000172830.13	SSH3	5.83635e-06	0.000291857	0.661541	-1.51162	4.50956	6.81675	6.08625e-10	1.35156e-06	-0.764864	5.83635e-06	0.000291857	0.35331	0.724014
ENSG00000132386.11	SERPINF1	6.5874e-06	0.000318543	0.409255	-2.44346	10.8464	26.5027	0.00265035	0.0163714	-0.432993	6.5874e-06	0.000318543	0.73149	0.919882
ENSG00000126561.18	STAT5A	8.00746e-06	0.000361593	0.581536	-1.71958	2.93086	5.03986	1.25758e-05	0.000344312	-0.59569	8.00746e-06	0.000361593	0.0410025	0.278277
ENSG00000063438.20	AHRR	9.06243e-06	0.000398747	0.514662	-1.94302	19.6626	38.2049	7.49465e-07	5.35666e-05	-0.65591	9.06243e-06	0.000398747	0.274579	0.659748
ENSG00000108771.13	DHX58	9.75076e-06	0.00042144	0.40621	-2.46178	1.03463	2.54704	2.3671e-05	0.000519202	-0.580289	9.75076e-06	0.00042144	0.900157	0.975597
ENSG00000213928.9	IRF9	1.45277e-05	0.000563485	0.605017	-1.65285	9.70799	16.0458	0.000158063	0.00201913	-0.528811	1.45277e-05	0.000563485	0.80996	0.947605
ENSG00000151136.15	BTBD11	1.71168e-05	0.000639785	0.564522	-1.77141	6.6322	11.7483	6.53921e-06	0.00022217	0.610819	1.71168e-05	0.000639785	0.17453	0.543049
ENSG00000090006.18	LTBP4	1.99799e-05	0.000712069	0.633918	-1.57749	22.5564	35.5824	0.0141472	0.0568683	-0.35946	1.99799e-05	0.000712069	0.198411	0.575738
ENSG00000101347.11	SAMHD1	2.09565e-05	0.000731082	0.658672	-1.51821	17.5144	26.5905	0.0192599	0.0717692	-0.343946	2.09565e-05	0.000731082	0.113664	0.451698
ENSG00000132613.15	MTSS2	2.43929e-05	0.000827326	0.632131	-1.58195	14.8979	23.5677	0.00297009	0.0177579	-0.428474	2.43929e-05	0.000827326	0.597364	0.866808
ENSG00000112419.14	PHACTR2	2.88748e-05	0.00093808	0.657596	-1.52069	139.454	212.067	0.000805252	0.00679601	-0.476918	2.88748e-05	0.00093808	0.435245	0.78309
ENSG00000104518.11	GSDMD	3.1559e-05	0.000992279	0.565535	-1.76824	7.84566	13.873	0.000200672	0.002436	-0.521703	3.1559e-05	0.000992279	0.733974	0.920532
ENSG00000106624.11	AEBP1	3.20601e-05	0.000995222	0.542984	-1.84167	135.828	250.151	0.0274807	0.0936389	0.325114	3.20601e-05	0.000995222	0.469674	0.805251
ENSG00000138311.18	ZNF365	3.37054e-05	0.00102247	0.315167	-3.17292	1.43581	4.55571	1.89429e-06	9.87726e-05	0.637486	3.37054e-05	0.00102247	0.832177	0.953578
ENSG00000012171.20	SEMA3B	3.73942e-05	0.0010958	0.281942	-3.54682	2.52059	8.94008	0.0168999	0.0650938	-0.350609	3.73942e-05	0.0010958	0.890538	0.973465
ENSG00000104936.20	DMPK	4.08591e-05	0.00116246	0.507963	-1.96865	26.0944	51.3708	0.0289996	0.0974324	-0.322167	4.08591e-05	0.00116246	0.411566	0.765651
ENSG00000108846.16	ABCC3	4.22796e-05	0.00118674	0.542905	-1.84194	12.3627	22.7714	0.000595936	0.00545387	-0.487154	4.22796e-05	0.00118674	0.834024	0.953919
ENSG00000179981.11	TSHZ1	4.70701e-05	0.00127152	0.577674	-1.73108	10.6752	18.4796	5.2018e-06	0.000190542	-0.615934	4.70701e-05	0.00127152	0.481221	0.812029
ENSG00000136274.9	NACAD	4.8768e-05	0.0013087	0.527065	-1.8973	3.57237	6.77785	0.0125577	0.0520057	-0.365263	4.8768e-05	0.0013087	0.25155	0.634482
ENSG00000137941.17	TTLL7	5.01654e-05	0.00133398	1.51256	1.51256	43.6049	28.8285	0.0108648	0.0469314	-0.372181	5.01654e-05	0.00133398	0.692373	0.905247
ENSG00000175832.13	ETV4	5.20603e-05	0.00135817	0.613994	-1.62868	4.64326	7.56239	0.0292686	0.0981463	0.321658	5.20603e-05	0.00135817	0.464983	0.802377
ENSG00000174807.4	CD248	5.74683e-05	0.00147207	0.650314	-1.53772	116.603	179.302	1.11324e-07	1.71697e-05	-0.69023	5.74683e-05	0.00147207	0.0282048	0.230688
ENSG00000116761.12	CTH	5.97029e-05	0.00150822	1.74603	1.74603	4.35452	2.49395	0.0241194	0.0849309	0.332152	5.97029e-05	0.00150822	0.00963201	0.12992
ENSG00000134107.5	BHLHE40	6.20799e-05	0.00154956	1.74007	1.74007	164.06	94.2836	3.54927e-05	0.000683363	0.569999	6.20799e-05	0.00154956	0.192251	0.565732
ENSG00000141574.8	SECTM1	6.3945e-05	0.00158671	0.273672	-3.654	1.26498	4.62224	2.71432e-07	2.76182e-05	-0.674748	6.3945e-05	0.00158671	0.967176	0.991567
ENSG00000114270.18	COL7A1	6.41035e-05	0.00158671	0.506059	-1.97605	114.344	225.951	1.74057e-06	9.30762e-05	0.63922	6.41035e-05	0.00158671	0.114021	0.451891
ENSG00000159403.18	C1R	6.89595e-05	0.00168399	0.518063	-1.93027	46.207	89.1919	0.00587764	0.0294727	-0.400031	6.89595e-05	0.00168399	0.445215	0.789957
ENSG00000172260.15	NEGR1	7.00256e-05	0.00170434	0.428164	-2.33555	14.267	33.3214	0.000146963	0.00191574	0.530948	7.00256e-05	0.00170434	0.865083	0.965876
ENSG00000133106.15	EPSTI1	7.07767e-05	0.00171408	0.403907	-2.47582	3.26899	8.09343	0.0114987	0.0488911	-0.36949	7.07767e-05	0.00171408	0.246641	0.629706
ENSG00000163346.17	PBXIP1	7.43763e-05	0.00175485	0.656543	-1.52313	19.4797	29.6702	0.012771	0.0526211	-0.36445	7.43763e-05	0.00175485	0.442513	0.788285
ENSG00000165655.17	ZNF503	7.45006e-05	0.00175496	0.592502	-1.68776	9.3568	15.792	0.00039486	0.00400658	-0.500653	7.45006e-05	0.00175496	0.11608	0.455005
ENSG00000114268.12	PFKFB4	8.43348e-05	0.00191281	0.536475	-1.86402	9.90888	18.4704	3.84025e-06	0.000158932	0.622581	8.43348e-05	0.00191281	0.0973068	0.423848
ENSG00000130176.8	CNN1	8.54223e-05	0.00192869	0.401841	-2.48855	7.54621	18.7791	1.90115e-06	9.87787e-05	0.637412	8.54223e-05	0.00192869	0.451798	0.794211
ENSG00000028137.19	TNFRSF1B	8.83962e-05	0.00197436	0.485132	-2.0613	1.98965	4.10125	2.06124e-05	0.000473374	-0.583726	8.83962e-05	0.00197436	0.512171	0.824272
ENSG00000167779.9	IGFBP6	0.000109494	0.00232172	0.629992	-1.58732	92.0068	146.044	0.00561959	0.0284317	-0.401978	0.000109494	0.00232172	0.690611	0.904589
ENSG00000111331.14	OAS3	0.000119572	0.00246062	0.424403	-2.35625	9.87625	23.2709	0.00265363	0.0163779	-0.432944	0.000119572	0.00246062	0.711241	0.91329
ENSG00000138316.11	ADAMTS14	0.000124024	0.00251341	0.482166	-2.07398	4.22572	8.76403	0.00910394	0.0410307	0.380438	0.000124024	0.00251341	0.0645561	0.347668
ENSG00000175183.10	CSRP2	0.000130643	0.00260014	0.539185	-1.85465	10.8043	20.0382	0.00538581	0.0275342	0.403811	0.000130643	0.00260014	0.841173	0.956587
ENSG00000107984.10	DKK1	0.000133309	0.00261662	0.61212	-1.63367	148.363	242.376	0.0115878	0.0490625	0.369121	0.000133309	0.00261662	0.0100922	0.133785
ENSG00000186918.14	ZNF395	0.000145046	0.00277386	0.494908	-2.02058	5.0484	10.2007	1.92981e-05	0.000455455	-0.585349	0.000145046	0.00277386	0.341887	0.716509
ENSG00000178685.14	PARP10	0.000167939	0.00307957	0.354949	-2.81731	2.36672	6.66778	0.000411944	0.00413437	-0.499289	0.000167939	0.00307957	0.407299	0.763119
ENSG00000128394.17	APOBEC3F	0.000168565	0.00307957	0.637728	-1.56807	3.15125	4.94137	9.53614e-06	0.000286907	-0.602185	0.000168565	0.00307957	0.268688	0.654689
ENSG00000105559.12	PLEKHA4	0.000192478	0.00339373	0.603462	-1.6571	7.3455	12.1723	3.39987e-05	0.000668656	-0.571108	0.000192478	0.00339373	0.926944	0.983357
ENSG00000143382.16	ADAMTSL4	0.000206365	0.00356565	0.569236	-1.75674	2.64166	4.64071	0.0058724	0.0294666	-0.40007	0.000206365	0.00356565	0.27036	0.655824
ENSG00000145040.4	UCN2	0.000207278	0.00357719	0.492914	-2.02875	3.71941	7.54576	2.2616e-06	0.000111352	0.633821	0.000207278	0.00357719	0.144081	0.501204
ENSG00000147027.4	TMEM47	0.000214075	0.00365574	0.468066	-2.13645	53.3291	113.935	4.516e-05	0.000801071	-0.563712	0.000214075	0.00365574	0.836583	0.955089
ENSG00000137203.15	TFAP2A	0.000224751	0.00379384	0.649485	-1.53968	13.2828	20.4512	0.0198349	0.0732782	-0.342428	0.000224751	0.00379384	0.328319	0.70428
ENSG00000054598.9	FOXC1	0.000238953	0.00396057	0.662926	-1.50846	12.396	18.6989	0.000320258	0.00346048	-0.507312	0.000238953	0.00396057	0.935728	0.985031
ENSG00000106976.21	DNM1	0.000247886	0.00406992	0.617505	-1.61942	28.1556	45.5957	0.0137793	0.0558028	0.360752	0.000247886	0.00406992	0.396709	0.756448
ENSG00000110446.12	SLC15A3	0.000250798	0.00409665	0.340853	-2.93382	1.18774	3.48462	0.000250042	0.00287117	-0.515011	0.000250798	0.00409665	0.917063	0.980359
ENSG00000169213.7	RAB3B	0.00025663	0.00415485	0.545528	-1.83309	224.524	411.572	0.000977547	0.00787845	0.470153	0.00025663	0.00415485	0.915756	0.980035
ENSG00000174080.12	CTSF	0.00025754	0.00415571	0.574559	-1.74047	7.04993	12.2702	0.0256853	0.0891592	-0.328778	0.00025754	0.00415571	0.909414	0.977891
ENSG00000173114.13	LRRN3	0.000279055	0.00438233	2.57416	2.57416	30.7473	11.9446	0.00821061	0.0378665	0.385167	0.000279055	0.00438233	0.357585	0.727712
ENSG00000197594.14	ENPP1	0.00029721	0.00457114	0.380661	-2.62701	36.3526	95.4985	0.00050037	0.00477306	0.492954	0.00029721	0.00457114	0.951588	0.988626
ENSG00000155011.9	DKK2	0.000298172	0.00457114	0.210665	-4.74686	18.9955	90.169	0.00345555	0.0198689	0.422371	0.000298172	0.00457114	0.682042	0.900914
ENSG00000183715.14	OPCML	0.000309174	0.0046882	2.34525	2.34525	9.37631	3.998	0.00245004	0.01548	0.436076	0.000309174	0.0046882	0.526891	0.831971
ENSG00000240583.14	AQP1	0.000311126	0.00469477	0.104636	-9.55696	3.49142	33.3673	3.76039e-05	0.000711851	0.568503	0.000311126	0.00469477	0.494375	0.817376
ENSG00000013297.12	CLDN11	0.000323452	0.00478135	0.611463	-1.63542	90.4751	147.965	3.47915e-09	2.83203e-06	-0.742534	0.000323452	0.00478135	0.00119854	0.04037
ENSG00000058085.15	LAMC2	0.000332816	0.00487155	3.0013	3.0013	207.39	69.1	4.23004e-05	0.000765253	0.565432	0.000332816	0.00487155	0.653076	0.890005
ENSG00000180875.5	GREM2	0.000343633	0.0049654	0.51276	-1.95023	37.3354	72.8127	8.49513e-07	5.73816e-05	-0.653491	0.000343633	0.0049654	0.548673	0.843681
ENSG00000125354.24	SEPTIN6	0.000357511	0.00512048	1.56786	1.56786	42.9875	27.418	0.00994342	0.0438696	0.376345	0.000357511	0.00512048	0.412577	0.76617
ENSG00000168394.12	TAP1	0.000363732	0.00518806	0.65069	-1.53683	23.9366	36.7865	0.0175368	0.0670013	-0.348736	0.000363732	0.00518806	0.244287	0.626986
ENSG00000168016.15	TRANK1	0.000395089	0.00553427	0.491077	-2.03634	10.1171	20.6019	0.000199287	0.00242319	-0.521912	0.000395089	0.00553427	0.800432	0.94468
ENSG00000179104.9	TMTC2	0.000426864	0.00590039	1.76356	1.76356	13.9507	7.91056	1.11271e-05	0.000322203	-0.59858	0.000426864	0.00590039	0.826984	0.951689
ENSG00000059378.13	PARP12	0.000515644	0.00673373	0.545856	-1.83198	3.75648	6.88181	0.000212808	0.00254951	-0.51993	0.000515644	0.00673373	0.856834	0.962669
ENSG00000157601.15	MX1	0.000562453	0.0071537	0.171166	-5.84228	3.32324	19.4153	0.0274395	0.0935201	-0.325196	0.000562453	0.0071537	0.791685	0.941044
ENSG00000164251.5	F2RL1	0.000565106	0.00718121	0.454059	-2.20236	9.04255	19.9149	0.00135656	0.00999813	0.458397	0.000565106	0.00718121	0.0024954	0.0614711
ENSG00000185745.10	IFIT1	0.000574817	0.00727308	0.287258	-3.48119	6.77079	23.5704	0.0223671	0.0801715	-0.336154	0.000574817	0.00727308	0.193398	0.56764
ENSG00000049323.16	LTBP1	0.000614148	0.00763231	0.641879	-1.55793	370.307	576.91	0.0229436	0.0817113	0.334809	0.000614148	0.00763231	0.896936	0.974874
ENSG00000180447.7	GAS1	0.000629013	0.00776436	0.440182	-2.27179	10.7863	24.5043	0.00536571	0.027475	-0.403971	0.000629013	0.00776436	0.0491643	0.302561
ENSG00000235109.8	ZSCAN31	0.000661855	0.0080678	1.52607	1.52607	10.8021	7.07837	0.00614838	0.0304757	-0.398067	0.000661855	0.0080678	0.986695	0.994638
ENSG00000116191.18	RALGPS2	0.000676385	0.00815738	0.657354	-1.52125	39.0324	59.378	0.00257095	0.0159956	-0.43419	0.000676385	0.00815738	0.760834	0.93172
ENSG00000090376.11	IRAK3	0.000676879	0.00815738	0.608349	-1.64379	4.50555	7.4062	0.00277505	0.0168728	-0.431176	0.000676879	0.00815738	0.954198	0.988912
ENSG00000197442.10	MAP3K5	0.000688891	0.00827347	0.652272	-1.5331	14.2824	21.8963	2.16693e-05	0.000489212	-0.582488	0.000688891	0.00827347	0.178174	0.547403
ENSG00000143341.12	HMCN1	0.00076647	0.00900587	0.528335	-1.89274	131.173	248.276	0.0131503	0.0538959	0.36303	0.00076647	0.00900587	0.626524	0.878308
ENSG00000143867.7	OSR1	0.000798901	0.00928271	0.64177	-1.55819	8.00961	12.4805	0.00362512	0.0205086	-0.420416	0.000798901	0.00928271	0.624005	0.876527
ENSG00000143416.21	SELENBP1	0.000840962	0.00967172	0.548462	-1.82328	3.74276	6.8241	0.000131441	0.00177828	-0.534197	0.000840962	0.00967172	0.622256	0.876268
ENSG00000082458.12	DLG3	0.000861423	0.00982223	0.566197	-1.76617	5.12085	9.04428	0.00252529	0.0157852	-0.434893	0.000861423	0.00982223	0.809203	0.947303
ENSG00000137628.18	DDX60	0.000863828	0.009842	0.482082	-2.07434	6.18893	12.8379	0.000230513	0.00271939	-0.517502	0.000863828	0.009842	0.618551	0.875399
ENSG00000171246.6	NPTX1	0.000890517	0.0100833	0.4903	-2.03957	15.0101	30.6141	3.87242e-06	0.000158932	-0.6224	0.000890517	0.0100833	0.952898	0.98881
ENSG00000143320.9	CRABP2	0.000893462	0.0101089	0.475065	-2.10497	41.0997	86.5137	0.00641006	0.0313381	-0.396239	0.000893462	0.0101089	0.948192	0.988626
ENSG00000115267.9	IFIH1	0.000940107	0.0105068	0.22105	-4.52386	1.12444	5.0868	0.019608	0.0726229	-0.343022	0.000940107	0.0105068	0.889792	0.973291
ENSG00000136999.5	CCN3	0.000953681	0.0105698	1.73521	1.73521	7.21023	4.15526	1.02159e-07	1.64487e-05	-0.691674	0.000953681	0.0105698	0.741009	0.924016
ENSG00000149256.16	TENM4	0.00106461	0.0114209	0.625147	-1.59962	79.6194	127.361	1.47023e-07	1.94514e-05	0.685498	0.00106461	0.0114209	0.653148	0.890005
ENSG00000064687.13	ABCA7	0.00107766	0.0115255	0.631493	-1.58355	3.03313	4.80311	5.09461e-05	0.000879226	-0.560517	0.00107766	0.0115255	0.706702	0.910614
ENSG00000110455.14	ACCS	0.00108346	0.0115706	0.573159	-1.74472	3.49502	6.09783	0.00122544	0.00926481	-0.462088	0.00108346	0.0115706	0.410797	0.765555
ENSG00000138642.15	HERC6	0.00110471	0.0117121	0.212569	-4.70435	1.39891	6.58096	0.0101063	0.0443744	-0.375585	0.00110471	0.0117121	0.719508	0.915604
ENSG00000132003.9	ZSWIM4	0.00112116	0.0118181	0.625462	-1.59882	6.17577	9.87394	8.72299e-05	0.00131221	0.545854	0.00112116	0.0118181	0.900753	0.975876
ENSG00000204264.12	PSMB8	0.00112374	0.0118284	0.520633	-1.92074	6.01737	11.5578	1.09253e-05	0.000316986	-0.59901	0.00112374	0.0118284	0.611795	0.873413
ENSG00000185885.17	IFITM1	0.00120434	0.0124355	0.328761	-3.04172	2.77885	8.45248	0.0142417	0.0571599	-0.359133	0.00120434	0.0124355	0.424083	0.775062
ENSG00000119917.15	IFIT3	0.00127058	0.0129136	0.376721	-2.65449	9.24672	24.5453	0.00434524	0.0234586	-0.412918	0.00127058	0.0129136	0.219197	0.60082
ENSG00000100065.15	CARD10	0.00133318	0.0133792	0.58624	-1.70579	3.60036	6.14144	0.00848269	0.0388235	-0.383682	0.00133318	0.0133792	0.487546	0.815751
ENSG00000102287.19	GABRE	0.00142349	0.0140073	0.531175	-1.88262	8.65047	16.2855	0.00616412	0.0305335	-0.397955	0.00142349	0.0140073	0.378993	0.741914
ENSG00000138131.4	LOXL4	0.00142951	0.0140572	0.363453	-2.75139	6.60766	18.1802	0.0293851	0.098434	-0.321439	0.00142951	0.0140572	0.339497	0.715289
ENSG00000164687.11	FABP5	0.0015005	0.0145117	1.54577	1.54577	9.83495	6.36248	0.01133	0.0483563	0.370193	0.0015005	0.0145117	0.509811	0.824018
ENSG00000101670.12	LIPG	0.00150707	0.014556	2.12142	2.12142	16.5354	7.79452	5.14938e-05	0.000886222	0.560232	0.00150707	0.014556	0.274588	0.659748
ENSG00000286147.1	AC003099.2	0.00176708	0.0161216	0.344022	-2.90679	1.34775	3.91763	0.00138251	0.0101483	0.457704	0.00176708	0.0161216	0.800943	0.94468
ENSG00000186417.14	GLDN	0.00177944	0.0161639	0.345202	-2.89686	2.62538	7.60536	0.00144706	0.010491	-0.45603	0.00177944	0.0161639	0.766845	0.934394
ENSG00000121904.18	CSMD2	0.00182306	0.0164437	1.56181	1.56181	26.1312	16.7313	0.00364786	0.020611	0.42016	0.00182306	0.0164437	0.898889	0.975406
ENSG00000171877.21	FRMD5	0.00187468	0.0167793	0.629884	-1.58759	5.40597	8.58247	0.0214332	0.0776556	0.338394	0.00187468	0.0167793	0.0208051	0.198075
ENSG00000204131.9	NHSL2	0.00192324	0.0171141	0.550576	-1.81628	17.3674	31.544	0.00123132	0.00929964	-0.461916	0.00192324	0.0171141	0.611954	0.873413
ENSG00000030419.17	IKZF2	0.00199574	0.0176052	0.551498	-1.81324	10.4171	18.8888	0.0112286	0.0480915	-0.370621	0.00199574	0.0176052	0.655955	0.891395
ENSG00000176658.17	MYO1D	0.00219496	0.0187416	1.7033	1.7033	19.7555	11.5984	0.0010032	0.00803218	0.469238	0.00219496	0.0187416	0.939441	0.986221
ENSG00000132481.7	TRIM47	0.00231287	0.0194648	0.424923	-2.35337	1.67386	3.9392	0.0113059	0.0483238	-0.370294	0.00231287	0.0194648	0.0161613	0.173247
ENSG00000124496.12	TRERF1	0.00247016	0.0202421	0.60484	-1.65333	10.1414	16.7671	0.00772988	0.0363419	-0.3879	0.00247016	0.0202421	0.180615	0.550217
ENSG00000071242.12	RPS6KA2	0.00284125	0.0224784	0.545351	-1.83368	19.6619	36.0536	0.0130964	0.0537354	-0.36323	0.00284125	0.0224784	0.016334	0.17397
ENSG00000164619.10	BMPER	0.00286033	0.0225406	1.69965	1.69965	91.4008	53.7762	3.46722e-05	0.000676455	-0.570602	0.00286033	0.0225406	0.36863	0.734452
ENSG00000204176.14	SYT15	0.00288503	0.02269	1.70416	1.70416	13.6972	8.03755	0.0208357	0.0760362	0.339872	0.00288503	0.02269	0.0126529	0.151835
ENSG00000137198.10	GMPR	0.00296876	0.0230882	0.498712	-2.00516	1.24587	2.49817	0.00198754	0.013207	-0.444147	0.00296876	0.0230882	0.735015	0.920825
ENSG00000108602.18	ALDH3A1	0.00326084	0.0246659	0.258094	-3.87456	2.46474	9.54981	5.63204e-05	0.000945254	-0.557834	0.00326084	0.0246659	0.683296	0.901884
ENSG00000171790.15	SLFNL1	0.00329988	0.0248969	0.662908	-1.50851	5.01827	7.57009	1.28399e-05	0.000349684	0.595196	0.00329988	0.0248969	0.725329	0.918046
ENSG00000183153.7	GJD3	0.00340437	0.0253615	0.474471	-2.10761	1.40375	2.95856	0.000751261	0.0064788	-0.479306	0.00340437	0.0253615	0.0157019	0.170559
ENSG00000042062.13	RIPOR3	0.0034958	0.0258298	0.517058	-1.93402	2.54306	4.91831	0.00250266	0.0156839	-0.435245	0.0034958	0.0258298	0.926737	0.983357
ENSG00000134871.19	COL4A2	0.00371473	0.0268853	0.589835	-1.69539	163.943	277.947	0.000210242	0.00252731	0.520297	0.00371473	0.0268853	0.973155	0.992854
ENSG00000049540.18	ELN	0.00371571	0.0268853	0.11681	-8.56095	3.39992	29.1065	0.00491341	0.0257204	0.407735	0.00371571	0.0268853	0.936449	0.985031
ENSG00000153721.19	CNKSR3	0.00378051	0.0271929	0.653908	-1.52927	8.22637	12.5803	0.00277528	0.0168728	-0.431173	0.00378051	0.0271929	0.340796	0.715891
ENSG00000172379.21	ARNT2	0.00380149	0.0272902	0.503973	-1.98423	8.47099	16.8084	0.000197782	0.00241291	-0.52214	0.00380149	0.0272902	0.117857	0.457509
ENSG00000115415.20	STAT1	0.00383043	0.027404	0.599015	-1.66941	109.082	182.103	0.00170429	0.0118179	-0.449956	0.00383043	0.027404	0.192074	0.565683
ENSG00000185432.12	METTL7A	0.0040297	0.0283862	0.553802	-1.8057	2.41967	4.36919	0.000312322	0.00339545	-0.508101	0.0040297	0.0283862	0.857183	0.962853
ENSG00000180155.20	LYNX1	0.00423616	0.0292757	2.08291	2.08291	10.3344	4.96152	0.016465	0.0639909	-0.351921	0.00423616	0.0292757	0.666708	0.895463
ENSG00000068079.8	IFI35	0.00442573	0.0301272	0.574838	-1.73962	2.45787	4.27576	3.04845e-09	2.6274e-06	-0.744311	0.00442573	0.0301272	0.0185714	0.186375
ENSG00000112655.16	PTK7	0.00455568	0.0306876	0.640226	-1.56195	102.545	160.17	0.00779308	0.0365396	0.387532	0.00455568	0.0306876	0.544791	0.841188
ENSG00000105339.11	DENND3	0.00470865	0.0312743	0.632432	-1.5812	7.59024	12.0017	0.00104473	0.00824306	-0.467801	0.00470865	0.0312743	0.20566	0.585437
ENSG00000138356.14	AOX1	0.00492652	0.0323547	2.24463	2.24463	21.2161	9.45193	0.00213577	0.0139205	-0.441394	0.00492652	0.0323547	0.627837	0.879
ENSG00000077942.19	FBLN1	0.00571589	0.0359284	0.419171	-2.38566	83.3621	198.874	0.0267035	0.0918449	-0.326675	0.00571589	0.0359284	0.597653	0.866839
ENSG00000182667.15	NTM	0.0057196	0.0359316	0.572423	-1.74696	18.8319	32.8986	0.000559541	0.00518277	0.489257	0.0057196	0.0359316	0.669733	0.896568
ENSG00000132849.21	PATJ	0.00594669	0.0370667	0.594712	-1.68149	3.56128	5.98824	0.00269803	0.0165404	-0.432289	0.00594669	0.0370667	0.750803	0.927809
ENSG00000138623.10	SEMA7A	0.00601944	0.03741	0.615316	-1.62518	129.737	210.846	4.89042e-08	1.19424e-05	0.703722	0.00601944	0.03741	0.115105	0.453488
ENSG00000162745.11	OLFML2B	0.00603885	0.037492	0.471155	-2.12244	4.54144	9.63895	0.00346079	0.0198697	-0.422309	0.00603885	0.037492	0.538308	0.838092
ENSG00000130702.15	LAMA5	0.00629412	0.0387569	0.627893	-1.59263	11.0078	17.5314	0.000298171	0.00327742	-0.509554	0.00629412	0.0387569	0.64013	0.884726
ENSG00000205683.12	DPF3	0.00653523	0.0396826	0.659236	-1.51691	23.0481	34.9617	0.000173494	0.00216897	-0.526055	0.00653523	0.0396826	0.598339	0.867346
ENSG00000162407.9	PLPP3	0.0066399	0.0401074	0.627653	-1.59324	84.4688	134.579	1.89025e-07	2.2517e-05	-0.681146	0.0066399	0.0401074	0.288317	0.670098
ENSG00000140511.12	HAPLN3	0.0077078	0.0445989	0.626532	-1.59609	3.03181	4.83903	0.00604348	0.0301085	0.398819	0.0077078	0.0445989	0.215328	0.596407
ENSG00000103888.17	CEMIP	0.00789035	0.0452469	0.4385	-2.2805	209.904	478.687	2.73997e-06	0.000126644	-0.629799	0.00789035	0.0452469	0.449275	0.793155
ENSG00000136720.7	HS6ST1	0.00790719	0.0452959	0.608906	-1.64229	18.6658	30.6547	0.0242415	0.0852933	-0.331883	0.00790719	0.0452959	0.961279	0.990217
ENSG00000013588.9	GPRC5A	0.00822473	0.0465645	1.88861	1.88861	81.4668	43.1358	1.50081e-06	8.29804e-05	-0.64223	0.00822473	0.0465645	0.47081	0.805749
ENSG00000176438.13	SYNE3	0.00968029	0.0525512	0.571887	-1.7486	24.5176	42.8713	1.92371e-05	0.000455351	-0.585426	0.00968029	0.0525512	0.371705	0.735761
ENSG00000163840.10	DTX3L	0.0097241	0.0527206	0.657389	-1.52117	26.122	39.736	4.36732e-06	0.00017064	-0.619782	0.0097241	0.0527206	0.960707	0.990154
ENSG00000130270.16	ATP8B3	0.00991528	0.0535097	0.630512	-1.58601	2.4939	3.95536	0.0119584	0.0502478	-0.367616	0.00991528	0.0535097	0.934368	0.985031
ENSG00000137868.19	STRA6	0.00994642	0.0536362	0.651906	-1.53396	18.2174	27.9448	0.00305831	0.0181418	0.427302	0.00994642	0.0536362	0.374309	0.738537
ENSG00000171812.13	COL8A2	0.0102078	0.0544268	0.349444	-2.86169	6.40351	18.3248	0.000415403	0.00416027	0.499019	0.0102078	0.0544268	0.306357	0.686877
ENSG00000107796.13	ACTA2	0.0102503	0.0545738	0.465665	-2.14747	44.5511	95.672	0.0001763	0.00219283	0.525578	0.0102503	0.0545738	0.552759	0.845057
ENSG00000149633.12	KIAA1755	0.0103691	0.0549073	0.435847	-2.29438	2.16009	4.95608	0.000870941	0.00718526	0.474198	0.0103691	0.0549073	0.572406	0.853336
ENSG00000152518.8	ZFP36L2	0.0113882	0.0584446	0.657776	-1.52028	23.4086	35.5876	8.00136e-05	0.00122632	-0.548255	0.0113882	0.0584446	0.883828	0.971263
ENSG00000174348.14	PODN	0.0117208	0.0594643	0.628321	-1.59154	13.3851	21.3029	0.00024759	0.00286199	-0.515314	0.0117208	0.0594643	0.241963	0.623848
ENSG00000140961.14	OSGIN1	0.0117324	0.0594925	0.580348	-1.7231	11.3889	19.6243	0.000136572	0.00181419	-0.533086	0.0117324	0.0594925	0.888267	0.973001
ENSG00000146411.6	SLC2A12	0.0118789	0.0600585	0.361071	-2.76954	2.5117	6.95625	0.000662628	0.00589084	-0.483583	0.0118789	0.0600585	0.794534	0.942016
ENSG00000136960.13	ENPP2	0.013343	0.0655068	0.576644	-1.73417	8.44313	14.6418	0.00104434	0.00824306	-0.467814	0.013343	0.0655068	0.223745	0.604007
ENSG00000189184.12	PCDH18	0.0149701	0.071271	0.562238	-1.77861	45.4981	80.9232	0.0256363	0.0890526	-0.328881	0.0149701	0.071271	0.375624	0.739937
ENSG00000164161.10	HHIP	0.0163777	0.0760348	0.470359	-2.12604	21.018	44.685	7.29318e-06	0.000237466	0.608348	0.0163777	0.0760348	0.92952	0.984056
ENSG00000056558.11	TRAF1	0.0173706	0.078797	0.552254	-1.81076	3.30862	5.99113	0.00134656	0.00995451	-0.458667	0.0173706	0.078797	0.0890758	0.407474
ENSG00000138496.17	PARP9	0.0174342	0.0790122	0.562557	-1.7776	10.2941	18.2988	6.94269e-06	0.000230667	-0.609466	0.0174342	0.0790122	0.767183	0.934394
ENSG00000142910.16	TINAGL1	0.0174453	0.079023	0.606142	-1.64978	3.10899	5.12914	9.18241e-05	0.00135353	0.544418	0.0174453	0.079023	0.746212	0.926285
ENSG00000173193.15	PARP14	0.0177376	0.0798927	0.566937	-1.76386	26.1499	46.1249	6.67963e-06	0.000224219	-0.61034	0.0177376	0.0798927	0.764214	0.933494
ENSG00000240065.8	PSMB9	0.0194698	0.0851301	0.438324	-2.28142	1.57143	3.58509	9.81801e-05	0.00142712	-0.542535	0.0194698	0.0851301	0.970487	0.992305
ENSG00000185112.6	FAM43A	0.0198678	0.0863037	0.457119	-2.18761	3.62787	7.93637	0.0107494	0.0465562	-0.372686	0.0198678	0.0863037	0.585234	0.859274
ENSG00000170542.6	SERPINB9	0.0211564	0.0901902	1.78967	1.78967	2.59341	1.4491	7.62967e-05	0.0011859	-0.54957	0.0211564	0.0901902	0.0299058	0.237377
ENSG00000182326.15	C1S	0.0211995	0.0903214	0.634812	-1.57527	128.89	203.036	0.00548352	0.0278974	-0.403037	0.0211995	0.0903214	0.274715	0.659748
ENSG00000117586.11	TNFSF4	0.0214876	0.091125	2.04838	2.04838	8.10349	3.95605	0.00609069	0.0302819	0.398479	0.0214876	0.091125	0.503016	0.821256
ENSG00000172296.13	SPTLC3	0.0216149	0.0914792	0.347514	-2.87758	1.13563	3.26787	0.00234003	0.0149395	-0.437865	0.0216149	0.0914792	0.50127	0.82102
ENSG00000137872.17	SEMA6D	0.0236933	0.0973831	0.440302	-2.27117	2.88812	6.55942	0.0116543	0.0492527	-0.368848	0.0236933	0.0973831	0.966457	0.991389

## Sheet: S8a-Positive correlation
Supplementary Table S8a. Number of KC-altered genes that showed a positive correlation with TGFβ1 treatment (FDR < 0.1)
Gene ID	Gene name	P-value (KC vs Normal)	FDR step up (KC vs Normal)	Ratio (KC vs Normal)	Fold change (KC vs Normal)	LSMean(KC) (KC vs Normal)	LSMean(Normal) (KC vs Normal)	P-value (Conc (ng/ul))	FDR step up (Conc (ng/ul))	Partial correlation (Conc (ng/ul))	P-value (KC)	FDR step up (KC)	P-value (Stretch)	FDR step up (Stretch)
ENSG00000138623.10	SEMA7A	0.00601944	0.03741	0.615316	-1.62518	129.737	210.846	4.89042e-08	1.19424e-05	0.703722	0.00601944	0.03741	0.115105	0.453488
ENSG00000149256.16	TENM4	0.00106461	0.0114209	0.625147	-1.59962	79.6194	127.361	1.47023e-07	1.94514e-05	0.685498	0.00106461	0.0114209	0.653148	0.890005
ENSG00000125637.16	PSD4	7.49117e-10	5.46235e-07	0.409905	-2.43959	5.03069	12.2728	4.76545e-07	3.97451e-05	0.664474	7.49117e-10	5.46235e-07	0.44854	0.792659
ENSG00000028277.21	POU2F2	7.77577e-09	2.71263e-06	0.518048	-1.93032	10.6829	20.6215	1.65661e-06	9.02326e-05	0.640227	7.77577e-09	2.71263e-06	0.100824	0.43038
ENSG00000114270.18	COL7A1	6.41035e-05	0.00158671	0.506059	-1.97605	114.344	225.951	1.74057e-06	9.30762e-05	0.63922	6.41035e-05	0.00158671	0.114021	0.451891
ENSG00000138311.18	ZNF365	3.37054e-05	0.00102247	0.315167	-3.17292	1.43581	4.55571	1.89429e-06	9.87726e-05	0.637486	3.37054e-05	0.00102247	0.832177	0.953578
ENSG00000130176.8	CNN1	8.54223e-05	0.00192869	0.401841	-2.48855	7.54621	18.7791	1.90115e-06	9.87787e-05	0.637412	8.54223e-05	0.00192869	0.451798	0.794211
ENSG00000145040.4	UCN2	0.000207278	0.00357719	0.492914	-2.02875	3.71941	7.54576	2.2616e-06	0.000111352	0.633821	0.000207278	0.00357719	0.144081	0.501204
ENSG00000114268.12	PFKFB4	8.43348e-05	0.00191281	0.536475	-1.86402	9.90888	18.4704	3.84025e-06	0.000158932	0.622581	8.43348e-05	0.00191281	0.0973068	0.423848
ENSG00000151136.15	BTBD11	1.71168e-05	0.000639785	0.564522	-1.77141	6.6322	11.7483	6.53921e-06	0.00022217	0.610819	1.71168e-05	0.000639785	0.17453	0.543049
ENSG00000164161.10	HHIP	0.0163777	0.0760348	0.470359	-2.12604	21.018	44.685	7.29318e-06	0.000237466	0.608348	0.0163777	0.0760348	0.92952	0.984056
ENSG00000171790.15	SLFNL1	0.00329988	0.0248969	0.662908	-1.50851	5.01827	7.57009	1.28399e-05	0.000349684	0.595196	0.00329988	0.0248969	0.725329	0.918046
ENSG00000057657.17	PRDM1	9.44612e-10	6.29111e-07	0.378294	-2.64345	2.43508	6.437	2.25966e-05	0.000502316	0.581447	9.44612e-10	6.29111e-07	0.789042	0.940115
ENSG00000260910.2	LINC00565	1.30789e-07	1.86051e-05	0.617981	-1.61817	5.92659	9.59025	2.70012e-05	0.000564191	0.576983	1.30789e-07	1.86051e-05	0.00048008	0.0229625
ENSG00000134107.5	BHLHE40	6.20799e-05	0.00154956	1.74007	1.74007	164.06	94.2836	3.54927e-05	0.000683363	0.569999	6.20799e-05	0.00154956	0.192251	0.565732
ENSG00000240583.14	AQP1	0.000311126	0.00469477	0.104636	-9.55696	3.49142	33.3673	3.76039e-05	0.000711851	0.568503	0.000311126	0.00469477	0.494375	0.817376
ENSG00000058085.15	LAMC2	0.000332816	0.00487155	3.0013	3.0013	207.39	69.1	4.23004e-05	0.000765253	0.565432	0.000332816	0.00487155	0.653076	0.890005
ENSG00000101670.12	LIPG	0.00150707	0.014556	2.12142	2.12142	16.5354	7.79452	5.14938e-05	0.000886222	0.560232	0.00150707	0.014556	0.274588	0.659748
ENSG00000279821.1	RP11-1334A24.5	2.75569e-07	3.20448e-05	0.51581	-1.9387	2.96201	5.74245	6.22555e-05	0.00101918	0.555131	2.75569e-07	3.20448e-05	0.000330052	0.0191902
ENSG00000132003.9	ZSWIM4	0.00112116	0.0118181	0.625462	-1.59882	6.17577	9.87394	8.72299e-05	0.00131221	0.545854	0.00112116	0.0118181	0.900753	0.975876
ENSG00000142910.16	TINAGL1	0.0174453	0.079023	0.606142	-1.64978	3.10899	5.12914	9.18241e-05	0.00135353	0.544418	0.0174453	0.079023	0.746212	0.926285
ENSG00000172260.15	NEGR1	7.00256e-05	0.00170434	0.428164	-2.33555	14.267	33.3214	0.000146963	0.00191574	0.530948	7.00256e-05	0.00170434	0.865083	0.965876
ENSG00000158008.10	EXTL1	1.03464e-06	8.08437e-05	0.180763	-5.5321	2.57014	14.2183	0.000162064	0.00205412	0.528074	1.03464e-06	8.08437e-05	0.856149	0.96228
ENSG00000107796.13	ACTA2	0.0102503	0.0545738	0.465665	-2.14747	44.5511	95.672	0.0001763	0.00219283	0.525578	0.0102503	0.0545738	0.552759	0.845057
ENSG00000134871.19	COL4A2	0.00371473	0.0268853	0.589835	-1.69539	163.943	277.947	0.000210242	0.00252731	0.520297	0.00371473	0.0268853	0.973155	0.992854
ENSG00000120885.22	CLU	8.62549e-08	1.48683e-05	0.539071	-1.85504	176.985	328.315	0.000359246	0.00374805	0.503676	8.62549e-08	1.48683e-05	0.00147005	0.0453457
ENSG00000171812.13	COL8A2	0.0102078	0.0544268	0.349444	-2.86169	6.40351	18.3248	0.000415403	0.00416027	0.499019	0.0102078	0.0544268	0.306357	0.686877
ENSG00000197594.14	ENPP1	0.00029721	0.00457114	0.380661	-2.62701	36.3526	95.4985	0.00050037	0.00477306	0.492954	0.00029721	0.00457114	0.951588	0.988626
ENSG00000182667.15	NTM	0.0057196	0.0359316	0.572423	-1.74696	18.8319	32.8986	0.000559541	0.00518277	0.489257	0.0057196	0.0359316	0.669733	0.896568
ENSG00000149633.12	KIAA1755	0.0103691	0.0549073	0.435847	-2.29438	2.16009	4.95608	0.000870941	0.00718526	0.474198	0.0103691	0.0549073	0.572406	0.853336
ENSG00000169213.7	RAB3B	0.00025663	0.00415485	0.545528	-1.83309	224.524	411.572	0.000977547	0.00787845	0.470153	0.00025663	0.00415485	0.915756	0.980035
ENSG00000176658.17	MYO1D	0.00219496	0.0187416	1.7033	1.7033	19.7555	11.5984	0.0010032	0.00803218	0.469238	0.00219496	0.0187416	0.939441	0.986221
ENSG00000164251.5	F2RL1	0.000565106	0.00718121	0.454059	-2.20236	9.04255	19.9149	0.00135656	0.00999813	0.458397	0.000565106	0.00718121	0.0024954	0.0614711
ENSG00000286147.1	AC003099.2	0.00176708	0.0161216	0.344022	-2.90679	1.34775	3.91763	0.00138251	0.0101483	0.457704	0.00176708	0.0161216	0.800943	0.94468
ENSG00000183715.14	OPCML	0.000309174	0.0046882	2.34525	2.34525	9.37631	3.998	0.00245004	0.01548	0.436076	0.000309174	0.0046882	0.526891	0.831971
ENSG00000137868.19	STRA6	0.00994642	0.0536362	0.651906	-1.53396	18.2174	27.9448	0.00305831	0.0181418	0.427302	0.00994642	0.0536362	0.374309	0.738537
ENSG00000155011.9	DKK2	0.000298172	0.00457114	0.210665	-4.74686	18.9955	90.169	0.00345555	0.0198689	0.422371	0.000298172	0.00457114	0.682042	0.900914
ENSG00000121904.18	CSMD2	0.00182306	0.0164437	1.56181	1.56181	26.1312	16.7313	0.00364786	0.020611	0.42016	0.00182306	0.0164437	0.898889	0.975406
ENSG00000154553.16	PDLIM3	3.30185e-07	3.61035e-05	0.309162	-3.23455	1.5066	4.87318	0.003979	0.0220251	0.416582	3.30185e-07	3.61035e-05	0.223187	0.604007
ENSG00000049540.18	ELN	0.00371571	0.0268853	0.11681	-8.56095	3.39992	29.1065	0.00491341	0.0257204	0.407735	0.00371571	0.0268853	0.936449	0.985031
ENSG00000175183.10	CSRP2	0.000130643	0.00260014	0.539185	-1.85465	10.8043	20.0382	0.00538581	0.0275342	0.403811	0.000130643	0.00260014	0.841173	0.956587
ENSG00000140511.12	HAPLN3	0.0077078	0.0445989	0.626532	-1.59609	3.03181	4.83903	0.00604348	0.0301085	0.398819	0.0077078	0.0445989	0.215328	0.596407
ENSG00000117586.11	TNFSF4	0.0214876	0.091125	2.04838	2.04838	8.10349	3.95605	0.00609069	0.0302819	0.398479	0.0214876	0.091125	0.503016	0.821256
ENSG00000147100.11	SLC16A2	9.75754e-08	1.58853e-05	0.571815	-1.74882	47.2337	82.6031	0.00611613	0.0303672	0.398297	9.75754e-08	1.58853e-05	0.0476774	0.297454
ENSG00000112655.16	PTK7	0.00455568	0.0306876	0.640226	-1.56195	102.545	160.17	0.00779308	0.0365396	0.387532	0.00455568	0.0306876	0.544791	0.841188
ENSG00000173114.13	LRRN3	0.000279055	0.00438233	2.57416	2.57416	30.7473	11.9446	0.00821061	0.0378665	0.385167	0.000279055	0.00438233	0.357585	0.727712
ENSG00000138316.11	ADAMTS14	0.000124024	0.00251341	0.482166	-2.07398	4.22572	8.76403	0.00910394	0.0410307	0.380438	0.000124024	0.00251341	0.0645561	0.347668
ENSG00000125354.24	SEPTIN6	0.000357511	0.00512048	1.56786	1.56786	42.9875	27.418	0.00994342	0.0438696	0.376345	0.000357511	0.00512048	0.412577	0.76617
ENSG00000164687.11	FABP5	0.0015005	0.0145117	1.54577	1.54577	9.83495	6.36248	0.01133	0.0483563	0.370193	0.0015005	0.0145117	0.509811	0.824018
ENSG00000107984.10	DKK1	0.000133309	0.00261662	0.61212	-1.63367	148.363	242.376	0.0115878	0.0490625	0.369121	0.000133309	0.00261662	0.0100922	0.133785
ENSG00000143341.12	HMCN1	0.00076647	0.00900587	0.528335	-1.89274	131.173	248.276	0.0131503	0.0538959	0.36303	0.00076647	0.00900587	0.626524	0.878308
ENSG00000106976.21	DNM1	0.000247886	0.00406992	0.617505	-1.61942	28.1556	45.5957	0.0137793	0.0558028	0.360752	0.000247886	0.00406992	0.396709	0.756448
ENSG00000107282.8	APBA1	4.85278e-07	4.67782e-05	0.408121	-2.45025	7.57059	18.5499	0.0144378	0.0577039	0.358459	4.85278e-07	4.67782e-05	0.0816189	0.391143
ENSG00000120875.9	DUSP4	2.58347e-07	3.07748e-05	0.110932	-9.01457	1.46765	13.2302	0.0176106	0.0672305	0.348523	2.58347e-07	3.07748e-05	0.217389	0.598719
ENSG00000204176.14	SYT15	0.00288503	0.02269	1.70416	1.70416	13.6972	8.03755	0.0208357	0.0760362	0.339872	0.00288503	0.02269	0.0126529	0.151835
ENSG00000171877.21	FRMD5	0.00187468	0.0167793	0.629884	-1.58759	5.40597	8.58247	0.0214332	0.0776556	0.338394	0.00187468	0.0167793	0.0208051	0.198075
ENSG00000049323.16	LTBP1	0.000614148	0.00763231	0.641879	-1.55793	370.307	576.91	0.0229436	0.0817113	0.334809	0.000614148	0.00763231	0.896936	0.974874
ENSG00000116761.12	CTH	5.97029e-05	0.00150822	1.74603	1.74603	4.35452	2.49395	0.0241194	0.0849309	0.332152	5.97029e-05	0.00150822	0.00963201	0.12992
ENSG00000106624.11	AEBP1	3.20601e-05	0.000995222	0.542984	-1.84167	135.828	250.151	0.0274807	0.0936389	0.325114	3.20601e-05	0.000995222	0.469674	0.805251
ENSG00000175832.13	ETV4	5.20603e-05	0.00135817	0.613994	-1.62868	4.64326	7.56239	0.0292686	0.0981463	0.321658	5.20603e-05	0.00135817	0.464983	0.802377

## Sheet: S8b-Negative correlation
Supplementary Table S8b. Number of KC-altered genes that showed a negative correlation with TGFβ1 treatment (FDR < 0.1)
Gene ID	Gene name	P-value (KC vs Normal)	FDR step up (KC vs Normal)	Ratio (KC vs Normal)	Fold change (KC vs Normal)	LSMean(KC) (KC vs Normal)	LSMean(Normal) (KC vs Normal)	P-value (Conc (ng/ul))	FDR step up (Conc (ng/ul))	Partial correlation (Conc (ng/ul))	P-value (KC)	FDR step up (KC)	P-value (Stretch)	FDR step up (Stretch)
ENSG00000172830.13	SSH3	5.83635e-06	0.000291857	0.661541	-1.51162	4.50956	6.81675	6.08625e-10	1.35156e-06	-0.764864	5.83635e-06	0.000291857	0.35331	0.724014
ENSG00000068079.8	IFI35	0.00442573	0.0301272	0.574838	-1.73962	2.45787	4.27576	3.04845e-09	2.6274e-06	-0.744311	0.00442573	0.0301272	0.0185714	0.186375
ENSG00000013297.12	CLDN11	0.000323452	0.00478135	0.611463	-1.63542	90.4751	147.965	3.47915e-09	2.83203e-06	-0.742534	0.000323452	0.00478135	0.00119854	0.04037
ENSG00000187244.12	BCAM	3.48229e-08	8.09881e-06	0.475585	-2.10267	2.40015	5.04674	5.5956e-08	1.26133e-05	-0.701562	3.48229e-08	8.09881e-06	0.140104	0.495129
ENSG00000136999.5	CCN3	0.000953681	0.0105698	1.73521	1.73521	7.21023	4.15526	1.02159e-07	1.64487e-05	-0.691674	0.000953681	0.0105698	0.741009	0.924016
ENSG00000174807.4	CD248	5.74683e-05	0.00147207	0.650314	-1.53772	116.603	179.302	1.11324e-07	1.71697e-05	-0.69023	5.74683e-05	0.00147207	0.0282048	0.230688
ENSG00000162407.9	PLPP3	0.0066399	0.0401074	0.627653	-1.59324	84.4688	134.579	1.89025e-07	2.2517e-05	-0.681146	0.0066399	0.0401074	0.288317	0.670098
ENSG00000141574.8	SECTM1	6.3945e-05	0.00158671	0.273672	-3.654	1.26498	4.62224	2.71432e-07	2.76182e-05	-0.674748	6.3945e-05	0.00158671	0.967176	0.991567
ENSG00000063438.20	AHRR	9.06243e-06	0.000398747	0.514662	-1.94302	19.6626	38.2049	7.49465e-07	5.35666e-05	-0.65591	9.06243e-06	0.000398747	0.274579	0.659748
ENSG00000180875.5	GREM2	0.000343633	0.0049654	0.51276	-1.95023	37.3354	72.8127	8.49513e-07	5.73816e-05	-0.653491	0.000343633	0.0049654	0.548673	0.843681
ENSG00000160932.11	LY6E	1.91184e-09	9.65942e-07	0.546311	-1.83046	67.9084	124.303	1.12483e-06	6.81032e-05	-0.647994	1.91184e-09	9.65942e-07	0.358765	0.728266
ENSG00000013588.9	GPRC5A	0.00822473	0.0465645	1.88861	1.88861	81.4668	43.1358	1.50081e-06	8.29804e-05	-0.64223	0.00822473	0.0465645	0.47081	0.805749
ENSG00000103888.17	CEMIP	0.00789035	0.0452469	0.4385	-2.2805	209.904	478.687	2.73997e-06	0.000126644	-0.629799	0.00789035	0.0452469	0.449275	0.793155
ENSG00000171246.6	NPTX1	0.000890517	0.0100833	0.4903	-2.03957	15.0101	30.6141	3.87242e-06	0.000158932	-0.6224	0.000890517	0.0100833	0.952898	0.98881
ENSG00000163840.10	DTX3L	0.0097241	0.0527206	0.657389	-1.52117	26.122	39.736	4.36732e-06	0.00017064	-0.619782	0.0097241	0.0527206	0.960707	0.990154
ENSG00000104870.13	FCGRT	7.78697e-10	5.46235e-07	0.515506	-1.93984	8.59919	16.6811	4.94493e-06	0.00018429	-0.617054	7.78697e-10	5.46235e-07	0.267182	0.652785
ENSG00000179981.11	TSHZ1	4.70701e-05	0.00127152	0.577674	-1.73108	10.6752	18.4796	5.2018e-06	0.000190542	-0.615934	4.70701e-05	0.00127152	0.481221	0.812029
ENSG00000100106.22	TRIOBP	5.03354e-07	4.75816e-05	0.627902	-1.5926	60.6633	96.6127	5.50337e-06	0.000197152	-0.614682	5.03354e-07	4.75816e-05	0.466827	0.803361
ENSG00000173193.15	PARP14	0.0177376	0.0798927	0.566937	-1.76386	26.1499	46.1249	6.67963e-06	0.000224219	-0.61034	0.0177376	0.0798927	0.764214	0.933494
ENSG00000138496.17	PARP9	0.0174342	0.0790122	0.562557	-1.7776	10.2941	18.2988	6.94269e-06	0.000230667	-0.609466	0.0174342	0.0790122	0.767183	0.934394
ENSG00000128394.17	APOBEC3F	0.000168565	0.00307957	0.637728	-1.56807	3.15125	4.94137	9.53614e-06	0.000286907	-0.602185	0.000168565	0.00307957	0.268688	0.654689
ENSG00000204264.12	PSMB8	0.00112374	0.0118284	0.520633	-1.92074	6.01737	11.5578	1.09253e-05	0.000316986	-0.59901	0.00112374	0.0118284	0.611795	0.873413
ENSG00000179104.9	TMTC2	0.000426864	0.00590039	1.76356	1.76356	13.9507	7.91056	1.11271e-05	0.000322203	-0.59858	0.000426864	0.00590039	0.826984	0.951689
ENSG00000126561.18	STAT5A	8.00746e-06	0.000361593	0.581536	-1.71958	2.93086	5.03986	1.25758e-05	0.000344312	-0.59569	8.00746e-06	0.000361593	0.0410025	0.278277
ENSG00000176438.13	SYNE3	0.00968029	0.0525512	0.571887	-1.7486	24.5176	42.8713	1.92371e-05	0.000455351	-0.585426	0.00968029	0.0525512	0.371705	0.735761
ENSG00000186918.14	ZNF395	0.000145046	0.00277386	0.494908	-2.02058	5.0484	10.2007	1.92981e-05	0.000455455	-0.585349	0.000145046	0.00277386	0.341887	0.716509
ENSG00000028137.19	TNFRSF1B	8.83962e-05	0.00197436	0.485132	-2.0613	1.98965	4.10125	2.06124e-05	0.000473374	-0.583726	8.83962e-05	0.00197436	0.512171	0.824272
ENSG00000088280.19	ASAP3	1.01439e-06	7.99076e-05	0.603623	-1.65666	7.8408	12.9896	2.07136e-05	0.000474213	-0.583605	1.01439e-06	7.99076e-05	0.802951	0.945117
ENSG00000197442.10	MAP3K5	0.000688891	0.00827347	0.652272	-1.5331	14.2824	21.8963	2.16693e-05	0.000489212	-0.582488	0.000688891	0.00827347	0.178174	0.547403
ENSG00000108771.13	DHX58	9.75076e-06	0.00042144	0.40621	-2.46178	1.03463	2.54704	2.3671e-05	0.000519202	-0.580289	9.75076e-06	0.00042144	0.900157	0.975597
ENSG00000105559.12	PLEKHA4	0.000192478	0.00339373	0.603462	-1.6571	7.3455	12.1723	3.39987e-05	0.000668656	-0.571108	0.000192478	0.00339373	0.926944	0.983357
ENSG00000164619.10	BMPER	0.00286033	0.0225406	1.69965	1.69965	91.4008	53.7762	3.46722e-05	0.000676455	-0.570602	0.00286033	0.0225406	0.36863	0.734452
ENSG00000147027.4	TMEM47	0.000214075	0.00365574	0.468066	-2.13645	53.3291	113.935	4.516e-05	0.000801071	-0.563712	0.000214075	0.00365574	0.836583	0.955089
ENSG00000064687.13	ABCA7	0.00107766	0.0115255	0.631493	-1.58355	3.03313	4.80311	5.09461e-05	0.000879226	-0.560517	0.00107766	0.0115255	0.706702	0.910614
ENSG00000108602.18	ALDH3A1	0.00326084	0.0246659	0.258094	-3.87456	2.46474	9.54981	5.63204e-05	0.000945254	-0.557834	0.00326084	0.0246659	0.683296	0.901884
ENSG00000151491.14	EPS8	4.26902e-06	0.000224162	0.491928	-2.03282	40.4674	82.2629	7.15703e-05	0.00113613	-0.551329	4.26902e-06	0.000224162	0.583337	0.85788
ENSG00000170542.6	SERPINB9	0.0211564	0.0901902	1.78967	1.78967	2.59341	1.4491	7.62967e-05	0.0011859	-0.54957	0.0211564	0.0901902	0.0299058	0.237377
ENSG00000152518.8	ZFP36L2	0.0113882	0.0584446	0.657776	-1.52028	23.4086	35.5876	8.00136e-05	0.00122632	-0.548255	0.0113882	0.0584446	0.883828	0.971263
ENSG00000169992.10	NLGN2	3.02253e-10	3.16329e-07	0.650915	-1.5363	31.7592	48.7916	8.46542e-05	0.00128003	-0.546689	3.02253e-10	3.16329e-07	0.355498	0.726364
ENSG00000240065.8	PSMB9	0.0194698	0.0851301	0.438324	-2.28142	1.57143	3.58509	9.81801e-05	0.00142712	-0.542535	0.0194698	0.0851301	0.970487	0.992305
ENSG00000171843.17	MLLT3	6.19767e-09	2.21483e-06	0.596755	-1.67573	6.4508	10.8098	0.000118084	0.00164465	-0.537285	6.19767e-09	2.21483e-06	0.55064	0.844638
ENSG00000159231.6	CBR3	1.89855e-08	5.45442e-06	0.556669	-1.7964	5.69947	10.2385	0.000130215	0.00177069	-0.534468	1.89855e-08	5.45442e-06	0.909206	0.977806
ENSG00000143416.21	SELENBP1	0.000840962	0.00967172	0.548462	-1.82328	3.74276	6.8241	0.000131441	0.00177828	-0.534197	0.000840962	0.00967172	0.622256	0.876268
ENSG00000140961.14	OSGIN1	0.0117324	0.0594925	0.580348	-1.7231	11.3889	19.6243	0.000136572	0.00181419	-0.533086	0.0117324	0.0594925	0.888267	0.973001
ENSG00000213928.9	IRF9	1.45277e-05	0.000563485	0.605017	-1.65285	9.70799	16.0458	0.000158063	0.00201913	-0.528811	1.45277e-05	0.000563485	0.80996	0.947605
ENSG00000205683.12	DPF3	0.00653523	0.0396826	0.659236	-1.51691	23.0481	34.9617	0.000173494	0.00216897	-0.526055	0.00653523	0.0396826	0.598339	0.867346
ENSG00000198598.7	MMP17	3.18879e-13	2.33611e-09	0.52571	-1.90219	6.32702	12.0352	0.00018567	0.00229186	-0.524034	3.18879e-13	2.33611e-09	0.124161	0.468022
ENSG00000172379.21	ARNT2	0.00380149	0.0272902	0.503973	-1.98423	8.47099	16.8084	0.000197782	0.00241291	-0.52214	0.00380149	0.0272902	0.117857	0.457509
ENSG00000168016.15	TRANK1	0.000395089	0.00553427	0.491077	-2.03634	10.1171	20.6019	0.000199287	0.00242319	-0.521912	0.000395089	0.00553427	0.800432	0.94468
ENSG00000104518.11	GSDMD	3.1559e-05	0.000992279	0.565535	-1.76824	7.84566	13.873	0.000200672	0.002436	-0.521703	3.1559e-05	0.000992279	0.733974	0.920532
ENSG00000059378.13	PARP12	0.000515644	0.00673373	0.545856	-1.83198	3.75648	6.88181	0.000212808	0.00254951	-0.51993	0.000515644	0.00673373	0.856834	0.962669
ENSG00000137628.18	DDX60	0.000863828	0.009842	0.482082	-2.07434	6.18893	12.8379	0.000230513	0.00271939	-0.517502	0.000863828	0.009842	0.618551	0.875399
ENSG00000174348.14	PODN	0.0117208	0.0594643	0.628321	-1.59154	13.3851	21.3029	0.00024759	0.00286199	-0.515314	0.0117208	0.0594643	0.241963	0.623848
ENSG00000110446.12	SLC15A3	0.000250798	0.00409665	0.340853	-2.93382	1.18774	3.48462	0.000250042	0.00287117	-0.515011	0.000250798	0.00409665	0.917063	0.980359
ENSG00000130702.15	LAMA5	0.00629412	0.0387569	0.627893	-1.59263	11.0078	17.5314	0.000298171	0.00327742	-0.509554	0.00629412	0.0387569	0.64013	0.884726
ENSG00000185432.12	METTL7A	0.0040297	0.0283862	0.553802	-1.8057	2.41967	4.36919	0.000312322	0.00339545	-0.508101	0.0040297	0.0283862	0.857183	0.962853
ENSG00000054598.9	FOXC1	0.000238953	0.00396057	0.662926	-1.50846	12.396	18.6989	0.000320258	0.00346048	-0.507312	0.000238953	0.00396057	0.935728	0.985031
ENSG00000130589.16	HELZ2	4.21157e-08	9.21014e-06	0.503963	-1.98427	22.0412	43.7358	0.000337076	0.00358928	-0.505697	4.21157e-08	9.21014e-06	0.157993	0.522672
ENSG00000216775.3	RP1-152L7.5	5.76167e-09	2.1105e-06	0.406982	-2.45711	2.78538	6.84398	0.000344715	0.0036415	-0.504987	5.76167e-09	2.1105e-06	0.155754	0.519962
ENSG00000165655.17	ZNF503	7.45006e-05	0.00175496	0.592502	-1.68776	9.3568	15.792	0.00039486	0.00400658	-0.500653	7.45006e-05	0.00175496	0.11608	0.455005
ENSG00000178685.14	PARP10	0.000167939	0.00307957	0.354949	-2.81731	2.36672	6.66778	0.000411944	0.00413437	-0.499289	0.000167939	0.00307957	0.407299	0.763119
ENSG00000108846.16	ABCC3	4.22796e-05	0.00118674	0.542905	-1.84194	12.3627	22.7714	0.000595936	0.00545387	-0.487154	4.22796e-05	0.00118674	0.834024	0.953919
ENSG00000107816.17	LZTS2	2.17236e-07	2.72046e-05	0.648978	-1.54089	34.5636	53.2585	0.000618294	0.0056025	-0.485918	2.17236e-07	2.72046e-05	0.0067901	0.108257
ENSG00000146411.6	SLC2A12	0.0118789	0.0600585	0.361071	-2.76954	2.5117	6.95625	0.000662628	0.00589084	-0.483583	0.0118789	0.0600585	0.794534	0.942016
ENSG00000183153.7	GJD3	0.00340437	0.0253615	0.474471	-2.10761	1.40375	2.95856	0.000751261	0.0064788	-0.479306	0.00340437	0.0253615	0.0157019	0.170559
ENSG00000112419.14	PHACTR2	2.88748e-05	0.00093808	0.657596	-1.52069	139.454	212.067	0.000805252	0.00679601	-0.476918	2.88748e-05	0.00093808	0.435245	0.78309
ENSG00000136960.13	ENPP2	0.013343	0.0655068	0.576644	-1.73417	8.44313	14.6418	0.00104434	0.00824306	-0.467814	0.013343	0.0655068	0.223745	0.604007
ENSG00000105339.11	DENND3	0.00470865	0.0312743	0.632432	-1.5812	7.59024	12.0017	0.00104473	0.00824306	-0.467801	0.00470865	0.0312743	0.20566	0.585437
ENSG00000110455.14	ACCS	0.00108346	0.0115706	0.573159	-1.74472	3.49502	6.09783	0.00122544	0.00926481	-0.462088	0.00108346	0.0115706	0.410797	0.765555
ENSG00000204131.9	NHSL2	0.00192324	0.0171141	0.550576	-1.81628	17.3674	31.544	0.00123132	0.00929964	-0.461916	0.00192324	0.0171141	0.611954	0.873413
ENSG00000056558.11	TRAF1	0.0173706	0.078797	0.552254	-1.81076	3.30862	5.99113	0.00134656	0.00995451	-0.458667	0.0173706	0.078797	0.0890758	0.407474
ENSG00000186417.14	GLDN	0.00177944	0.0161639	0.345202	-2.89686	2.62538	7.60536	0.00144706	0.010491	-0.45603	0.00177944	0.0161639	0.766845	0.934394
ENSG00000112902.12	SEMA5A	7.683e-10	5.46235e-07	0.596864	-1.67542	99.53	166.755	0.001492	0.0107214	-0.454903	7.683e-10	5.46235e-07	0.188226	0.560561
ENSG00000115415.20	STAT1	0.00383043	0.027404	0.599015	-1.66941	109.082	182.103	0.00170429	0.0118179	-0.449956	0.00383043	0.027404	0.192074	0.565683
ENSG00000198933.9	TBKBP1	1.86171e-06	0.000125704	0.629347	-1.58895	5.24402	8.33248	0.00184179	0.0125341	-0.447037	1.86171e-06	0.000125704	0.419626	0.770199
ENSG00000137198.10	GMPR	0.00296876	0.0230882	0.498712	-2.00516	1.24587	2.49817	0.00198754	0.013207	-0.444147	0.00296876	0.0230882	0.735015	0.920825
ENSG00000138356.14	AOX1	0.00492652	0.0323547	2.24463	2.24463	21.2161	9.45193	0.00213577	0.0139205	-0.441394	0.00492652	0.0323547	0.627837	0.879
ENSG00000172296.13	SPTLC3	0.0216149	0.0914792	0.347514	-2.87758	1.13563	3.26787	0.00234003	0.0149395	-0.437865	0.0216149	0.0914792	0.50127	0.82102
ENSG00000042062.13	RIPOR3	0.0034958	0.0258298	0.517058	-1.93402	2.54306	4.91831	0.00250266	0.0156839	-0.435245	0.0034958	0.0258298	0.926737	0.983357
ENSG00000082458.12	DLG3	0.000861423	0.00982223	0.566197	-1.76617	5.12085	9.04428	0.00252529	0.0157852	-0.434893	0.000861423	0.00982223	0.809203	0.947303
ENSG00000116191.18	RALGPS2	0.000676385	0.00815738	0.657354	-1.52125	39.0324	59.378	0.00257095	0.0159956	-0.43419	0.000676385	0.00815738	0.760834	0.93172
ENSG00000132386.11	SERPINF1	6.5874e-06	0.000318543	0.409255	-2.44346	10.8464	26.5027	0.00265035	0.0163714	-0.432993	6.5874e-06	0.000318543	0.73149	0.919882
ENSG00000111331.14	OAS3	0.000119572	0.00246062	0.424403	-2.35625	9.87625	23.2709	0.00265363	0.0163779	-0.432944	0.000119572	0.00246062	0.711241	0.91329
ENSG00000132849.21	PATJ	0.00594669	0.0370667	0.594712	-1.68149	3.56128	5.98824	0.00269803	0.0165404	-0.432289	0.00594669	0.0370667	0.750803	0.927809
ENSG00000090376.11	IRAK3	0.000676879	0.00815738	0.608349	-1.64379	4.50555	7.4062	0.00277505	0.0168728	-0.431176	0.000676879	0.00815738	0.954198	0.988912
ENSG00000153721.19	CNKSR3	0.00378051	0.0271929	0.653908	-1.52927	8.22637	12.5803	0.00277528	0.0168728	-0.431173	0.00378051	0.0271929	0.340796	0.715891
ENSG00000132613.15	MTSS2	2.43929e-05	0.000827326	0.632131	-1.58195	14.8979	23.5677	0.00297009	0.0177579	-0.428474	2.43929e-05	0.000827326	0.597364	0.866808
ENSG00000162745.11	OLFML2B	0.00603885	0.037492	0.471155	-2.12244	4.54144	9.63895	0.00346079	0.0198697	-0.422309	0.00603885	0.037492	0.538308	0.838092
ENSG00000143867.7	OSR1	0.000798901	0.00928271	0.64177	-1.55819	8.00961	12.4805	0.00362512	0.0205086	-0.420416	0.000798901	0.00928271	0.624005	0.876527
ENSG00000119917.15	IFIT3	0.00127058	0.0129136	0.376721	-2.65449	9.24672	24.5453	0.00434524	0.0234586	-0.412918	0.00127058	0.0129136	0.219197	0.60082
ENSG00000287348.1	RP11-2G22.1	4.1158e-06	0.000219154	0.521625	-1.91709	3.60856	6.91793	0.00447025	0.0239656	-0.411729	4.1158e-06	0.000219154	0.787214	0.939563
ENSG00000180447.7	GAS1	0.000629013	0.00776436	0.440182	-2.27179	10.7863	24.5043	0.00536571	0.027475	-0.403971	0.000629013	0.00776436	0.0491643	0.302561
ENSG00000182326.15	C1S	0.0211995	0.0903214	0.634812	-1.57527	128.89	203.036	0.00548352	0.0278974	-0.403037	0.0211995	0.0903214	0.274715	0.659748
ENSG00000167779.9	IGFBP6	0.000109494	0.00232172	0.629992	-1.58732	92.0068	146.044	0.00561959	0.0284317	-0.401978	0.000109494	0.00232172	0.690611	0.904589
ENSG00000143382.16	ADAMTSL4	0.000206365	0.00356565	0.569236	-1.75674	2.64166	4.64071	0.0058724	0.0294666	-0.40007	0.000206365	0.00356565	0.27036	0.655824
ENSG00000159403.18	C1R	6.89595e-05	0.00168399	0.518063	-1.93027	46.207	89.1919	0.00587764	0.0294727	-0.400031	6.89595e-05	0.00168399	0.445215	0.789957
ENSG00000235109.8	ZSCAN31	0.000661855	0.0080678	1.52607	1.52607	10.8021	7.07837	0.00614838	0.0304757	-0.398067	0.000661855	0.0080678	0.986695	0.994638
ENSG00000102287.19	GABRE	0.00142349	0.0140073	0.531175	-1.88262	8.65047	16.2855	0.00616412	0.0305335	-0.397955	0.00142349	0.0140073	0.378993	0.741914
ENSG00000143320.9	CRABP2	0.000893462	0.0101089	0.475065	-2.10497	41.0997	86.5137	0.00641006	0.0313381	-0.396239	0.000893462	0.0101089	0.948192	0.988626
ENSG00000072195.15	SPEG	1.77852e-09	9.34758e-07	0.318407	-3.14064	7.00204	21.9909	0.00673109	0.0326678	-0.394082	1.77852e-09	9.34758e-07	0.0845445	0.397799
ENSG00000165912.16	PACSIN3	1.88775e-07	2.46958e-05	0.479189	-2.08686	4.89761	10.2206	0.00705409	0.0339653	-0.392	1.88775e-07	2.46958e-05	0.429825	0.779444
ENSG00000139793.19	MBNL2	5.0248e-07	4.75816e-05	1.53995	1.53995	119.733	77.7508	0.00726895	0.0347406	-0.390661	5.0248e-07	4.75816e-05	0.899456	0.975406
ENSG00000213722.10	DDAH2	8.64709e-12	3.16743e-08	0.595768	-1.67851	12.7549	21.4092	0.00732522	0.0349379	-0.390316	8.64709e-12	3.16743e-08	0.000351169	0.0196387
ENSG00000124496.12	TRERF1	0.00247016	0.0202421	0.60484	-1.65333	10.1414	16.7671	0.00772988	0.0363419	-0.3879	0.00247016	0.0202421	0.180615	0.550217
ENSG00000126778.12	SIX1	5.21993e-06	0.000265564	0.368475	-2.71389	1.45174	3.93986	0.00773616	0.0363419	-0.387863	5.21993e-06	0.000265564	0.774791	0.935803
ENSG00000100065.15	CARD10	0.00133318	0.0133792	0.58624	-1.70579	3.60036	6.14144	0.00848269	0.0388235	-0.383682	0.00133318	0.0133792	0.487546	0.815751
ENSG00000138642.15	HERC6	0.00110471	0.0117121	0.212569	-4.70435	1.39891	6.58096	0.0101063	0.0443744	-0.375585	0.00110471	0.0117121	0.719508	0.915604
ENSG00000140464.20	PML	4.67805e-08	9.79183e-06	0.652945	-1.53152	32.5243	49.8118	0.0105874	0.0459652	-0.373402	4.67805e-08	9.79183e-06	0.0743346	0.373252
ENSG00000185112.6	FAM43A	0.0198678	0.0863037	0.457119	-2.18761	3.62787	7.93637	0.0107494	0.0465562	-0.372686	0.0198678	0.0863037	0.585234	0.859274
ENSG00000137941.17	TTLL7	5.01654e-05	0.00133398	1.51256	1.51256	43.6049	28.8285	0.0108648	0.0469314	-0.372181	5.01654e-05	0.00133398	0.692373	0.905247
ENSG00000030419.17	IKZF2	0.00199574	0.0176052	0.551498	-1.81324	10.4171	18.8888	0.0112286	0.0480915	-0.370621	0.00199574	0.0176052	0.655955	0.891395
ENSG00000132481.7	TRIM47	0.00231287	0.0194648	0.424923	-2.35337	1.67386	3.9392	0.0113059	0.0483238	-0.370294	0.00231287	0.0194648	0.0161613	0.173247
ENSG00000133106.15	EPSTI1	7.07767e-05	0.00171408	0.403907	-2.47582	3.26899	8.09343	0.0114987	0.0488911	-0.36949	7.07767e-05	0.00171408	0.246641	0.629706
ENSG00000137872.17	SEMA6D	0.0236933	0.0973831	0.440302	-2.27117	2.88812	6.55942	0.0116543	0.0492527	-0.368848	0.0236933	0.0973831	0.966457	0.991389
ENSG00000130270.16	ATP8B3	0.00991528	0.0535097	0.630512	-1.58601	2.4939	3.95536	0.0119584	0.0502478	-0.367616	0.00991528	0.0535097	0.934368	0.985031
ENSG00000136274.9	NACAD	4.8768e-05	0.0013087	0.527065	-1.8973	3.57237	6.77785	0.0125577	0.0520057	-0.365263	4.8768e-05	0.0013087	0.25155	0.634482
ENSG00000163346.17	PBXIP1	7.43763e-05	0.00175485	0.656543	-1.52313	19.4797	29.6702	0.012771	0.0526211	-0.36445	7.43763e-05	0.00175485	0.442513	0.788285
ENSG00000071242.12	RPS6KA2	0.00284125	0.0224784	0.545351	-1.83368	19.6619	36.0536	0.0130964	0.0537354	-0.36323	0.00284125	0.0224784	0.016334	0.17397
ENSG00000177106.16	EPS8L2	1.62895e-08	4.8709e-06	0.519039	-1.92664	7.79911	15.026	0.013391	0.0546227	-0.362148	1.62895e-08	4.8709e-06	0.382547	0.744726
ENSG00000255874.2	PRECSIT	1.90005e-06	0.000127121	2.07878	2.07878	15.4517	7.43306	0.0134894	0.0549172	-0.361791	1.90005e-06	0.000127121	0.726315	0.918077
ENSG00000090006.18	LTBP4	1.99799e-05	0.000712069	0.633918	-1.57749	22.5564	35.5824	0.0141472	0.0568683	-0.35946	1.99799e-05	0.000712069	0.198411	0.575738
ENSG00000185885.17	IFITM1	0.00120434	0.0124355	0.328761	-3.04172	2.77885	8.45248	0.0142417	0.0571599	-0.359133	0.00120434	0.0124355	0.424083	0.775062
ENSG00000135835.12	KIAA1614	4.79475e-06	0.000245639	0.572596	-1.74643	3.79241	6.62318	0.0158749	0.0623087	-0.353751	4.79475e-06	0.000245639	0.868361	0.966619
ENSG00000180155.20	LYNX1	0.00423616	0.0292757	2.08291	2.08291	10.3344	4.96152	0.016465	0.0639909	-0.351921	0.00423616	0.0292757	0.666708	0.895463
ENSG00000012171.20	SEMA3B	3.73942e-05	0.0010958	0.281942	-3.54682	2.52059	8.94008	0.0168999	0.0650938	-0.350609	3.73942e-05	0.0010958	0.890538	0.973465
ENSG00000168394.12	TAP1	0.000363732	0.00518806	0.65069	-1.53683	23.9366	36.7865	0.0175368	0.0670013	-0.348736	0.000363732	0.00518806	0.244287	0.626986
ENSG00000101347.11	SAMHD1	2.09565e-05	0.000731082	0.658672	-1.51821	17.5144	26.5905	0.0192599	0.0717692	-0.343946	2.09565e-05	0.000731082	0.113664	0.451698
ENSG00000115267.9	IFIH1	0.000940107	0.0105068	0.22105	-4.52386	1.12444	5.0868	0.019608	0.0726229	-0.343022	0.000940107	0.0105068	0.889792	0.973291
ENSG00000137203.15	TFAP2A	0.000224751	0.00379384	0.649485	-1.53968	13.2828	20.4512	0.0198349	0.0732782	-0.342428	0.000224751	0.00379384	0.328319	0.70428
ENSG00000185745.10	IFIT1	0.000574817	0.00727308	0.287258	-3.48119	6.77079	23.5704	0.0223671	0.0801715	-0.336154	0.000574817	0.00727308	0.193398	0.56764
ENSG00000142694.7	EVA1B	3.06169e-07	3.39847e-05	0.627289	-1.59416	11.922	19.0056	0.0234451	0.0830288	-0.333662	3.06169e-07	3.39847e-05	0.0482986	0.299861
ENSG00000136720.7	HS6ST1	0.00790719	0.0452959	0.608906	-1.64229	18.6658	30.6547	0.0242415	0.0852933	-0.331883	0.00790719	0.0452959	0.961279	0.990217
ENSG00000189184.12	PCDH18	0.0149701	0.071271	0.562238	-1.77861	45.4981	80.9232	0.0256363	0.0890526	-0.328881	0.0149701	0.071271	0.375624	0.739937
ENSG00000174080.12	CTSF	0.00025754	0.00415571	0.574559	-1.74047	7.04993	12.2702	0.0256853	0.0891592	-0.328778	0.00025754	0.00415571	0.909414	0.977891
ENSG00000077942.19	FBLN1	0.00571589	0.0359284	0.419171	-2.38566	83.3621	198.874	0.0267035	0.0918449	-0.326675	0.00571589	0.0359284	0.597653	0.866839
ENSG00000157601.15	MX1	0.000562453	0.0071537	0.171166	-5.84228	3.32324	19.4153	0.0274395	0.0935201	-0.325196	0.000562453	0.0071537	0.791685	0.941044
ENSG00000104936.20	DMPK	4.08591e-05	0.00116246	0.507963	-1.96865	26.0944	51.3708	0.0289996	0.0974324	-0.322167	4.08591e-05	0.00116246	0.411566	0.765651
ENSG00000172403.11	SYNPO2	1.4674e-06	0.000105394	0.250124	-3.99802	9.08725	36.331	0.0292868	0.098172	-0.321624	1.4674e-06	0.000105394	0.29409	0.674758
ENSG00000138131.4	LOXL4	0.00142951	0.0140572	0.363453	-2.75139	6.60766	18.1802	0.0293851	0.098434	-0.321439	0.00142951	0.0140572	0.339497	0.715289
